# Supplementary material for: Regulation of MicroRNAs, and the Correlations of MicroRNAs and Their Targeted Genes by Zinc Oxide Nanoparticles in Ovarian Granulosa Cells
Source: PLoS One. 2016 May 19;11(5):e0155865. doi: 10.1371/journal.pone.0155865 (PMC4873213; doi:10.1371/journal.pone.0155865)
Supplement: S1 Table — (TXT) [file pone.0155865.s002.txt]

22	1079292	TGAGGTAGTAGGTTGTATAGTT
22	761813	TGAGGTAGTAGATTGTATAGTT
23	634401	AACTCTTAGCGGTGGATCACTCG
22	359641	TGAGGTAGTAGGTTGTGTGGTT
23	198397	TACCACAGGGTAGAACCACGGAC
22	197286	TGAGGTAGTAGGTTGTATGGTT
24	179850	CAACTCTTAGCGGTGGATCACTCG
22	114902	AGGCAAGATGTTGGCATAGCTG
22	106792	TCAGTGCATCACAGAACTTGGT
23	103876	AGGCAAGATGTTGGCATAGCTGT
21	92632	TCACAGTGAACCGGTCTCTTT
22	80537	ACCACAGGGTAGAACCACGGAC
23	71842	TGAGGTAGTAGGTTGTATAGTTT
23	69718	TGAGGTAGTAGGTTGTATAGTTA
23	69293	AGCAGCATTGTACAGGGCTATGA
24	65500	AGCTACATCTGGCTACTGGGTCTC
23	63746	TGAGGTAGTAGGTTGTGTGGTTT
20	53455	GGTGGACAGCGGTCACTTTT
22	51021	TGAGGTAGTAGTTTGTACAGTT
23	49223	TGAGGTAGTAGATTGTATAGTTA
21	47920	ACCACAGGGTAGAACCACGGA
23	42517	AGCTACATTGTCTGCTGGGTTTC
21	38128	TGAGGTAGTAGGTTGTATAGT
24	35411	TACCACAGGGTAGAACCACGGACA
23	33624	TGAGGTAGTAGGTTGTGTGGTTA
21	31733	AGCAGCATTGTACAGGGCTAT
22	30691	ACTCTTAGCGGTGGATCACTCG
25	30348	CGTGGTCGGGACCGGAGCGCGGACA
22	30150	TCCCTGAGACCCTAACTTGTGA
24	29810	TGTAAACATCCCCGACTGGAAGCT
23	27293	AGGCAAGATGTTGGCATAGCTGA
24	25521	AACATTCATTGCTGTCGGTGGGTT
19	23226	GCTCCGGGACGGCTGGGAA
22	22614	AGCAGCATTGTACAGGGCTATG
25	21030	AACATTCAACGCTGTCGGTGAGTTT
23	21018	CAACGGAATCCCAAAAGCAGCTG
21	20474	TGAGGTAGTAGATTGTATAGT
23	20297	AGCTACATCTGGCTACTGGGTCT
23	20214	TAGCTTATCAGACTGATGTTGAC
23	19353	TGAGGTAGTAGATTGTATAGTTT
23	18865	AGCAGCATTGTACAGGGCTATCA
22	17868	TACCACAGGGTAGAACCACGGA
19	17607	GGGGATGTAGCTCAGCGGT
18	16700	GGGGATGTAGCTCAGCGG
22	16663	TATTGCACTTGTCCCGGCCTGT
21	16498	AGGCAAGATGTTGGCATAGCT
22	16301	TCACAGTGAACCGGTCTCTTTT
21	15880	TGAGGTAGTAGGTTGTGTGGT
23	15121	TGAGGTAGTAGGTTGTATGGTTT
22	14009	ACCACAGGGTAGAACCACGGAA
21	12958	GGTGGACAGCGGTCACTTTTT
19	12411	GGTGGACAGCGGTCACTTT
23	12308	TGAGGTAGTAGGTTGTATGGTTA
22	11946	AACCCGTAGATCCGAACTTGTG
22	11921	CAGGCTGGTTAGATGGTTGTCT
19	11064	CGCCTGCCTGAGCGTCGCT
19	10803	ACCTGCGGAAGGATCATTA
28	10741	AACTCTTAGCGGTGGATCACTCGGCTCG
22	10724	TGGCTCAGTTCAGCAGGAACAG
21	10464	ACAGGGCGCGGCGCCCACTTT
24	10328	CGCGACCTCAGGTCAGACGTGGCG
27	10035	ACTCCCAGGGGCGGTAGTGCGAGTGAT
26	9976	GACAACTCTTAGCGGTGGATCACTCG
25	9912	ACAACTCTTAGCGGTGGATCACTCG
22	9687	AGCTACATTGTCTGCTGGGTTT
24	9672	GGCTGGTCCGAAGGTAGTGGGGTG
22	9550	GGGGATGTAGCTCAGCGGTAGA
22	9226	TGAGGTAGTAGTTTGTGCTGTT
22	9165	CAGGCTGGTTAGATGGTTGTCC
23	8879	TCAGTGCATCACAGAACTTGGTA
25	8632	AACTCTTAGCGGTGGATCACTCGGC
27	8493	AGACAACTCTTAGCGGTGGATCACTCG
22	8392	ATCACATTGCCAGGGATTTCCA
22	8185	CAGGCTGGTTAGATGGTTGTCA
22	8160	TCAGTGCACTACAGAACTTTGT
23	8057	CATCCCCATTCCACTCCTAGCAG
24	8049	AAAAGAATGTGGAAACGGCCAAAT
24	7986	TGAGGTAGTAGGTTGTGTGGTTTT
21	7900	TGAGGTAGTAGGTTGTATGGT
20	7851	AACTCTTAGCGGTGGATCAC
21	7841	CGGCTCCGGGACGGCTGGGAA
22	7778	CAGTGCAATAATGAAAGGGCGT
24	7751	AACATTCAACGCTGTCGGTGAGTT
23	7721	ACCACAGGGTAGAACCACGGACA
22	7562	ACCACAGGGTAGAACCACGGAT
24	7518	AGGCAAGATGTTGGCATAGCTGTT
22	7465	TTCAAGTAATCCAGGATAGGCT
23	7345	ATGAGGTAGTAGGTTGTGTGGTT
18	7204	AAGGCGGGCAATGCTTTT
26	7164	GGGGCTACGCCTGCCTGAGCGTCGCT
23	7074	TACCACAGGGTAGAACCACGGAA
21	7017	CGGGTGTCCGGCGCGCGGCTC
21	6999	AAGCGCCCTGGTCTGTATTTT
22	6931	TAGCTTATCAGACTGATGTTGA
21	6851	GCCCGCGGACGGTGTGAGGCC
25	6836	AGCCCGCGGACGGTGTGAGGCCGGT
20	6799	GCTGGGGCGCGAAGCGGGGC
23	6783	GCGACCTCAGGTCAGACGTGGCG
24	6753	GGGCTACGCCTGCCTGAGCGTCGC
20	6718	TGAGGTAGTAGGTTGTGTGG
23	6585	CGGTGGATCACTCGGCTCGTGCG
20	6575	CAGGCTGGTTAGATGGTTGT
23	6572	TGGCTCAGTTCAGCAGGAACAGT
23	6546	CGGGGACCGCCGCCCGGCCGGCG
22	6188	AGCAGCATTGTACAGGGCTATC
24	6121	TGAGGTAGTAGGTTGTGTGGTTAT
27	6100	TCGTGGGGTGGCGCAGCGTTGGATTTT
21	6089	CAGGCTGGTTAGATGGTTGTC
23	5937	CCGGTAGTGGCGGTGAGCGGGCG
22	5921	TAACAGTCTACAGCCATGGTCG
24	5823	CGTGGTCGGGACCGGAGCGCGGAC
25	5767	AGCTACATCTGGCTACTGGGTCTCT
24	5700	AGGCAAGATGTTGGCATAGCTGTA
22	5665	TCGTAACCGGGCAGAAACACCA
20	5546	TCTTAGCGGTGGATCACTCG
22	5528	TCGATTCCCGGCCAATGCACCA
18	5502	AACCGGGCAGAAACACCA
29	5438	TCAGACAACTCTTAGCGGTGGATCACTCG
19	5413	ACGGCGAGTGAAGAGGGAA
20	5375	CGGGTGTCCGGCGCGCGGCT
24	5365	CAACGGAATCCCAAAAGCAGCTGT
25	5284	GCTAGCGTGGCAGAGCTCGGCACCA
22	5142	TCGAAACCGGGCAGAAACACCA
21	5074	GGGATGTAGCTCAGCGGTAGA
20	5033	ACCTCAGGTCAGACGTGGCG
21	5012	TCAGTGCATCACAGAACTTGG
25	5011	GGCTGGTCCGATGGCAATGGCATTT
24	4988	TGAGGTAGTAGGTTGTGTGGTTAA
18	4978	ACAGCAGGACGGTGGCCA
26	4940	GCATTGGTGGTTCAGTGGTAGAATTC
22	4933	AGAGGTAGTGGGTTGCATAGTT
22	4896	TAGCAGCACATCATGGTTTGCA
23	4807	CAGCGCTGAGCGGCGGTGGCTTT
22	4803	TGAGGTAGTAGATTGAATAGTT
24	4802	GCGGTGGATCACTCGGCTCGTGCG
20	4781	GGGATGTAGCTCAGCGGTAG
20	4763	AGTGACGCGCATGAATGGAT
21	4726	CGCGACCTCAGGTCAGACGTG
23	4719	AACCCGTAGATCCGAACTTGTGA
18	4714	GCTCCGGGACGGCTGGGA
24	4671	AGAGTGGGACATGACAGCACGGTT
23	4670	TGTAAACATCCCCGACTGGAAGC
23	4623	AACTCTTAGCGGTGGATCAATCG
19	4570	CGGTGGATCACTCGGCTCG
25	4560	AACATTCATTGCTGTCGGTGGGTTT
22	4557	TGAGGTAGTCGGTTGTATTGTT
22	4505	TCGTTTCCGGCTCGAAGGACCA
23	4475	AGCGCGCGTGCTAGGACCCGAAA
22	4464	CAACGGAATCCCAAAAGCAGCT
21	4422	GGGGATGTAGCTCAGCGGTAG
22	4390	AACTCTTAGCGGTGGATCACTC
18	4290	TCCCCGGCATCTCCACCA
25	4201	GGCTGGTCCGAAGGTAGTGGGGTGT
26	4122	GGCTGGTCCGAAGGTAGTGGGGTGTC
18	4109	AGGGGAATCCGACTGTTT
20	4031	ACCACAGGGTAGAACCACGG
20	4018	AGGAGAAGAAGAAGGATGAT
19	3967	ACTCTTAGCGGTGGATCAC
22	3951	TCGTTTCCCGGCCAACGCACCA
23	3951	GGCTGGTCCGAAGGTAGTGGGGT
23	3947	AGCTGGTGTTGTGAATCAGGCCG
18	3895	ATCCCGGACGAGCCCCCA
24	3886	AAAAGAATGTGGAAATGGCCAAAT
23	3875	ACCACAGGGTAGAACCACGGAAA
20	3874	TCACAGTGAACCGGTCTCTT
27	3852	GGCTGGTCCGAAGGTAGTGGGGTGTCT
20	3845	GGTGGACAGGGGTCACTTTT
22	3791	TCACAGTGAACCGGTCTCTTTA
23	3788	ATAGCTTATCAGACTGATGTTGA
23	3743	AAGCAGGAGGTGTCAGAAAAGTT
24	3632	TAGCTTATCAGACTGATGTTGACA
22	3531	AAGGGCTGGGTCGGTCGGGCTG
19	3516	CGGGACCGGAGCGCGGACA
27	3473	CCCGGGGCTACGCCTGCCTGAGCGTCG
23	3416	TCAGTGCATCACAGAACTTGGTT
27	3368	AACTCTTAGCGGTGGATCACTCGGGAC
20	3362	GGACCGGCGCAAGACGAACT
20	3345	TGAGGTAGTAGGTTGTATAG
21	3310	TCTGGACGCGCGCCGGGCCCT
20	3237	AAGGCGAGCTCAGGGAGGCC
23	3126	TGAGGTAGTAGATTGTATAGTTG
21	3104	GGGCGCGCGCCGCGGCTGGAC
27	3072	AGCGGGCGGCGCGGCGGCGGCGACTCT
21	3036	GGCGCTGGAGCGTCGGGCCCA
30	3032	CGCGACCTCAGGTCAGACGTGGCGACCCGC
20	3022	GCAGGGGGGGCGATGACTTT
23	3015	CAGGCTGGTTAGATGGTTGTCCA
27	3002	GAGGGGAGGCCCAAGCCAGCAAGAACT
23	2986	ATCACATTGCCAGGGATTTCCAA
19	2980	AGGAGTGGAGCCTGCGGCT
24	2965	CAGCGCTGAGCGGCGGTGGCTTTT
23	2958	TGAGGTAGTAGGTTGTATAGTTG
22	2944	TCGATTCCCGGCCAACGCACCA
22	2943	ACAGGGCGCGGCGCCCACTTTT
22	2931	AACAGTAAGAGTTGATGTGCGG
26	2856	AGCCCGCGGACGGTGTGAGGCCGGTA
18	2855	AGGTGGGATCCCGGGGCG
22	2820	TGGGTCTTTGCGGGCGAGATGA
23	2802	TCCCTGAGACCCTAACTTGTGAA
23	2777	AGCTACATTGTCTGCTGGGTTTT
23	2762	TGGTCGGGACCGGAGCGCGGACA
24	2752	TGAGGTAGTAGGTTGTATAGTTAA
20	2750	GGCTCCGGGACGGCTGGGAA
22	2749	CAGTGCAATATTAAAAGGGCAT
24	2734	TACCACAGGGTAGAACCACGGACT
24	2729	AACTCTTAGCGGTGGATCACTCGG
27	2724	TCCCTGGTCTAGTGGTTAGGATTCGGC
18	2719	CCGGGCGCAGCGATTTTT
23	2717	GGGCGCGCGCCGCGGCTGGACGA
21	2714	CTCTTAGCGGTGGATCACTCG
24	2696	GATCCTTCGATGTCGGCTCTTCCT
23	2689	AGCAGCATTGTACAGGGCTATGT
21	2645	TCCCTGAGACCCTAACTTGTG
28	2627	ACTCCCACTGCTGCATTTGACTAGTCTT
23	2601	TGAGGTAGTAGTTTGTACAGTTA
23	2583	ACCACAGGGTAGAACCACGGACT
19	2566	TTGACTGGGGCGGTACACC
21	2519	AGCCCTCGACACAAGCTTTTG
22	2495	CCGGCTCCGGGACGGCTGGGAA
21	2459	GATCCTTCGATGTCGGCTCTT
19	2456	GTCAGGATGGCCGAGCGGT
24	2447	TGAGGTAGTAGGTTGTATAGTTTT
28	2439	CGCGACCTCAGGTCAGACGTGGCGACCC
18	2428	CGGTGGATCACTCGGCTC
25	2425	AGCGGTGGATCACTCGGCTCGTGCG
19	2387	TGTGAATTGCAGGACACAT
21	2382	AGGAATTGACGGAAGGGCACC
21	2373	TGAGGTAGTAGTTTGTACAGT
22	2364	AATGTAGGTAAGGGAAGTCGGC
24	2336	AGCCCGCGGACGGTGTGAGGCCGG
19	2334	CCTCAGGTCAGACGTGGCG
22	2303	GGGGATGTAGCTCAGCGGGAGA
23	2287	TGAGAACTGAATTCCATGGACTG
22	2265	GATCCTTCGATGTCGGCTCTTC
21	2263	CCGGAGCTGGGGATTGTGGGT
24	2261	AGCTACATTGTCTGCTGGGTTTCT
22	2237	AACCCGTAGATCCGATCTTGTG
26	2236	TCGTGGGGTGGCGCAGCGTTGGATTT
21	2219	CAACTCTTAGCGGTGGATCAC
18	2215	TCTTAGTTGGTGGAGCGA
19	2209	AGGCAAGATGTTGGCATAG
20	2207	ACGTAGCAGAGCAGCTCCCT
25	2177	CGGGGCTACGCCTGCCTGAGCGTCG
21	2177	GCGGGTGTTGACGCGATGTGA
23	2166	GGGGATGTAGCTCAGCGGTAGAG
22	2156	AGCGCTGAGCGGCGGTGGCTTT
23	2147	TGAGGTAGTAGTTTGTGCTGTTT
22	2141	TCGTTTCCCGGGCGGCGCACCA
22	2136	TGGACCGGCGCAAGACGAACTA
24	2133	AGCTACATCTGGCTACTGGGTCTT
24	2130	AACTGAGGGACAGACGATGGGATC
25	2130	AGGAATTGACGGAAGGGCACCACCA
28	2125	AATCAGAGTGGGACATGACAGCACGGTT
23	2086	AGAGGCATAGAGCATGGGAAAAT
21	2080	GCGGGTGTCCGGCGCGCGGCT
22	2073	AGCCACTGACTAACGCACATTG
28	2043	TGGCTGTGATGAGGGTTTGGCTCTGATT
22	2034	TCGTTTCCCGGCCAATGCACCA
20	2026	AGGCAAGATGTTGGCATAGC
23	2021	GCGGGTAAACGGCGGGAGTAACT
24	2006	ATCCTTCGATGTCGGCTCTTCCTA
24	2003	TGAGGTAGTAGATTGTATAGTTAA
22	2000	ACCAGGAGTGGAGCCTGCGGCT
22	1974	AGAGGCATAGAGCATGGGAAAA
22	1971	GAGGCAAGATGTTGGCATAGCT
25	1970	ATCCTTCGATGTCGGCTCTTCCTAT
18	1963	CTCTTAGCGGTGGATCAC
18	1960	GCCTGCCTGAGCGTCGCT
24	1958	TGGGCGCGCGCCGCGGCTGGACGA
18	1950	AGGGCGCGAGGGGCGGCG
20	1927	GCCGGCGGGAGCCCCGGGGA
18	1916	AATGCGGACAGGGGGCAT
24	1916	TACCACAGGGTAGAACCACGGAAA
23	1909	TGAGGTAGTAGGTTGTGTGGTAA
22	1905	AAGACGAGATTGGCATGGCTTT
18	1904	GCGGGCGGCGCGGCGGCG
20	1903	TTGACTGGGGCGGTACACCT
25	1881	AGGGCGTGAAACCGTTAAGAGGTAA
26	1858	TGGCTGTGATGAGGGTTTGGCTCTGA
29	1858	TCCCTGTGGTCTAGTGGTTAGGATTCGGC
22	1848	TGAGGTAGGAGGTTGTATAGTT
19	1838	AGGAGAAGAAGAAGGATGA
21	1835	AGAGGCATAGAGCATGGGAAA
22	1823	AGTGGATGGGAGAGTGGATGAT
20	1822	AAGCTGCCAGTTGAAGAACT
24	1820	TGTAAACATCCTACACTCTCAGCT
22	1819	AGCCCGCGGACGGTGTGAGGCC
27	1817	AACGAACGAGACTCTGGCATGCTAACT
18	1815	TCCCGGGCAGAAACACCA
22	1812	AAGCTGCCAGTTGAAGAACTGT
26	1810	CGCCCCCCTCGGGCGGGCGGTCGGTG
23	1806	TACCACAGGGTAGAACCACGGAT
18	1802	CGGAGCGCGGACAGATGT
22	1793	AGGGGAATCCGACTGTTTAATT
22	1784	AAGTATGAGGAAATGGAGATCT
24	1782	CGCCGCGCGAGCGGCCGCCGGGTG
19	1763	AGGAGGTGTCAGAAAAGTT
18	1762	ACCGAGTGTCGTAGGCGT
28	1759	ACTCCCAGGGGCGGTAGTGCGAGTGATT
22	1747	TCGGAACCGGGCAGAAACACCA
22	1743	TGAGGTAGTAGGTTGTGTGGTA
22	1741	AACTTTGAGCAGGACAGGAGAT
24	1728	TGTAAACATCCTCGACTGGAAGCT
26	1704	GAGAGCTTTGAAGGCCGAAGTGGAGC
24	1703	CCGGGGACCGCCGCCCGGCCGGCG
18	1693	ATCCCATCCTCGTCGCCA
22	1687	TCATATCCCGGACGAGCCCCCA
19	1678	GGGAACGGGCTTGGCGGAA
24	1677	AGGCAAGATGTTGGCATAGCTGAA
27	1676	AACTCTTAGCGGTGGATCACTCGGCTC
21	1670	GAGGTAGTAGGTTGTGTGGTT
20	1668	GCCCGCGGACGGTGTGAGGC
20	1665	AGGAATTGACGGAAGGGCAC
18	1658	ACGGCGAGTGAAGAGGGA
21	1642	TGAGGTAGTAGTTTGTGCTGT
23	1637	AAACGGATTTTTGGGCGCGGGAG
22	1627	AACGGAATCCCAAAAGCAGCTG
18	1625	CGCCTGCCTGAGCGTCGC
19	1625	GCGTTGGTGGTATAGTGGT
24	1623	GAGGTTCTGTCCTACACTCCGGCT
23	1618	ACCACAGGGTAGAACCACGGAAT
22	1605	GCGGGTGTCCGGCGCGCGGCTC
24	1603	GGGCGCGCGCCGCGGCTGGACGAG
22	1603	TGAGGTGGTAGGTTGTATAGTT
26	1599	AACATTCAACGCTGTCGGTGAGTTTT
26	1583	CAACTCTTAGCGGTGGATCACTCGGC
26	1580	ATGCAGTGGAGGAACATCAGGAGAGT
20	1567	AGCCCTCGACACAAGCTTTT
24	1561	AGGCCGAGGTCAGCACTGAGAACC
24	1555	CATCCCCATTCCACTCCTAGCAGT
21	1551	TTCCTATGCATATACTTCTTT
19	1546	CAGGCTGGTTAGATGGTTG
20	1546	GGGGATGTAGCTCAGCGGTA
27	1545	CGCCCCCCTCGGGCGGGCGGTCGGTGC
18	1525	TTGACTGGGGCGGTACAC
25	1498	AGCTACATCTGGCTACTGGGTCTCA
24	1486	ATAGCTTATCAGACTGATGTTGAC
23	1480	AACTGAGGGACAGACGATGGGAT
20	1471	TGAGGTAGTAGATTGTATAG
27	1460	TCCCTGGTGGTCTAGTGGTTAGGATTC
18	1454	TGGGGCGCGAAGCGGGGC
20	1438	AAAAGAATGTGGAAACGGCC
22	1432	AAGCGCCCTGGTCTGTATTTTT
25	1427	TGAGGTAGTAGGTTGTGTGGTTTTT
26	1427	AACTCTTAGCGGTGGATCACTCGGCT
25	1425	GCGTTGGTGGTATAGTGGTGAGCAT
23	1415	AAACGGACTGCTGGCAGGTGCAC
21	1415	GGGGATGTAGCTCAGCGGGAG
19	1407	AGGGAACGTGAGCTGGGTT
22	1402	TCGATTCCCGGGCGGCGCACCA
19	1399	AGACTGAGATATGAGGGCA
22	1399	TGGGAGAGGATTGTTTACGCCT
22	1395	GGGGATGTAGCTCAGTGGTAGA
25	1393	AGTTGAACATGGGTCAGTCGGTCCT
21	1385	CCACAGGGTAGAACCACGGAC
21	1380	TGGACCGGCGCAAGACGAACT
28	1377	TCGTGGGGTGGCGCAGCGTTGGATTTTT
20	1372	AGGGAACGTGAGCTGGGTTT
23	1358	AATTGCACGGTATCCATCTGTAA
23	1349	AGCGCTGAGCGGCGGTGGCTTTT
27	1347	AACTCTTAGCGGTGGATCACTCGAGAC
24	1346	TGAGGTAGTAGGTTGTGTGGTTTA
24	1340	GTCAGAAGATCCGGTGCAACAGTT
20	1340	CGGCTCCGGGACGGCTGGGA
18	1339	ATCACGTCGGGGTCACCA
20	1332	CAACGGGCTGCTATTTATTT
25	1331	AACGCAGGTGTCCTAAGGCGAGCTC
18	1330	CGGGGAGGTAGTGACGAA
22	1322	TAGCAGCACGTAAATATTGGTG
26	1320	TCGTGGTCGGGACCGGAGCGCGGACA
21	1317	ATCACATTGCCAGGGATTTCC
24	1316	GGGGATGTAGCTCAGCGGGAGAGC
20	1311	TGAGGTAGTAGGTTGTATGG
22	1296	CAGTGCAATGTTAAAAGGGCAT
18	1292	CGGCGAGTGAAGAGGGAA
23	1290	AACATTCAACGCTGTCGGTGAGT
24	1287	GGGGATGTAGCTCAGCGGTAGAGC
20	1287	GGTGGACAGCGGTCACTTTA
18	1287	AGTGGTTAGGATTCGGCG
21	1279	AGGAGAAGAAGAAGGATGATA
18	1260	AGAGGGACAAGTGGCGTT
21	1256	GCGTGGATGAGGTCCGCCTTT
23	1255	TGAGGTAGTAGTTTGTACAGTTT
22	1253	TGAGGTAGTAGGTTGTATGGTA
22	1252	TAATGCCCCTAAAAATCCTTAT
25	1247	TCAGACAACTCTTAGCGGTGGATCA
18	1247	AGCCGATCGAAAGGGAGT
21	1237	GACCTCAGGTCAGACGTGGCG
19	1236	CCGGGGAGGTAGTGACGAA
21	1236	ACCTCCGGGCACGGTGCACCA
23	1230	AGGGCGTGAAACCGTTAAGAGGT
23	1219	AGCCCGCGGACGGTGTGAGGCCG
22	1219	TGGGAGAGGATTGTTTACGCCA
22	1216	AAAGGACGGAGGCGGCCCGCGC
22	1213	TGAGGTAGTAGGTTGTATACTT
28	1212	TGGATCTGAAGACTCCTAAAAGCTGAAA
18	1212	TGTGAATTGCAGGACACA
21	1200	GCAGGGGGGGCGATGACTTTT
25	1198	AGGCAAGATGTTGGCATAGCTGTTT
23	1197	TGAGGTAGTAGGTTGTGTGGTAT
19	1195	GATGTCGGCTCTTCCTATC
20	1191	GTCTCTGTGGCGCAATCGGT
24	1189	AACTCTTAGCGGTGGATCACTCGT
18	1183	ATCCCACCGCTGCCACCA
21	1182	AACAGAGGTGGTGTACTCTTT
21	1181	TACCACAGGGTAGAACCACGG
24	1179	TGAGGTAGTAGGTTGTATAGTTAT
22	1176	TGAGGTAGTAGGTTGTATAGTA
24	1172	CAGGCTGGTTAGATGGTTGTCCAT
26	1163	AAGGAACCTGCAGCCTGGCACTGAGT
18	1161	CGGGCGGGCGGTCGGTGC
23	1156	GATCCTTCGATGTCGGCTCTTCC
24	1155	AGCAGCATTGTACAGGGCTATGAT
23	1149	AAAAGAATGTGGAAACGGCCAAA
22	1135	AGCAGCATTGTACAGGGCTATT
22	1131	TTAGGTAGTAGGTTGTATAGTT
22	1131	TCGTATCCCATCCTCGTCGCCA
22	1127	TGAGGTGGTAGATTGTATAGTT
25	1123	AAAAGAATGTGGAAACGGCCAAATT
22	1119	CGGGGAGGTAGTGACGAAAAAT
22	1109	AAACGGATTTTTGGGCGCGGGA
23	1104	AACAGGAGAAGAAGAAGGATGAT
25	1103	CGTGGTCGGGACCGGAGCGCGGACC
25	1100	GGGCTACGCCTGCCTGAGCGTCGCT
20	1093	AGCAGCATTGTACAGGGCTA
20	1092	AGAGGCATAGAGCATGGGAA
24	1090	CAACGGAATCCCAAAAGCAGCTGA
22	1087	CTGGGAGAGGATTGTTTACGCC
22	1084	GGCTGGTCCGAAGGTAGTGGGG
21	1083	GCCGGCTGAGGTGGGATCCCG
22	1080	TGAGGTAGTAGATTGTATGGTT
22	1079	TGAGGTAGTAGGTTGTGTAGTT
22	1075	TCAAATCCCGGACGAGCCCCCA
19	1073	ATGTGGACAGAGGACGAAC
20	1067	GCGCTGGAGCGTCGGGCCCA
25	1063	AGGCAAGATGTTGGCATAGCTGTAA
22	1061	TAAAGAGGCATAGAGCATGGGA
19	1061	TAACCGGGCAGAAACACCA
21	1058	TGGCTCAGTTCAGCAGGAACA
20	1057	CCGGAGCTGGGGATTGTGGG
23	1054	GGGGATGTAGCTCAGTGGTAGAG
19	1053	GCCCGGATAGCTCAGTCGG
23	1050	AGGGACTTTCAGGGGCAGCTGTG
21	1044	AGTGGATGGGAGAGTGGATGA
23	1043	ACCTGGCATACAATGTAGATTTC
27	1042	CCTGGGAATACCGAGTGTCGTAGGCGT
29	1042	CGCGACCTCAGGTCAGACGTGGCGACCCG
25	1039	AGGCAAGATGTTGGCATAGCTGTAT
22	1036	TCGTAACCGGGCGGAAACACCA
21	1032	TTGACTGGGGCGGTACACCTG
22	1031	TGTAAACATCCCCGACTGGAAG
27	1029	AGAAAACAGGAGAAGAAGAAGGATGAT
22	1023	AATTGCACGGTATCCATCTGTA
20	1023	GATCCTTCGATGTCGGCTCT
24	1022	GGGAATACCGAGTGTCGTAGGCGT
24	1022	AGCAGCATTGTACAGGGCTATGAA
23	1020	AAAGGAATTGACGGAAGGGCACC
20	1016	GCGGCGCCGCCGGGCCGGGC
18	1014	ATCCTTCGATGTCGGCTC
25	1012	AGATGTCCGGGGCTGCACGCGCGCT
22	1010	ACGGGTGGGGTCCGCGCAGTCG
21	1006	AAGAGGCATAGAGCATGGGAA
25	1005	GCTAGCGTTGCAGAGCTCGGCACCA
18	999	AGAGAGACGCGGGTTCCT
21	998	GGGGAGGTAGTGACGAAAAAT
23	997	CAACTCTTAGCGGTGGATCACTC
27	994	ACGGGAGGATGTGCTGAGGTTCAGGAT
24	988	TGAGAACTGAATTCCATAGGCGTT
18	987	GTCAGGATGGCCGAGCGG
28	986	GAAGCGCGGGTAAACGGCGGGAGTAACT
24	986	ACTCCCAGGGGCGGTAGTGCGAGT
29	985	GCGGCGACTCTGGACGCGCGCCGGGCCCT
18	985	ATGTGGACAGAGGACGAA
27	979	CGGTCGGGCTGGGGCGCGAAGCGGGGC
19	979	GCGGTGGATCACTCGGCTC
21	976	GAGGCAAGATGTTGGCATAGC
20	975	GCGGTGGATCACTCGGCTCG
22	973	ATCTCCAGGCAGGTGTCTCTTT
22	969	TGAGGTAGTAGGTTGTACAGTT
23	968	AACTCTTAGCGGTGGATCAGTCG
19	963	AAATCTCGCGCCGGGCCGT
20	963	CGTAGCGGTCCTGACGTGCA
27	963	ACTCCCACTGCTGCATTTGACTAGTCT
19	962	GGGGATGTAGCTCAGTGGT
22	960	TGGAATGTAAAGAAGTATGTAT
24	958	TAGCTTATCAGACTGATGTTGACG
26	953	ATCCTTCGATGTCGGCTCTTCCTATC
23	947	TCACAGTGAACCGGTCTCTTTTT
20	946	GTTTCTGTAGTGTAGCGGTT
25	943	ACCACCAGGAGTGGAGCCTGCGGCT
22	942	TTAGGTAGTAGATTGTATAGTT
24	942	AAGGGCTGGGTCGGTCGGGCTGGG
26	933	CAGCCCGCGGACGGTGTGAGGCCGGT
22	931	TGAGGTAGTAGGTTGTATATTT
18	930	ATCCTGCCGACTACGCCA
22	930	TCGAAACCGGGCGGAAACACCA
19	928	CGGGGAGGTAGTGACGAAA
22	919	AAAAGAATGTGGAAACGGCCAA
25	918	AAAACAGGAGAAGAAGAAGGATGAT
21	918	AAACGGATTTTTGGGCGCGGG
28	915	CAGACAACTCTTAGCGGTGGATCACTCG
21	914	AACCCGTAGATCCGAACTTGT
22	913	TGAGGTAGTGGGTTGTATAGTT
22	912	AGGCAAGATGTTGGCATAGATG
27	910	GGGGATGTAGCTCAGCGGGAGAGCGCT
24	907	CGGTGGATCACTCGGCTCGTGCGT
25	904	GCATTGTGGTTCAGTGGTAGAATTC
22	902	AAGCCCTTACCCCAAAAAGCAT
22	902	AAGAGGCATAGAGCATGGGAAA
22	899	TCAGATCCCGGACGAGCCCCCA
20	898	ACGCCTGCCTGAGCGTCGCT
26	897	AGAACCAGGGACCGAATACACAATCT
20	897	AGTGGATGGGAGAGTGGATG
25	894	AGCTACATCTGGCTACTGGGTCTTT
27	893	GGCTGTGATGAGGGTTTGGCTCTGATT
20	892	CCACAGGGTAGAACCACGGA
19	890	AAGGCGAGCTCAGGGAGGC
18	882	AGCGGTCCTGACGTGCAA
21	882	AGCTACATCTGGCTACTGGGT
21	880	GCCGCGACGAGTAGGAGGGCC
23	876	AACTCTTAGTGGTGGATCACTCG
27	876	GAGTCAGCCCTCGACACAAGCTTTTGT
24	876	TGAGGTAGTAGGTTGTATGGTTTT
24	876	ATGAGGTAGTAGGTTGTGTGGTTT
23	873	AACTCTGAGCGGTGGATCACTCG
22	872	TGAGGTAGTAGATTGTATACTT
20	871	AAAACGTGGGGACTGATATT
20	869	TCAGACAACTCTTAGCGGTG
19	864	AGGAATTGACGGAAGGGCA
23	864	CAAAGTGCTTACAGTGCAGGTAG
21	859	TATTGCACTTGTCCCGGCCTG
21	859	AAAGTCGGAGGTTCGAAGACG
24	858	TACCACAGGGTAGAACCACGGAAT
22	856	TGAGGTAGTAGTTTGTATAGTT
23	855	AAAGGACGGAGGCGGCCCGCGCT
23	854	GGGGATGTAGCTCAGCGGGAGAG
18	853	AAAGCGGACAGGGGGCAT
22	853	AGGCAAGATGTTGGCATAGCTT
26	845	CGGGGCTACGCCTGCCTGAGCGTCGC
18	843	ATCCCACTTCTGACACCA
23	840	TCTGGGGGTGCGGAGGGTACTGT
22	838	AACGGATTTTTGGGCGCGGGAG
19	838	AGAGGCATAGAGCATGGGA
19	835	AACTCTTAGCGGTGGATCA
22	829	CGACCTCAGGTCAGACGTGGCG
22	829	AGCTACATCTGGCTACTGGGTC
22	827	GGCTGGTCCGATGGCAATGGCA
21	824	GCAGATCTTGGTGGTAGTAGC
25	823	TACCACAGGGTAGAACCACGGACAA
18	816	CAACGGGCTGCTATTTAT
27	814	GTAGGTGAACCTGCGGAAGGATCATTA
24	813	AAACGGATTTTTGGGCGCGGGAGT
22	811	CCGCGCAGTGCCTCGTCCTCGA
27	810	CCGGCTGAGGTGGGATCCCGGGGCGGC
20	808	AAGCGCCCTGGTCTGTATTT
18	808	ATCCCACCTTCGTCGCCA
22	807	ACCATCGACCGTTGACTGTACC
24	805	AGTGTAGAAGAGAAAGAAGGGACT
19	804	GAGGAAGAAGGAATATTTT
20	804	GGGGAGGTAGTGACGAAAAA
20	802	AAGAGGCATAGAGCATGGGA
18	801	GGTGGATCACTCGGCTCG
27	800	ACCGGACGAGCGAACGGAGACTACATG
24	799	AGTACCTCCGGGCACGGTGCACCA
23	798	CTAAGCCAGGGATTGTGGGTTTT
22	798	ATAGCTTATCAGACTGATGTTG
26	798	AGGAATTGACGGAAGGGCACCACCAG
23	794	AGGCAAGATGTTGGCATAGATGT
22	793	GGTGGATCACTCGGCTCGTGCG
20	790	AAAAGAATGTGGAAATGGCC
19	782	GCGCTGGAGCGTCGGGCCC
19	782	AGTGGATGGGAGAGTGGAT
22	781	AGTGGAGGAACATCAGGAGAGT
23	781	CTGGGAGAGGATTGTTTACGCCA
21	777	TGGCATCCAGAACAGCGGTAC
18	776	GGAACGGGCTTGGCGGAA
23	773	AACGGAATCCCAAAAGCAGCTGT
26	769	GGGGATGTAGCTCAGCGGTAGAGCGC
26	768	GGCTGGTCCGATGGCAATGGCATTTA
20	765	CAGGAGTGGAGCCTGCGGCT
22	764	AGGCAAGATGTTGGCATAGCTA
18	764	CGGAAGCGTGCTGGGCCC
20	763	TGAGGTAGTAGTTTGTGCTG
21	762	TAGCTTATCAGACTGATGTTG
25	759	GGGGATGTAGCTCAGCGGGAGAGCT
22	759	TGAGGTAGTAGATTGTATAGTA
23	759	CTGAGGTAGTAGTTTGTACAGTT
21	758	AGTGGTTAGGATTCGGCGCTC
18	757	ACAAAGCATGGCACTGAA
18	756	AGAGAGACGCGGGTTCCA
21	755	GGTGGACAGGGGTCACTTTTT
23	753	CAGGCTGGTTAGATGGTTGTCCT
22	753	AGCCCTCGACACAAGCTTTTGT
27	752	TGGCTGTGATGAGGGTTTGGCTCTGAT
21	751	GGGGCGGGCCCAGGGGGGGCG
18	751	GGGGAGGTAGTGACGAAA
23	749	TCCTTCGATGTCGGCTCTTCCTA
24	748	TGAGGTAGTAGGTTGTATGGTTAA
23	746	AGCTACATTGTCTGCTGGGTTTA
23	746	GAGCGGTCGGCGTCCAACTTCTT
26	744	GGGCGGCGCCGTGGCTTAGTTGGTTA
20	744	GCGCGAGCGGCCGCCGGGTG
18	742	TGGTTAGGATTCGGCGCT
23	740	TGAGGTAGTAGGTTGTGTGGTTG
23	740	ACTGGACAGGAGTGGAGATGCCT
19	739	AAACCGGGCAGAAACACCA
18	739	GATGTCGGCTCTTCCTAT
21	738	AATGTAGGTAAGGGAAGTCGG
20	735	AAGCTAGAGAGAGGGGACAC
20	730	CCGGGGAGGTAGTGACGAAA
21	730	CGGGGAGGTAGTGACGAAAAA
19	728	GCTGGGGCGCGAAGCGGGG
22	727	GAGCGGTCGGCGTCCAACTTCT
20	725	GGGGATGTAGCTCAGCGGGA
27	725	ATCCTTCGATGTCGGCTCTTCCTATCA
23	719	AGCAGCATTGTACAGGGCTATCT
21	718	TCACAGTGAACCGGTCTCTTA
22	714	ACGCCTGCCTGAGCGTCGCTTT
22	714	TGAGGTAGTAGATTGTATATTT
19	713	GGGACATGACAGCACGGTT
20	712	AACATTCAACGCTGTCGGTG
23	712	TGTAAACATCCTCGACTGGAAGC
22	710	TAGCACCATTTGAAATCGGTTA
25	710	TAAGTGGGAGGCCCCGCGGTCGCGC
21	708	CGTTTCCCGGCCAACGCACCA
18	706	AGCCCGCGGACGGTGTGA
26	703	GGCTCGTTGGTCTAGGGGTATGATTC
24	703	AGGAATTGACGGAAGGGCACCACC
29	700	ACCAGATGATGAGTTGGAACCTGATGGTA
26	700	CCGGGGCTACGCCTGCCTGAGCGTCG
18	699	CGGGTGTCCGGCGCGCGG
22	698	AGCAGCATTGTACAGGGCTATA
23	697	GAGGCCCAGCCCGCGGACGGTGT
20	697	CGGGGAGGTAGTGACGAAAA
23	697	AGGCCGAGGTCAGCACTGAGAAC
21	696	AGCTGGTGTTGTGAATCAGGC
23	693	CGGGTGGATCACGATGCAATTTT
26	689	GGCGGCGTCCGGTGAGCTCTCGCTGG
19	688	AGCTAGAGAGAGGGGACAC
19	688	GCCCGGCGGCTTTGGTGAC
23	687	AACTCTTGGCGGTGGATCACTCG
21	686	ACCCGGGGAGGTAGTGACGAA
19	685	CCGCGGACGGTGTGAGGCC
30	685	CGAAAGATGGTGAACTATGCCTGGGCAGGG
26	683	AACATTCATTGCTGTCGGTGGGTTTT
26	681	AGCCCGCGGACGGTGTGAGGCCGGTT
20	680	GAGGCAAGATGTTGGCATAG
19	680	AGGGAACGTGAGCTGGGGT
26	680	TCAGACAACTCTTAGCGGTGGATCAC
19	679	CGGCGCCGCCGGGCCGGGC
19	679	CAACGGGCTGCTATTTATT
21	678	ATCTGCTGTCGTGTCGGGATT
22	676	TAGCAGCACATCATGGTTTGTA
22	675	ACCTGGCATACAATGTAGATTT
23	670	TTGAGGTAGTAGGTTGTATGGTT
21	670	TGTCCGGGGCTGCACGCGCGC
19	668	GATCCTTCGATGTCGGCTC
20	667	TCATCCCGGACGAGCCCCCA
24	666	CAACTCTTAGCGGGGGATCACTCG
18	666	AACCGGGCGGAAACACCA
26	664	GCTAGCGTGGCAGAGCTCGGCACCAA
21	663	AAAAGAATGTGGAAACGGCCA
23	660	AACATTCATTGCTGTCGGTGGGT
23	658	GCTCGGCAAATGCAAAAGGCTTA
28	658	TAGGAAGATAATGCATGTGGAATGGCTC
20	657	CCCGCGGACGGTGTGAGGCC
23	655	GATGACTGGAGCACAGAGAGACC
22	655	GTACAGTACTGTGATAACTGAA
30	655	TCCCTGGTGGTCTAGTGGTTAGGATTCGGC
19	652	GGGGAGGTAGTGACGAAAA
22	652	AGGGATAACTGGCTTGTGGCGG
23	652	AGAGGTAGTGGGTTGCATAGTTT
21	648	GTGGATCACTCGGCTCGTGCG
20	647	ACCTCACCCGGCCCGGACAC
28	645	ACCTTGGAGGAAGTAGTAGGTGCAGATC
21	645	GAGGTAGTAGATTGTATAGTT
23	643	ATCACATTGCCAGGGATTTCCAT
23	641	GGGCGCGACCCGCTCCGGGGACA
20	640	CCCGGGGAGGTAGTGACGAA
25	635	CGGCCGCCCCCCGTCCCGAGCGCCC
25	635	GCCCGCGGACGGTGTGAGGCCGGTA
22	632	TGAGGTAGTGGATTGTATAGTT
22	632	TCCCTACCTACTCTCCAGCGAA
24	631	GTTGAGGTAGTAGGTTGTATGGTT
28	629	GCTAGCGTGGCAGAGCTCGGCAAATGCA
23	629	AAAAGAATGTGGAAATGGCCAAA
23	627	TGAGGTAGTAGGTTGTATGGTAA
23	627	TGAGGTAGTAGTTTGTGCTGTTA
23	627	TATTGCACTTGTCCCGGCCTGTT
20	626	GGCGCTGGAGCGTCGGGCCC
27	625	CGGTGGATCACTCGGCTCGTGCGTCGA
18	623	CCGACCGGGGCGGACTGC
23	622	TGAGGTAGTCGGTTGTATTGTTT
22	616	TCGGGTGCGAGAGGTCCCGGGT
23	615	CAGCCCTCGACACAAGCTTTTGT
24	615	GGGGACACTTGGAGCAAGAAGGAT
25	613	AAATCTCGCGCCGGGCCGTACCCAT
21	609	AGCGCGCGTGCTAGGACCCGA
22	608	ATAGCTGGCGCTCGGGGCGGCG
20	608	AGCGGTGGATCACTCGGCTC
22	607	TCGAATCCTGCCGACTACGCCA
22	606	AGAGAATCATAGAATGGCCTGG
26	604	GATCCTTCGATGTCGGCTCTTCCTAT
28	604	ACTCCCAGGGGCGGTAGTGCGAGTGATA
24	602	AGCTACATTGTCTGCTGGGTTTCA
27	600	GATGACTGGAGCACAGAGAGACCCTTC
21	598	GGACCGGCGCAAGACGAACTA
23	598	CAAAGTGCTCATAGTGCAGGTAG
24	598	TGAGGTAGTAGGTTGTATGGTTAT
22	597	TGAGGTAGTAGGTTGTATAATT
18	596	TCCCCAGCATCTCCACCA
19	594	GGTGGACAGGGGTCACTTT
26	594	AGTCAGCCCTCGACACAAGCTTTTGT
26	594	AATGTAGGTAAGGGAAGTCGGCAAGC
27	593	TTCCCACTACTGCACTTGACTAGTCTT
25	585	TGGGCGCGCGCCGCGGCTGGACGAG
25	584	AACATTCATTGCTGTCGGTGGGTTA
22	584	TGGCTCAGTTCAGCAGGAACAC
22	582	AACATTCAACGCTGTCGGTGAG
20	580	AACGGCGAGTGAAGAGGGAA
19	579	GACCGGCGCAAGACGAACT
20	579	GCGGACGGTGTGAGGCCGGT
24	578	CGAGGCCCAGCCCGCGGACGGTGT
19	578	TAGTGGTTAGGATTCGGCG
23	577	TGAGGTAGTAGGTTGTATAGTAA
23	577	GAGGGACTTTCAGGGGCAGCTGT
24	575	AAGCAGGAGGTGTCAGAAAAGTTA
18	575	CCGGGGCTGCACGCGCGC
26	574	CCGGACACGGACAGGATTGACAGATT
27	572	AAGATCTGGGACCTGGAAGGCAAAATC
23	571	CCGGGGAGGTAGTGACGAAAAAT
23	571	AACTCTTAGCGGTGGATCATTCG
20	571	GGGGATGTAGCTCAGTGGTA
24	570	CGGCTGAGGTGGGATCCCGGGGCG
24	570	GGCTTTGGTCTAGGGGTATGATTC
20	570	GAAACTGCGAATGGCTCATT
23	569	AACTCTTAGCGGGGGATCACTCG
19	569	AGGGGAATCCGACTGTTTA
21	567	GGGGCTGCACGCGCGCTACAC
22	563	GGGTGGATCACGATGCAATTTT
19	563	AGGGGAATCCGACTGTTTT
28	563	CTTCCCACTACTGCACTTGACTAGTCTT
19	563	GGGGGCTACGCCGCGACGA
27	562	CCGTGTGCCCGTGGGGGGTTCACTTTT
24	562	AATTAGTGACGCGCATGAATGGAT
22	560	GAGCCACTGACTAACGCACATT
20	560	GGGGCTTCTCGGAGTCGGGT
27	560	ATTGTGATGGACTCTGGTGATGGTGTT
29	558	GAAAGATGGTGAACTATGCCTGGGCAGGG
27	557	GATCCTTCGATGTCGGCTCTTCCTATC
27	557	CGGGGCTACGCCTGCCTGAGCGTCGCT
26	557	CTAACCCTCTGAACAGGCATAGACCA
22	556	CATCCCCATTCCACTCCTAGCA
21	555	ACTCTTAGCGGTGGATCACTC
22	554	TAGCAGCACGTAAATACTGGAG
18	552	AGGAGAAGAAGAAGGATG
18	552	GATGGGGATCGGGGATTG
27	548	GCTAGCGTGGCAGAGCTCGGCACCACA
20	546	GAGGGACAGACGATGGGATC
23	543	GCCTACGGCCATCCCACCCTGGT
19	538	AAGGAACCTGCAGCCTGGC
22	538	AGTTCTTCAGTGGCAAGCTTTA
25	538	AGTGGATGGGAGAGTGGATGATACT
27	538	GCGTTGGTGGTATAGTGGTGAGCATAG
22	537	TGAGGTGGTAGGTTGTGTGGTT
25	536	CCGGCTGAGGTGGGATCCCGGGGCG
22	535	TCCTTAACTCATGCCGCTGTGC
19	535	GGTAGCGTGGCCGAGCGGT
18	534	AAGGCGAGCTCAGGGAGG
18	533	AGGGGTATGATTCTCGGT
18	530	AGTGACGCGCATGAATGG
20	529	AAGGGCTGGGTCGGTCGGGC
24	529	AGAGGCATAGAGCATGGGAAAATT
27	529	CGCGACCTCAGGTCAGACGTGGCGACC
23	527	AATAGGGAACGTGAGCTGGGTTT
20	527	GTAGTCGTGGCCGAGTGGTT
25	527	GGCGGCGTCCGGTGAGCTCTCGCTG
21	527	GGCTGGGGCGCGAAGCGGGGC
25	525	CGCGACCTCAGGTCAGACGTGGCGA
22	523	TCATTCCCCGGCATCTCCACCA
23	522	AGAGTGGGACATGACAGCACGGT
23	522	AACTCTTAGGGGTGGATCACTCG
22	521	CCGGAGCTGGGGATTGTGGGTT
20	519	AGAGAGACGCGGGTTCCTTT
22	518	AAAGGAATTGACGGAAGGGCAC
22	517	CCGGGGAGGTAGTGACGAAAAA
21	517	AGGAGAAGAAGAAGGATGATT
21	516	AGCCGGCGGGAGCCCCGGGGA
19	515	GCTCCGGGACGGCTGGGAC
23	514	AATCACATTGCCAGGGATTTCCA
25	513	GAGGTGTAGAATAAGTGGGAGGCCC
23	512	ACGCCGCGACGAGTAGGAGGGCC
26	512	GGGGATGTAGCTCAGCGGTAGAGCTC
22	511	GGGGTTCCTGGCGATGCGATTT
22	510	TGAGGTAGTAGGTTGTGCGGTT
21	509	ACGCCTGCCTGAGCGTCGCTT
19	509	TCACAGTGAACCGGTCTCT
19	508	CAGCAGTTGAACATGGGTC
23	508	AGTGAAACTGCGAATGGCTCATT
23	508	CTAAGTCAGGGACTGTGGGTTTT
23	506	TTATTGCTGGAGAATACGCGTAG
22	506	CCTGTTCTAGGTTACTTGGCTC
22	506	GCCCGGATAGCTCAGTCGGTAG
20	506	AAGCAGGGTCGGGCCTGGTT
28	505	TTTGTTGAATGGATGAATGGGTGGATGA
22	501	TCGAATCCCATCCTCGTCGCCA
24	499	TACCACAGGGTAGAACCACGGACG
24	498	ACGGCCCTGCCGGAGCGTCGAGAA
19	496	GAGGGACAGACGATGGGAT
26	495	AAGAGGGCGTGAAACCGTTAAGAGGT
21	492	CCGGGGAGGTAGTGACGAAAA
22	492	AAGGTCGGCCGGCGCGGGCGCC
22	490	GATGACTGGAGCACAGAGAGAC
23	489	AAAAGGTGCTGGAGGAGGTGGTC
21	488	ACCACAGGGTAGAACCACGGT
19	488	GCCCAGCCCGCGGACGGTG
21	486	AACGGATTTTTGGGCGCGGGA
18	485	GATCCTTCGATGTCGGCT
22	485	CTTTCAGTCGGATGTTTGCAGC
20	485	TGGACCGGCGCAAGACGAAC
23	482	AACCCGTAGATCCGAACTTGTGT
21	482	CCCAGGGGCGGTAGTGCGAGT
22	481	TCGTTGCCCGCATTCTCCACCA
20	481	TCGGGACCGGAGCGCGGACA
20	481	TCCCTGAGACCCTAACTTGT
20	480	AGTGGTTAGGATTCGGCGCT
27	478	CTTCATGATGGTAAAGAGGATCTGAGG
22	478	CTGGGAGAAGGCTGTTTACTCT
19	474	CAGAACTGGCGCTGCGGGA
22	474	TGAGGTAGTAGGTTGTCTCGTT
23	473	CGAGGCCCAGCCCGCGGACGGTG
23	473	GGCGCCCCTCCCGTCGGCCGTCG
18	473	AGAAGACCCTGTTGAGCT
24	472	GGGGATGTAGCTCAGTGGTAGAGC
24	472	TAGCTTATCAGACTGATGTTGACT
22	472	AGATCAGAAGGTGATTGTGGCT
21	471	AGCCACTGACTAACGCACATT
18	469	CGGCGGGAGCCCCGGGGA
28	468	GCCGGCTGAGGTGGGATCCCGGGGCGGC
23	468	GCTGAGAGGGCTTGGGGAGAGGA
25	468	TGAGGTAGTAGGTTGTGTGGTTAAA
24	467	ATTGGAGCTGGACGTGGGAGAATC
23	466	CAAGGTCGGCCGGCGCGGGCGCC
20	466	AACGGATTTTTGGGCGCGGG
24	465	TCAGTGCATCACAGAACTTGGTAA
23	465	TGTAAACATCCCCGACTGGAAGA
24	464	GGGGCGGGCCCAGGGGGGGCGGGC
29	463	ATGGCAGTACCTCCGGGCACGGTGCACCA
24	462	GGGGCTACGCCTGCCTGAGCGTCG
24	461	AGCTGGTGTTGTGAATCAGGCCGT
20	461	AGGGAACGGGCTTGGCGGAA
20	458	GCGCGTGCTAGGACCCGAAA
19	457	CTGGGGCGCGAAGCGGGGC
21	457	GTTTCTGTAGTGTAGCGGTTA
25	456	AGAGTGGGACATGACAGCACGGTTT
22	455	AGAGGTAGTAGGTTGTATAGTT
22	455	TGGGGTAGTAGGTTGTATAGTT
22	454	TGAGGTAGTAGGTTGTATCGTT
24	454	GGTCGCGTCGGAGAGGGCCCCCGG
20	453	GCCCGGATAGCTCAGTCGGT
25	453	TACCACAGGGTAGAACCACGGACAT
20	453	AGGTGTCCTAAGGCGAGCTC
21	452	AGCTACATTGTCTGCTGGGTT
25	452	GGGGATGTAGCTCAGCGGTAGAGCC
19	451	ACCAGGGGAATCCGACTGT
23	451	CATCTGTGATGGACCTGAGATGG
25	450	TGAGGTAGTAGGTTGTGTGGTTTAT
22	450	CGAGGTAGTAGGTTGTATAGTT
21	450	CGGCTCCGGGACGGCTGGGAC
20	450	ACCTCCGGGGACGCGTGCAT
22	449	TGAGGTAGTAGATTGTATAATT
19	449	GAGGGCGCGAGGGGCGGCG
18	448	GCGGTGGATCACTCGGCT
21	448	AGCGGTGGATCACTCGGCTCG
22	447	TAGGGTAGGAGGAGAGAGGTGT
23	446	GGGCTACGCCTGCCTGAGCGTCG
24	446	AACGGCAGAGGTGAATGGAAATGT
20	445	CGCCTGCCTGAGCGTCGCTT
21	445	ACGGGAGGATGTGCTGAGGTT
25	443	TGTAAACATCCCCGACTGGAAGCTT
18	443	AGCTGGAGATGGAGGTTT
24	442	ACCTGGCATACAATGTAGATTTCT
18	440	ACTCTTAGCGGTGGATCA
19	440	ACAGCAGGACGGTGGCCAT
26	439	AACTCTTAGCGGTGGATCACTCGGGA
26	439	TCCCTGTGGTCTAGTGGTTAGGATTC
24	439	AGGCAAGATGTTGGCATAGCTGAT
22	438	GCTCGGCAAATGCAAAAGGCTT
22	438	TGAGGTAGTAGATTGTGTGGTT
22	438	TCCTTCGATGTCGGCTCTTCCT
19	438	AGGGAACGTGAGCTGGGAT
27	437	AGATGTCCGGGGCTGCACGCGCGCTAC
20	436	GCGGGGGGCGCCGGGGGGGA
18	436	GCGCTGGAGCGTCGGGCC
19	436	AGCGCGCGTGCTAGGACCC
28	436	CCGGCTGAGGTGGGATCCCGGGGCGGCA
19	435	CGGGTGTCCGGCGCGCGGC
22	435	TCGAATCCTGTCCGTGACGCCA
23	434	GGCTTGGTCTAGGGGTATGATTC
24	434	AGGACACATTGATCATCGACACTT
26	432	GCGTTGGTGGTATAGTGGTGAGCATA
24	431	GAACGAGACTCTGGCATGCTAACT
21	431	CGGGCGGGGCGGTCCCGGGCG
18	431	GGGGATCGGGGATTGCAA
23	430	CGGGCTGGGGCGCGAAGCGGGGC
18	429	ATGGATAACGCGTCTGAC
25	428	GGCTGTGATGAGGGTTTGGCTCTGA
22	428	ACCGGACGAGCGAACGGAGACT
20	428	TGAGGTAGTAGGTTGTATTT
22	428	ACCCGGGGAGGTAGTGACGAAA
22	427	TAGCAGCACATAATGGTTTGTG
23	427	CTGGGAGAGGATTGTTTACGCCT
24	426	TGCTGAGAGGGCTTGGGGAGAGGA
18	425	GCGTTGGTGGTATAGTGG
27	425	GCGACCTCAGGTCAGACGTGGCGACCC
19	424	AGTGACGCGCATGAATGGA
23	422	AGTTGAACATGGGTCAGTCGGTC
18	422	GGGGCCGAGGGAGAGGAC
27	420	TAAGTGGGAGGCCCCGCGGTCGCGCGA
25	420	CAACTCTTAGCGGTGGATCACTCGG
23	419	GAAAGTCGGAGGTTCGAAGACGA
27	419	GGAACGGGCTTGGCGGAATCAGCGGGG
19	419	TATCCCATCCTCGTCGCCA
28	418	GGCTGGTCCGAAGGTAGTGGGGTGTCTC
20	418	CCGGCTGAGGTGGGATCCCG
22	418	TGAGGTAGTAGGTTGTGTGCTT
26	418	CCGGCTGAGGTGGGATCCCGGGGCGG
23	417	GGCTGGTCCGATGGCAATGGCAT
18	416	ACGGGTGGGGTCCGCGCA
22	416	TTTCCTATGCATATACTTCTTT
20	416	GGGGATGTAGCTCAGCGGTT
23	415	AAGGACGAAGATGAGGAGGATGA
22	415	TGAGGTAATAGGTTGTATAGTT
20	415	AAGACTGAGATATGAGGGCA
18	414	GTAGTCGTGGCCGAGTGG
24	414	GCGGGTAAACGGCGGGAGTAACTT
24	413	AACATTCATTGCTGTCGGTGGGTA
22	413	GGCGTGGAGCCGGGCCGTGGAA
24	413	AGGGCGTGAAACCGTTAAGAGGTA
22	412	TCGTATCCTGCCGACTACGCCA
18	412	CGGGATAAGGATTGGCTC
24	411	AACCCTCTGAACAGGCATAGACCA
27	411	GCTCGTGGTCGGGACCGGAGCGCGGAC
20	410	GACCGGCGCAAGACGAACTA
25	409	TCTTAGCGGTGGATCACTCGGCTCG
21	409	TTCAAGTAATCCAGGATAGGC
22	409	TCGCACAGGAGCAAGTTACCGC
22	409	TTGAGGTAGTAGGTTGTATGGT
24	408	GTGGAAGGCAGCAGCACAGAGCTC
29	407	GTCCTGTGAGCAAGACTGAGATATGAGGG
22	406	CTGTGCGTGTGACAGCGGCTAA
19	404	TGAGGTAGTAGGTTGTGTG
29	403	TTTGTTGAATGGATGAATGGGTGGATGAC
22	403	CAGCCCTCGACACAAGCTTTTG
27	402	AACTCTTAGCGGTGGATCACTCGGGGC
20	402	AGGGAACGTGAGCTGGGATT
24	401	ACGACAACACGGCCGGGACATCCT
27	400	GATAAAAGAATGTGGAAACGGCCAAAT
22	399	GCTAGCGTGGCAGAGCTCGGTA
18	399	TGGCGCTGTGAAGAGACA
19	399	ATGGATAACGCGTCTGACT
21	399	AGTGACGCGCATGAATGGATT
21	398	AGGGGAATCCGACTGTTTAAT
18	396	CCCCCAGCATCTCCACCA
20	395	CGGGGCGCGGGGGCGGGGGG
20	395	TCTTAGAGGGACAAGTGGCG
23	395	TTCAAGTAATCCAGGATAGGCTA
30	394	TACAATCTGGTAAGGGACACAAGACAGCAC
24	393	TGAGGTAGTAGATTGTATAGTTAT
18	392	GCGACGAGTAGGAGGGCC
22	392	TGAGGTAGTAGATTGTGTAGTT
20	392	AATGTAGGTAAGGGAAGTCG
26	391	TAGCGGTGGATCACTCGGCTCGTGCG
18	390	ATCCCACTCCTGACACCA
18	390	CCGGGGACGCGTGCATTT
21	389	CCGGCTGGGAGCCGCGATTTT
24	389	TGGCTCAGTTCAGCAGGAACAGTT
25	388	TGGGAATACCGAGTGTCGTAGGCGT
23	387	ACCACAGGGTAGAACCACGGATT
23	387	TACCACGGGGTAGAACCACGGAC
26	387	GGGGATGTAGCTCAGCGGGAGAGCGC
22	386	AATATAAGGAGCGTGGAGAAGA
22	386	AGGAGAAGAAGAAGGATGATAA
18	385	TTCCCGGGCGGCGCACCA
22	385	TGAGGTAGTAGATTGTACAGTT
21	385	AGCCCGCGGACGGTGTGAGGC
28	385	AGAGAAAACAGGAGAAGAAGAAGGATGA
23	385	AGGAATTGACGGAAGGGCACCAC
19	381	TGGGGATCGGGGATTGCAA
18	381	TGGGGAACCCGGTGCTAA
23	380	TGAGGTAGTAGGTTGTATGGTTG
29	380	GCCAGATGATGAGTTGGAACCTGATGGTA
18	379	ATCCGGGTGCCCCCTCCA
23	378	TGAGGTAGTAGATTGAATAGTTA
25	378	TCGTGGTCGGGACCGGAGCGCGGAC
21	377	AAGTACACACGGGCGGTACAG
20	377	ACCGGACGAGCGAACGGAGA
21	377	ACGGCCCTGCCGGAGCGTCGA
28	377	GATTTCTGAAAACTCTGTGCTGAGGCTT
23	376	CGGCCCTGCCGGAGCGTCGAGAA
20	376	AGGAGGTGTCAGAAAAGTTA
22	376	TTGGACCGGCGCAAGACGAACT
21	376	GGGGATGTAGCTCAGTGGTAG
25	376	AAGGAACCTGCAGCCTGGCACTGAG
29	375	TAGGATGTTGTTTATAGGGAGTAATGGTT
19	375	AGCCGATCGAAAGGGAGTC
23	375	TACCATAGGGTAGAACCACGGAC
21	375	ACGGGACAGTGCTGAAGACTA
22	375	AGCGACGTCGCTTTTTGATCCT
18	374	AGTGGCTAGGATTCGGCG
26	374	CCGTGTGCCCGTGGGGGGTTCACTTT
26	374	GGCTGTGATGAGGGTTTGGCTCTGAT
23	374	ATCCTTCGATGTCGGCTCTTCCT
23	374	AGGCAAGATGTTGGCATAGCTTT
21	372	CGCCGCGACCGGCTCCGGGAC
19	371	CTTAGCGGTGGATCACTCG
21	371	GCTAGCGTGGCAGAGCTCGGA
25	371	CAGCCCGCGGACGGTGTGAGGCCGG
26	371	GCGCTGTGATGAGGGGACGGCTGATG
22	371	TGAGATAGTAGGTTGTATAGTT
24	370	TGAGGTAGTAGGTTGTATAGTTTA
21	369	AGGGCTGGGTCGGTCGGGCTG
21	369	GGGTAAACGGCGGGAGTAACT
25	369	AAAAGAATGTGGAAACGGCCAAATA
22	369	CCCGCCTCGCCGGGGAGGTGGA
20	368	AGGGAACGTGAGCTGGGGTT
21	368	TCCTTAACTCATGCCGCTGTG
20	368	GGCGCGCGCCGCGGCTGGAC
21	368	ACTGGCCTTGACTTCTCGGAT
24	368	TGTAAACATCCCCGACTGGAAGCA
21	367	ACGGCATACGGGCTCGTGTTT
22	367	GGGCGCGACCCGCTCCGGGGAC
19	367	AGGTAAGGGAAGTCGGCAA
21	367	AAGCAATGGGGTAAGGAACAG
25	367	CAACTCTTAGCGGTGGATCACTCGT
26	366	AGCTACATCTGGCTACTGGGTCTCTT
27	365	AAGCAGGGTCGGGCCTGGTTAGTACTT
27	365	GAGAGCTTTGAAGGCCGAAGTGGAGCA
24	364	AAATCGGTCGTCCGACCCGGGTAT
23	364	TGAGGTAGTCGGTTGTATTGTTA
25	364	AATGACACGATCACTCCCGCTGAGC
19	363	ACCGGAGAAGTGGGGTCAA
20	363	ATATCCCGGACGAGCCCCCA
19	363	GATGGGGATCGGGGATTGC
21	363	GAGGTAGTAGGTTGTATAGTT
27	363	ACTCTTAGCGGTGGATCACTCGGCTCG
22	362	AGAAGACCCTGTGGAACTTTAA
24	361	GTGATGGACTCTGGTGATGGTGTT
26	361	CGGACGAGCGAACGGAGACTACATGC
23	361	TGAAGAGAGAGTTCAAGAGGGCG
26	361	CTGGGAATACCGAGTGTCGTAGGCGT
22	359	TGAGGTAGGAGATTGTATAGTT
23	359	GCAGATCTTGGTGGTAGTAGCAA
19	359	GGGGATGTAGCTCAGCGGG
26	358	AACTCTTAGCGGTGGATCACTCGGAC
22	358	TCGGAACCGGGCGGAAACACCA
26	358	GCTAGCGTGGCAGAGCTCGGCAACCA
18	358	TCGGTAGAGCATGGGACT
23	358	AGCGGCCCCCCGGCGCGCCGGGC
21	358	CGATTCCCGGCCAACGCACCA
23	357	TAAAGAGGCATAGAGCATGGGAA
28	356	TCAGACAACTCTTAGCGGTGGATCACTC
23	356	AACGGATTTTTGGGCGCGGGAGT
19	356	TCCCACATGGTCTAGCGGT
23	356	AACTGTTAGCGGTGGATCACTCG
25	355	GCGGTGGATCACTCGGCTCGTGCGT
21	353	TGGTTTAGTGAGGTCCTCGGA
19	352	AGCGGAGGAGGTGAGACAC
19	352	CGGAAGCGTGCTGGGCCCA
22	352	GCGCGCGTGCTAGGACCCGAAA
25	351	TGAGGTAGTAGGTTGTGTGGTTATT
19	350	CTGGCGCTGTGAAGAGACA
18	350	AGGGAACGTGAGCTGGGT
21	350	AGGCCCAGCCCGCGGACGGTG
22	350	GACTCTAGTCTGGCGCTGTGAA
26	349	GATGACTGGAGCACAGAGAGACCCTT
24	348	GCCCGCGGACGGTGTGAGGCCGGT
21	347	GCGCGCTACACTGACTGGCTC
23	346	TATTGCACTTGTCCCGGCCTGTA
22	346	ACAGGAGAAGAAGAAGGATGAT
25	346	AGGTGAACCTGCGGAAGGATCATTA
23	346	AACTCTAAGCGGTGGATCACTCG
20	345	CTAAGCCAGGGATTGTGGGT
21	345	TGAAACTGCGAATGGCTCATT
22	345	AAACGGACTGCTGGCAGGTGCA
28	344	AAGAACGAAAGTCGGAGGTTCGAAGACG
24	344	AACCCGTAGATCCGAACTTGTGAA
22	344	TCAGTGCATCACAGAACTTGGA
18	343	GGCGGCGTCCGGTGAGCT
18	343	CGAAAGGGAGTCGGGTTC
21	343	GGTGGACAGCGGTCACTTTTA
25	343	AGCGGGCGGCGCGGCGGCGGCGACT
26	342	AACGAACGAGACTCTGGCATGCTAAC
21	342	CAGCATTGTACAGGGCTATGA
24	342	GTGGTCGGGACCGGAGCGCGGACA
18	341	GAGGAAGAAGGAATATTT
18	341	GGGCTGGGTCGGTCGGGC
19	341	AGAGGGACGGCCGGGGGCA
22	340	AGTGGTTAGGATTCGGCGCTCT
20	338	GGCGAGGAGTGGGAGCGATT
20	337	TCTGGACGCGCGCCGGGCCC
26	336	AAAATTGGAACGATACAGAGAAGATT
24	336	TAGCTTATCAGACTGATGTTGACC
20	336	TGATCCTTCGATGTCGGCTC
22	335	AGAGTGGGACATGACAGCACGG
25	335	GCGTGGCAGAGCTCGGCAAATGCAA
20	334	AGCGGTCCTGACGTGCAAAT
24	334	ATGAGGTAGTAGGTTGTGTGGTTA
19	333	TCCTGCGGAAGGATCATTA
20	333	CGGGGGCTACGCCGCGACGA
20	333	TGAGGTAGTAGGTTGTGTGT
24	332	CAACTCTTAGCGGAGGATCACTCG
29	332	TGCAATCGGATTGGAGATTTGTGTAGGCT
23	332	TGAGGTAGTAGATTGTATAGTAA
22	332	TCGTATCCTGTCCGTGACGCCA
21	332	ACGGATTTTTGGGCGCGGGAG
23	332	AGAGGTAGTGGGTTGCATAGTTA
19	331	TCGGGCGGGCGGTCGGTGC
23	331	TTCAAGTAATCCAGGATAGGCTT
20	331	ACAGCAGTTGAACATGGGTC
24	330	TCAGCCCTCGACACAAGCTTTTGT
29	330	GCTAGCGTGGCAGAGCTCGGCAAATGCAA
24	330	GAGGGACTTTCAGGGGCAGCTGTG
23	330	CTTGGACCGGCGCAAGACGAACT
28	330	GCGGCGACTCTGGACGCGCGCCGGGCCC
20	330	ATGTGAATTGCAGGACACAT
27	329	GCATTGGTGGTTCAGTGGTAGAATTCT
25	329	TGAGGTAGTAGGTTGTGTGGTTTAA
23	329	GCGTTGGTGGTATAGTGGTGAGC
26	328	TTTAAGCAGGAGGTGTCAGAAAAGTT
20	328	TATTGCACTTGTCCCGGCCT
22	328	CCGCGCGAGCGGCCGCCGGGTG
21	327	AACTCTTAGCGGTGGATCACT
24	327	GTGGGTTTCTGTAGTGTAGTGGTT
19	327	TCACAGTGAACCGGTCTTT
24	326	AAGCAGGAGGTGTCAGAAAAGTTT
25	325	GGGATGTTCTGAAGACCTGCTCTCT
24	325	AGCGACGTCGCTTTTTGATCCTTC
23	325	CAGGCTGGTTAGATGGTTGTCTT
20	325	GTATCCCATCCTCGTCGCCA
20	324	CGGCCCTGCCGGAGCGTCGA
18	324	ATCCTGTCCGTGACGCCA
26	324	AGAGGTGTAGAATAAGTGGGAGGCCC
21	324	GCGGGCCCAGGGGGGGCGGGC
22	324	TGGGCGCGCGCCGCGGCTGGAC
22	324	CGAGGTAGTAGATTGTATAGTT
24	323	TGAGAACTGAATTCCATGGACTGA
27	323	CTCCCACTGCTGCATTTGACTAGTCTT
18	322	AAGGGCTGCCGGCGGGCA
23	322	AACTCTTAGCGGAGGATCACTCG
22	322	AGTGGGACATGACAGCACGGTT
19	322	TGAGGTAGTAGGTTGTATA
23	322	AACATTCAACGCTGTCGGTGAGA
23	321	AACTCTTAGCGGCGGATCACTCG
25	321	AGGATAGCTGGCGCTCGGGGCGGCG
28	321	ACCGGACGAGCGAACGGAGACTACATGC
19	319	GCCGTACGCCGCCGCTCGC
21	319	CGTAACCGGGCAGAAACACCA
29	317	TCCCTGTTGTCTAGTGGTTAGGATTCGGC
24	317	AGTTGAACATGGGTCAGTCGGTCC
21	317	AGGGAACGTGAGCTGGGTTTT
20	317	GGGGGCTACGCCGCGACGAG
23	316	ACCACAGGGTAGAACCACGGATA
23	316	GAAGGCCGAAGTGGAGCAGGGTT
23	316	AAATGACGGACTGGAATGGGATT
26	316	GCGGGATGAACCGAACGCCGGGTTAA
18	315	GGAGTGGAGCCTGCGGCT
21	315	CCGTAGCGGTCCTGACGTGCA
28	315	TAAGTGGGAGGCCCCGCGGTCGCGCGAC
22	315	GGGGCCGAGGGAGAGGACCGCC
29	314	TCAGACAACTCTTAGCGGTGGATCCCTCG
22	313	TTAGGTAGTAGGTTGTGTGGTT
21	313	TGAGGTAGTAGGTTGTGTGGA
24	313	AGAGATCAGTGCATTGTGGATGGT
23	312	AATGTAGGTAAGGGAAGTCGGCA
21	312	GCTACTTCACAACACCAGGGT
22	312	TGGCGCTGGAGCGTCGGGCCCA
22	312	AACTGAGGGACAGACGATGGGA
21	311	CCGGCAGGCGCGGGTAACCCG
22	311	GGCGGGCCCAGGGGGGGCGGGC
27	311	AGAGATCAGTGCATTGTGGATGGTATC
22	311	TGGTCGGGACCGGAGCGCGGAC
20	310	AGGGCTGGAACTGATAGGTA
20	310	ATGGGTCAGTCGGTCCTAAG
25	310	ATGTGGACAGAGGACGAACACCGGA
19	309	GGCGGCGTCCGGTGAGCTC
21	309	GTACAGTACTGTGATAACTGA
25	309	ATCCGTGGTCGGGTATGCAGCAGTT
20	309	TTCGGTTGGGACAAAAAAAA
27	308	GGCTGGTCCGATGGCAATGGCATTTAT
22	308	TCGGATCCCATCCTCGTCGCCA
22	308	GGCGCGCGCCGCGGCTGGACGA
19	308	TCTTAGCGGTGGATCACTC
21	307	AGCAGCATTGTACAGGGCTAA
22	307	GACAGTCAGCAGTTGGTCTGTG
21	307	AGAGGTAGTGGGTTGCATAGT
22	307	GCCGGCTGAGGTGGGATCCCGG
18	306	GTCTCTGGCGCAATGGAC
19	306	CATCCCGGACGAGCCCCCA
24	306	AGGCTGGCCGCCGGAATACTCCAG
18	306	GCCCGCGGACGGTGTGAG
26	305	AACTCTTAGCGGTGGATCACTCGGGC
20	305	AAGAGGGACGGCCGGGGGCA
28	305	GTGTGGTGGAAGCAAGGAGGCTCTGTTT
23	305	AAAAGTGCTTACAGTGCAGGTAG
24	305	TCCCTGAGACCCTAACTTGTGAAA
21	305	ACCGGACGAGCGAACGGAGAC
20	305	TCTGGCGCTGTGAAGAGACA
20	305	ACGCAAGCGATCCCGGAGAA
22	304	TTCGGTTGGGACAAAAAAAAAA
21	303	GAAAGTCGGAGGTTCGAAGAC
26	302	GGAGCTGGACGTGGGAGAATCAGCTG
26	302	AGGGCTGGGTCGGTCGGGCTGGGGCG
19	302	CGGCTGAGGTGGGATCCCG
27	302	GGAGCTGGACGTGGGAGAATCAGCTGC
26	302	ACGGCGAGTGAAGAGGGAAGAGCCCA
20	302	TGGATGGGAGAGTGGATGAT
22	302	AATCACATTGCCAGGGATTTCC
22	301	TGGGGTAGTAGATTGTATAGTT
25	300	GGGGATGTAGCTCAGCGGGAGAGCC
23	300	TACCGCAGGGTAGAACCACGGAC
22	300	TGAGGTTGTAGGTTGTATAGTT
19	300	AGCCCTCGACACAAGCTTT
18	300	CCGGGCGCAGCGATTTTA
22	300	ATCAGAAGGCTGCGTGTTCGTA
19	300	CCTCACCCGGCCCGGACAC
19	300	TCCGGGGCTGCACGCGCGC
21	300	AGTGACGCGCATGAATGGATG
25	299	GAGAGCTTTGAAGGCCGAAGTGGAG
24	299	AGCTGCTGCAGAGGGGTCTGATCT
19	299	ATCCTTCGATGTCGGCTCT
18	299	GATCCGGCGGCGTTATTC
18	298	TCGGTAGAGCATGAGACT
22	298	AAGAGGGACGGCCGGGGGCATT
21	298	AACCCGTAGATCCGATCTTGT
23	297	GGACCAGGGGAATCCGACTGTTT
22	297	TCAGTCCCCGGCATCTCCACCA
20	297	CATGAATGGATGAACGAGAT
19	297	AGCTGGAGATGGAGGTTTG
22	297	GAAAATCCGGGGGAGAGGGTGT
23	297	AATTGCACGGTATCCATCTGTAT
19	297	ATCCCCGGCATCTCCACCA
19	296	ACGTAGCAGAGCAGCTCCC
25	296	AAGAGGGACGGCCGGGGGCATTCGT
22	296	CGGGTGTCCGGCGCGCGGCTCG
25	295	AAGGGGGCGGAGGAAGCTGTGATCT
25	295	AACATTCAACGCTGTCGGTGAGTTA
22	295	TGAGGTAGTGGGTTGTGTGGTT
18	294	CGAAGTGGAGCAGGGTTT
22	294	ATCTGTGGGATTATGACTGAAC
24	294	AGGTGTAGAATAAGTGGGAGGCCC
24	294	TGTAAACATCCTTGACTGGAAGCT
20	294	CTCGGGCGGGCGGTCGGTGC
23	293	TCACAGTGAACCGGTCTCTTTAA
23	293	GGTGGATCACTCGGCTCGTGCGT
19	292	AGATGACGTTTGGGAGCTT
19	292	GACAGCAGGACGGTGGCCA
23	292	TCTACAGTGCACGTGTCTCCAGT
24	292	GAGCAAGACTGAGATATGAGGGCA
20	292	GGACCGGCGCAAGACGAACA
22	291	TCAATCCCCGGCATCTCCACCA
18	291	ACCGGCGCAAGACGAACT
20	291	CCGGCTGGGAGCCACGATTT
25	291	GATCCTTCGATGTCGGCTCTTCCTA
19	291	CGGACTAAAGAGGGGAAGA
22	291	TGAGGTAGTAGGTTGTGTGTTT
26	291	ACGGGAAACCTCACCCGGCCCGGACA
22	291	ACCACAGGGTAGAACCACGGAG
22	291	TGAGGTAGTAGATTGTCTCGTT
21	290	TTCGGTTGGGACAAAAAAAAA
22	290	GTGGGGATTTGTTGCATTACTT
19	290	GAACATGGGTCAGTCGGTC
27	290	CTTGCCCCCCCTCTAGCCCGACAAACT
22	289	TAAGGTAGTAGGTTGTATAGTT
21	289	TAAGAGGGACGGCCGGGGGCA
20	289	GAAAGTCGGAGGTTCGAAGA
22	289	AAGTACACACGGGCGGTACAGT
23	289	ACATTCATTGCTGTCGGTGGGTT
21	289	TGAGATGAAGCACTGTAGCTC
28	289	CCCGGGGCTACGCCTGCCTGAGCGTCGC
21	289	GCGCCGCTCGTGGTCGGGACC
25	289	AAAGTCGGAGGTTCGAAGACGATCA
25	289	AGAAGAGAAAGAAGGGACTGGCTTT
21	287	AAAAGAATGTGGAAATGGCCA
30	287	TCAATAAATATTTGTAGAATGCATGAAGGG
18	287	AGGCCCAGCCCGCGGACG
20	287	CTTCGATGTCGGCTCTTCCT
22	287	ATTCGTATTGTGCCGCTAGAGG
20	287	TGAGGTAGTAGATTGTATTT
26	287	AGAGAAAACAGGAGAAGAAGAAGGAT
18	286	AAACGGCGGGAGTAACTT
22	286	AGGGCGTGAAACCGTTAAGAGG
23	285	AGGGCTGGGTCGGTCGGGCTGGG
22	285	TGAGGTGGTAGGTTGTATGGTT
22	285	ACGGGAGGATGTGCTGAGGTTC
25	285	GCTAGCGTCGCAGAGCTCGGCACCA
24	285	GGCCGCCCCCCGTCCCGAGCGCCC
29	285	TCAATAAATATTTGTAGAATGCATGAAGG
25	285	GAGGTTCTGTCCTACACTCCGGCTT
23	285	TTCGGTTGGGACAAAAAAAAAAA
23	284	GAGGTTCTGTCCTACACTCCGGC
26	284	CGGCTGAGGTGGGATCCCGGGGCGGC
23	283	AACTTTGAGCAGGACAGGAGATT
21	283	CCGGTGAGCTCTCGCTGGCCC
24	283	TGAGGTAGTAGATTGTATAGTTGT
21	282	TAGCAGCACATCATGGTTTGC
30	282	TCCATGTAGAGCCCGATGGCAAGTGCCAAT
19	282	TACCGAGTGTCGTAGGCGT
25	282	TTAAGCAGGAGGTGTCAGAAAAGTT
21	282	GGGGTGCGAGAGGTCCCGGGT
23	281	AAATCTCGCGCCGGGCCGTACCC
25	281	GGCGGGTGTTGACGCGATGTGATTT
24	281	TTCGGTTGGGACAAAAAAAAAAAA
25	281	AGCTACATCTGGCTACTGGGTCTAT
23	280	CAGGCTGGTTAGATGGTTGTCTA
20	280	GACTGGGGCGGTACACCTGT
26	280	GCTAGCGTGGCAGAGCTCGGCACCCA
27	280	CGGCGGCGTCCGGTGAGCTCTCGCTGG
22	279	TGAGGTAGTTGGTTGTATAGTT
27	279	AGGGCTGGATGATGGTGGACTGCACCT
20	279	CGGGGCTGCACGCGCGCTAC
19	279	AGCGGTGGATCACTCGGCT
20	279	GTAACCGGGCAGAAACACCA
19	278	AGGGATAACTGGCTTGTGG
19	278	AAGCTGCCAGTTGAAGAAC
25	277	AACTGAGGGACAGACGATGGGATCT
25	277	TGAGGTAGTAGGTTGTGTGGTTAAT
23	277	GAGCGCCGCTCGTGGTCGGGACC
22	277	AGCTGCTGCAGAGGGGTCTGAT
24	277	GCGGGTAAACGGCGGGAGTAACTA
20	276	GATCGAAAGGGAGTCGGGTT
22	276	CTTTCAGTCGGATGTTTACAGC
22	276	AGGGACTTTCAGGGGCAGCTGT
27	276	ACCGGATGAGCGAACGGAGACTACATG
27	276	ACCTTGGAGGAAGTAGTAGGTGCAGAT
24	276	GAAAGTCGGAGGTTCGAAGACGAT
21	275	CCACAGGGTAGAACCACGGAA
25	275	AGCTGCTGCAGAGGGGTCTGATCTC
22	275	ATGAGGTAGTAGGTTGTGTGGT
23	275	ACGGCCCTGCCGGAGCGTCGAGA
25	274	AAGATTGGGGAGAAGTGGGACCGGC
21	274	CGGTGGATCACTCGGCTCGTG
23	274	AGGCTGTTGAGACCGGGAGAGTT
23	273	AACTCTTAGCGGTGGATCACTTG
23	273	AGAAGAACTGTGCACTGAGACCC
23	272	AATGACACGATCACTCCCGCTGA
21	271	AGTGCAATAATGAAAGGGCGT
19	271	GCTGTACCATCCTGTCGGA
24	270	TGAGAACTGAATTCCATGGACTGT
24	270	GCTAGCGTGCAGAGCTCGGCACCA
25	270	GGCTTTGGTCTAGGGGTATGATTCT
26	269	AGAAAAGAATGTGGAAATGGCCAAAT
23	269	ATCTCCAGGCAGGTGTCTCTTTT
21	269	AGGGATAACTGGCTTGTGGCG
24	269	AATGTAGGTAAGGGAAGTCGGCAA
20	269	GGGCCCGGATCGTCGCCGAA
22	269	TGAGGTAATAGATTGTATAGTT
26	269	TTCCCACTACTGCACTTGACTAGTCT
22	268	TGTGGTAGTAGGTTGTATAGTT
19	268	TTCGGTTGGGACAAAAAAA
23	268	ACTCTGGACGCGCGCCGGGCCCT
18	268	GGACGCGCGCCGGGCCCT
23	267	TGAACAGCAGTTGAACATGGGTC
26	267	CGGATGAGCGAACGGAGACTACATGC
23	267	ACCGGCTCCGGGACGGCTGGGAA
22	266	AAAAGAATGTGGAAATGGCCAA
22	266	ATGGCTGTACCATCCTGTCGGA
22	266	ACCACAGGGTAGAACCACGGTT
22	266	TCGATTCCCGGGCGGCACACCA
23	266	CAACGGAATCCCAAAAGCAGCTT
21	266	AAGGGCTGGGTCGGTCGGGCA
23	265	AGGTTGGAGATGAGAGGGAGAGT
26	265	GAGGTGTAGAATAAGTGGGAGGCCCC
22	265	TGAGGTAGTAGATTGTATCGTT
22	264	TCGTTCCCCGTACGGGCCACCA
23	264	CGTGGTCGGGACCGGAGCGCGGA
23	264	TCACAGTGAACCGGTCTCTTTAT
21	264	TGTAAACATCCCCGACTGGAA
24	264	ACTCTTAGCGGTGGATCACTCGGC
20	263	AGGGGAATCCGACTGTTTAA
18	263	AGCGGAGGAGGTGAGACA
29	263	GCGACCTCAGGTCAGACGTGGCGACCCGC
18	263	CGCGGACGGTGTGAGGCC
22	262	AACTGGCCCACAAAGTCCCGCT
20	262	CCGTGGAGCAGAAGGGCAAA
25	262	AAGCTGGACTGAGCTGGGAGGATGC
26	262	GGGGATGTAGCTCAGCGGGAGAGCTC
19	262	CGCGGGAGGTGTGGCGTAC
22	262	TGAGATAGTAGATTGTATAGTT
24	262	ACCCAGGGGATGTAGCTCAGCGGT
21	261	TGGCTGTACCATCCTGTCGGA
25	261	GCTAGCGTGGCAGAGCTCGGCACCC
20	261	AGTGAAACTGCGAATGGCTC
23	261	AACTCTTAGAGGTGGATCACTCG
22	261	AGGAATTGACGGAAGGGCACCA
26	260	TGAGGTAGTAGGTTGTGTGGTTTTTT
24	260	GCGTTGGTGGTATAGTGGTGAGCA
21	259	AACATTCAACGCTGTCGGTGA
24	258	TCGAGGCCCAGCCCGCGGACGGTG
18	258	GTCTCTGGCGCAATCGGT
21	258	GGGGAGTTTGACTGGGGCGGT
22	258	TGATGTAGTAGGTTGTATAGTT
27	258	GTGCGTGATGAGCGGAGTGTGATGACG
24	258	ACCACAGGGTAGAACCACGGACGG
18	257	AATGTAGGTAAGGGAAGT
22	257	AGAGGTAGTAGATTGTATAGTT
22	256	GCCCGCGGACGGTGTGAGGCCG
18	256	CTGGCTATCGGGTGGAAG
24	256	CAACTCGTAGCGGTGGATCACTCG
29	256	AACTCTTAGCGGTGGATCACTCGGCTCGT
19	255	GGGGCTGCACGCGCGCTAC
18	255	CTCAGGTCAGACGTGGCG
20	255	CCGCGACGAGTAGGAGGGCC
24	255	GGGAGAGAACACAGGCTGAGTGGT
21	255	AACATTCATTGCTGTCGGTGG
22	255	CGGGGCGCCGGGGGGGGGGGTC
20	254	AGCTGGTGTTGTGAATCAGG
19	254	AACGGGCTGCTATTTATTT
18	254	AAGCAGTTGACCCGGGTT
22	254	ACGGCATACGGGCTCGTGTTTT
28	253	TCGGTCGGGCTGGGGCGCGAAGCGGGGC
20	253	TTCAAGTAATCCAGGATAGG
23	253	ACGGGTAACGGGGAATCAGGGTT
22	253	GTTTCTGTAGTGTAGCGGTTAT
22	253	TTCAAGTAATCCAGGATAGGCA
24	253	AGATGTCCGGGGCTGCACGCGCGC
29	253	GGCGGCGACTCTGGACGCGCGCCGGGCCC
23	252	GTGAGGTAGTAGGTTGTATAGTT
27	252	AAGGAACCTGCAGCCTGGCACTGAGTA
25	252	AAAGGAATTGACGGAAGGGCACCAC
18	252	GAGGGGGAGAGGGGCGGG
21	252	AGGAGAAGAAGAAGGATGATG
24	252	AAACAGGAGAAGAAGAAGGATGAT
21	252	CCGGCTGGGAGCCACGATTTT
26	251	CGAGGCCCAGCCCGCGGACGGTGTGA
23	251	AACCCGTAGATCCGATCTTGTGA
20	251	AAGCGTTGGATTGTTCACCC
23	251	AATGTAGGTAAGGGAAGTCGGCT
18	250	CTGTACCATCCTGTCGGA
22	250	AGTTGAACATGGGTCAGTCGGT
22	250	AAGGAGTCTAGCACGCGCGCGA
23	250	TAACAGTCTACAGCCCATGGTCG
23	249	TCCCGGGGCCGAGGGAGAGGACC
21	249	ATTGCACTTGTCCCGGCCTGT
23	249	GCGGCGACTCTGGACGCGCGCCG
29	249	TAGGGAAGACGTCATTTGGATAACTGGTT
23	249	GGAGCGCCGCTCGTGGTCGGGAC
23	249	AACTCTTAGCTGTGGATCACTCG
25	249	AGGCAAGATGTTGGCATAGCTGTTA
22	249	GCTAGCGTGGCAGAGCTCGGCA
21	248	CAGGAGAAGAAGAAGGATGAT
23	248	AACTCTTAGCGGTGGAACACTCG
22	248	GGTCGGGACCGGAGCGCGGACA
25	248	CGGTGGATCACTCGGCTCGTGCGTC
20	248	AGCCACCCGAGATTGAGCAA
25	248	GGCCAGTCAGAAGGCTACGGAACTT
21	247	GCGGACGGTGTGAGGCCGGTA
24	247	CCACTGGAGCTGTAGGTAAGGGAA
23	247	TACCACAGGGTAGAACCACCGAC
18	246	TCCGTAGCGGTCCTGACG
24	246	TCAGACAACTCTTAGCGGTGGATC
18	246	GGAATTGACGGAAGGGCA
20	246	GCCGCGACGAGTAGGAGGGC
28	246	GATCCTTCGATGTCGGCTCTTCCTATCA
18	245	GCTAGAGAGAGGGGACAC
22	245	TGAGGTAGTAGGTTGTATGCTT
21	245	ACCATCGACCGTTGACTGTAC
23	244	AACTCTTAGCGGTGGATTACTCG
22	244	ATGGGAGACGGACTGGGTGGCC
24	244	TGAGGTAGTAGATTGTATAGTTTT
19	244	TTGCCCGCATTCTCCACCA
20	244	ATCTGACCAGTAGAAAACCA
22	243	AACATTCATTGCTGTCGGTGGG
18	243	CCTGCGGAAGGATCATTA
19	243	AAGAGGGACGGCCGGGGGC
23	242	GACTCTTAGCGGTGGATCACTCG
26	242	TAGGTGAACCTGCGGAAGGATCATTA
22	242	AGGGCTGGGTCGGTCGGGCTGG
26	242	AGCCCGCGGACGGTGTGAGGCCGGTG
19	241	GCCCGCGGACGGTGTGAGG
19	241	CCCCTCCCGTCGGCCGTCG
23	241	TGAGGTAGTAGGTTGTATAGTTC
27	241	ACCCTACTGATGATGTGTTGTTGCGCT
22	241	CGCCGCGACGAGTAGGAGGGCC
25	241	GGGAAACCTCACCCGGCCCGGACAC
21	241	CGTAGCGGTCCTGACGTGCAA
28	241	AGGTGGAAGTAGCCCTGTGCAGGAGTTT
21	240	GCTCCGACCGGGGCGGACTGC
22	240	CCACAGGGTAGAACCACGGACA
20	240	AAACGGATTTTTGGGCGCGG
24	240	GAAGGCCGAAGTGGAGCAGGGTTC
22	240	GGGATGTAGCTCAGCGGTAGAG
26	240	AAAGGAATTGACGGAAGGGCACCACC
22	240	GAGGCCCAGCCCGCGGACGGTG
25	240	AGGTGGGGAGTTTGACTGGGGCGGT
27	240	GGCTCGTTGGTCTAGGGGTATGATTCT
22	239	TGAGGTAGTAGGTTGCATAGTT
23	239	TACCACAGGGTAGAACCATGGAC
23	239	CAGTGCAATAATGAAAGGGCGTA
23	238	ATGCTGTAACTGGTCGTGGAGAC
24	238	CCTAAGCCAGGGATTGTGGGTTTT
18	237	TCCCCGTACGGGCCACCA
22	237	GCTCTGACAATGTTGCACTACT
21	236	GCAGGGGGGGCGATGACTTTA
29	236	CTAGAAAGGATTTGCAGAGGCCATCACCC
25	236	CCCGACCCGGGGAGGTAGTGACGAA
23	235	AACTCTTAGCGGTGGATCCCTCG
25	235	AGGGAGAGAACACAGGCTGAGTGGT
29	235	TCTTAGCGGTGGATCACTCGGCTCGTGCG
29	235	CCCGGGGCTACGCCTGCCTGAGCGTCGCT
25	235	ATGCAGTGGAGGAACATCAGGAGAG
19	235	GAACCGGGCAGAAACACCA
27	235	AGGGACCTCTTCGGCACCGGGCGTCTC
24	234	TCCGGTAGTGGCGGTGAGCGGGCG
23	234	AGGGATAACTGGCTTGTGGCGGC
22	234	TAGAGGGAGTATGAAGAGTTTT
24	234	AGTGCATTGTGGATGGTATCACCT
21	234	CCGTAGCTGGGGATTGTGGGT
21	234	TCAGTGCACTACAGAACTTTG
22	234	ATCCTTCGATGTCGGCTCTTCC
25	234	CGTGGTCGGGACCGGAGCGAGGACA
22	234	TGCGGTAGTAGGTTGTATAGTT
22	233	TGAGTTAGTAGGTTGTATAGTT
23	233	AAGAGGCATAGAGCATGGGAAAA
20	233	AGGAGAAGAAGAAGGATGAA
22	233	TCGATTCCGGCTCGAAGGACCA
28	233	AGAGATCAGTGCATTGTGGATGGTATCA
18	233	AGCTAGAGAGAGGGGACA
20	233	AGCCTCTGGCATGTTGGACC
27	233	ACGGGCTTGGCGGAATCAGCGGGGAAA
21	233	GCATGAATGGATGAACGAGAT
27	232	AGAGAAAACAGGAGAAGAAGAAGGATG
24	232	ACCACAGGGTAGAACCACGGAAAT
27	232	ATGCAGTGGAGGAACATCAGGAGAGTT
24	232	AAAGGAATTGACGGAAGGGCACCA
21	232	GAGGCCCAGCCCGCGGACGGT
23	232	AGTCTGGCGCTGTGAAGAGACAT
21	232	TAGTGGTTAGGATTCGGCGCT
21	232	CCCGGGGAGGTAGTGACGAAA
22	231	GCGGGTAAACGGCGGGAGTAAC
24	230	CTTGGACCGGCGCAAGACGAACTA
20	230	ACGGATTTTTGGGCGCGGGA
19	230	GGGGATGTAACTCAGCGGT
26	230	GCCGGCTGAGGTGGGATCCCGGGGCG
23	230	AAGGGCTGGGTCGGTCGGGCTGG
19	229	GTGGTTAGGATTCGGCGCT
22	229	TCGTATCCCAGCGGTGCCTCCA
27	229	CGGCTGAGGTGGGATCCCGGGGCGGCA
20	229	TGAGGTAGTAGGTTATAGTT
27	228	GGAGGGAGAGAACACAGGCTGAGTGGT
27	228	GTCAGACAACTCTTAGCGGTGGATCAC
20	228	GACATTTTTCGGTTGGGACA
19	228	GGTCGGGTATGCAGCAGTT
20	227	AGATCCCGGACGAGCCCCCA
21	227	CGCGCGAGCGGCCGCCGGGTG
21	227	CCGGGACGGCTGGGAAGGGCT
23	227	AGCAAGACTGAGATATGAGGGCA
25	227	TAACCCTCTGAACAGGCATAGACCA
19	226	GCGGAAGCGTGCTGGGCCC
24	226	ATCACATTGCCAGGGATTTCCAAT
22	226	TGAGGTTGTAGATTGTATAGTT
23	226	ATGTAGGTAAGGGAAGTCGGCAA
23	226	AACTCTTAGCGGTGGATCACACG
19	226	TCGTCTGATCTCGGAAGCT
24	225	AGGGATTTTGGAAAGGATTTGGAT
20	225	ATCACATTGCCAGGGATTTC
19	225	AGAGAGACGCGGGTTCCTT
27	225	GGCGCTGTGATGAGGGGACGGCTGATG
21	225	ACCAGGAGTGGAGCCTGCGGC
22	224	GCCCAGCCCGCGGACGGTGTGA
21	224	TGAGGTAGTCGGTTGTATTGT
22	224	TGATGTAGTAGATTGTATAGTT
24	224	CAACTCTTAGTGGTGGATCACTCG
23	224	TGAGGTAGTAGGTTGTGTGGTTC
20	223	GTTTCCCGGCCAACGCACCA
24	223	TGAGGTAGTAGGTTGTGTGGTTAG
22	223	TCGTTCCCGGGCGGAAACACCA
23	223	CGCGACCTCAGGTCAGACGTGGC
21	223	TGGGAGAGGATTGTTTACGCC
24	223	AACTGAGGGACAGACGATGGGATT
25	223	AGCTGCGAGAATTAATGTGAATTGC
21	223	GATCGAAAGGGAGTCGGGTTC
22	223	ACCTACAGAAGGAACTCGGCAA
22	223	TGAGGTAGTAGGTTATATAGTT
23	223	TATCACAGGGTAGAACCACGGAC
22	223	ACCATCGACCGTTGATTGTACC
25	222	AGCTACATCTGGCTACTGGGTCTCC
25	222	AGAGTGGGACATGACAGCACGGTTA
21	222	CCGACCGGGGCGGACTGCGCT
18	222	TTCGGTTGGGACAAAAAA
22	222	AACAGAGGTGGTGTACTCTTTT
20	222	TGGCGGAATCAGCGGGGAAA
23	222	TGAGGTAGTAGATTGTATAGTTC
27	221	TTCGGTTGGGACAAAAAAAAAAAAAAA
18	221	GGTTAGGATTCGGCGCTC
26	221	AGCTACATCTGGCTACTGGGTCTCAT
22	221	AGGAGAAGAAGAAGGATGATTT
22	221	TCCCGGGGCCGAGGGAGAGGAC
28	220	TCCCTGTGTCTAGTGGTTAGGATTCGGC
22	220	TAGGTAGTTTCATGTTGTTGGG
29	220	TACAATCTGGTAAGGGACACAAGACAGCA
22	220	GCAGGTGTCCTAAGGCGAGCTC
25	220	CGGGCGGCGCGGCGGCGGCGACTCT
21	220	CGTTTCCGGCTCGAAGGACCA
22	220	TTAGGTAGTAGGTTGTATGGTT
22	219	GGGCGCGCGCCGCGGCTGGACG
22	219	TGAGGTATTAGGTTGTATAGTT
19	219	GGACACGGACAGGATTGAC
21	219	CAACGGGCTGCTATTTATTTT
22	218	CGGGTGGATCACGATGCAATTT
23	218	TACCACATGGTAGAACCACGGAC
21	218	AAAGGAATTGACGGAAGGGCA
21	218	TAGCTGGCGCTCGGGGCGGCG
24	218	AGCTACATCTGGCTACTGGGTCTA
19	218	TTCCCCGGCATCTCCACCA
26	218	TTCGGTTGGGACAAAAAAAAAAAAAA
22	218	AAGAATGTGGAAACGGCCAAAT
21	217	GCGCGAGGGGCGGCGGCGGCG
26	217	ACGGGAGGATGTGCTGAGGTTCAGGA
23	217	GGGTGGGGATTTGTTGCATTACT
23	217	TGGACCGGCGCAAGACGAACTAA
23	217	CCACCAGGAGTGGAGCCTGCGGC
20	217	AGACAGCAGGACGGTGGCCA
20	216	AGGAGTGGAGCCTGCGGCTT
22	216	TCGGTGCCCGCATTCTCCACCA
23	216	ATTGGCGAGGAGTGGGAGCGATT
22	216	AAGCCGGCGGGAGCCCCGGGGA
22	215	TTCCCTTTGTCATCCTATGCCT
23	215	CTGAGGTAGTAGATTGTATAGTT
23	215	ATAGAGGGAGTATGAAGAGTTTT
26	215	AGAGATCAGTGCATTGTGGATGGTAT
22	215	AAAGGAGAGAGTGGACCCCAGA
27	215	TGGTGAACTATGCCTGGGCAGGGCGAA
26	215	ACCTGGCATACAATGTAGATTTCTGT
19	215	ATGGGTCAGTCGGTCCTAA
21	215	GAAGAAGGAGGAGGACGTTGC
28	215	GCTAGCGTGGCAGAGCTCGGTAAATGCA
21	215	CTGGGTCGGGGTTTCGTACGT
23	214	TAGCAGCACATCATGGTTTGCAA
21	214	CTAAGCCAGGGATTGTGGGTT
26	214	AGCGGTGGATCACTCGGCTCGTGCGT
18	213	GAAAGTCGGAGGTTCGAA
26	213	GAGGGAGAGAACACAGGCTGAGTGGT
26	213	ACCAAGACTGTGCAGGAGCTGGAGAG
27	213	GGTCTAGTGGTTAGGATTCGGCGCTCT
30	213	GAGGGGAGGCCCAAGCCAGCAAGAACTGCT
18	213	GGGACCGGAGCGCGGACA
26	213	CTTGCCCCCCCTCTAGCCCGACAAAC
22	213	TGAGGTAGTAGGTTGTAAAGTT
21	213	AGCGACGTCGCTTTTTGATCC
25	213	CGGCTGAGGTGGGATCCCGGGGCGG
19	213	ACGGGTGGGGTCCGCGCAG
18	213	AGCGGTGGATCACTCGGC
19	212	TTCGATGTCGGCTCTTCCT
23	212	CAGTGCAATAATGAAAGGGCGTT
18	212	CCGGGGAGGTAGTGACGA
26	212	TCCCACTACTGCACTTGACTAGTCTT
20	212	TTCACAGTGGCTAAGTTCCG
21	212	CTGGGAGAAGGCTGTTTACTC
19	212	GAGGTGGGATCCCGGGGCG
25	212	AGGACACATTGATCATCGACACTTC
23	211	TTAGTGCGCGGTAAGCTAGGGTG
20	211	CAGAACTGGCGCTGCGGGAT
23	211	AGTGGATGGGAGAGTGGATGATT
26	211	AAGGGGCTGATGAACGAACGGCAGTT
21	211	GTCTCTGTGGCGCAATCGGTT
22	211	TCGGGTGTCCGGCGCGCGGCTC
22	211	TGAGGTAGTAGGTTGTATAGTG
22	211	CGGGGCGCGGGGGCGGGGGGGG
26	210	ACTCTTAGCGGTGGATCACTCGGGAC
25	210	GCGGGTAAACGGCGGGAGTAACTAT
26	210	GTCAGACAACTCTTAGCGGTGGATCA
20	210	TGAGGTAGTAGGTTGTGTGA
23	210	GTTTCTGTAGTGTAGCGGTTATC
26	210	ATGGGAGACGGACTGGGTGGCCGAGT
19	209	GGGGCCGAGGGAGAGGACC
27	209	GAGAGCTTTGAAGGCCGAAGTGGAGCT
24	209	AAGGGAAGAAGGATGAAGAAGGTC
24	209	GGAAACCTCACCCGGCCCGGACAC
23	209	AGCGACGTCGCTTTTTGATCCTT
22	209	TGAGGTAGTAGGTTGTGGGGTT
23	209	AGGCAAGATGTTGGCATAGATGA
19	208	ATGGATAAGGCATTGGCTT
26	208	CCTGGGAATACCGAGTGTCGTAGGCG
18	208	TGGCGCTGTACCCGGTGA
20	207	GCAGGGGGGGCGATGGCTTT
25	207	TCGGGCCGGCCGCGCCGCGCGCGCG
24	207	AGCTACATTGTCTGCTGGGTTTTT
28	207	GTTTCTGTAGTGTAGTGGTTATCACGTT
24	207	GCGTGGCAGAGCTCGGCAAATGCA
21	207	GGCGTGGAGCCGGGCCGTGGA
23	207	CTGAGGTAGTAGATTGAATAGTT
18	207	TGAGGTAGTAGGTTGTAT
23	207	CTGAGAGGGCTTGGGGAGAGGAT
22	207	ATGTCCGGGGCTGCACGCGCGC
26	206	AAGATCTGGGACCTGGAAGGCAAAAT
21	206	TAGCAGCACGTAAATATTGGT
29	206	GTCGGTCGGGCTGGGGCGCGAAGCGGGGC
21	206	TGAGGTAGTAGATTGAATAGT
22	205	TGAGGTAGTAGGTTGTATTGTT
20	205	GTGATGGGGATCGGGGATTG
19	205	AATCCCATCCTCGTCGCCA
20	205	AACATTCATTGCTGTCGGTG
23	205	ATTGGAGCTGGACGTGGGAGAAT
20	205	GGGGGACCAAAAAAAAAAAA
21	205	TACGCCTGCCTGAGCGTCGCT
26	204	AGCGGGCGGCGCGGCGGCGGCGACTC
29	204	AATGTAGGTAAGGGAAGTCGGCAAGCCGG
24	204	AATCAGAGTGGGACATGACAGCAC
21	204	CTTCGATGTCGGCTCTTCCTA
22	204	TGAGGTACTAGGTTGTATAGTT
22	203	TGAGTTAGTAGATTGTATAGTT
20	203	GGTAGAGCTGAGGACTGTAG
26	203	CGCGACCTCAGGTCAGACGTGGCGAC
22	203	TGTGTCTCAGACTGGGCAGCGA
24	203	AGCGAGACTAAGGCCAGGGGAGCT
27	203	AAGTACTCGGTGTGGATCGGCGGCTCC
26	203	CTTGGAGGAAGTAGTAGGTGCAGATC
24	202	GGGAGACGGACTGGGTGGCCGAGT
19	202	TATCCCGGACGAGCCCCCA
21	202	AGAACCAGGGACCGAATACAC
29	202	TAAGCAAGACTTAGTAGAAGGCCGTTGGC
22	202	TGGAGTGTGACAATGGTGTTTG
20	202	AGCTACATTGTCTGCTGGGT
22	202	AAAAGGTGCTGGAGGAGGTGGT
19	202	CAGCCCGCGGACGGTGTGA
21	201	GTGATGGGGATCGGGGATTGC
21	201	CGAAACCGGGCAGAAACACCA
23	201	ACTCGGTGTGGATCGGCGGCTCC
24	201	CGGCGCCCCTCCCGTCGGCCGTCG
19	201	GATCACGTCGGGGTCACCA
26	201	GCATTTGTGGTTCAGTGGTAGAATTC
24	201	GTGGACAGAGGACGAACACCGGAC
24	201	GAAGAAATTCAATGAAGCGCGGGT
23	201	AACATTCATTGCTGTCGGTGGGA
27	201	GATCGAGGCCCAGCCCGCGGACGGTGT
19	200	AATGCGGACAGGGGGCATT
21	200	AAGGAGTCTAGCACGCGCGCG
23	200	AGTGGATGGGAGAGTGGATGATA
24	200	TCAGTGCATCACAGAACTTGGTAT
24	200	GGCTGGTCCGAAGGTAGTGGGGTT
27	200	GCTAGCGTGGCAGAGCTCGGCACACCA
24	200	GAGGCAAGATGTTGGCATAGCTGT
28	200	CGGGGTTTCGTACGTAGCAGAGCAGCTC
28	200	ACTCCATGATGGTAAAGAGGATCTGAGG
24	199	AAAGGACGGAGGCGGCCCGCGCTT
19	199	GCGCTACACTGACTGGCTC
22	199	TAAGGTAGTAGATTGTATAGTT
26	199	CGGGCTTGGCGGAATCAGCGGGGAAA
25	198	GGCTGAGGTGGGATCCCGGGGCGGC
20	198	GGCACACGGGCTTGTATTTT
27	198	CAACTCTTAGCGGTGGATCACTCGGCT
21	198	CAGCCCTCGACACAAGCTTTT
22	198	GCGCCCCTCCCGTCGGCCGTCG
29	198	TAGAATTCAGGGGCAAGTTAATTAAGGGG
28	198	ATACGATGACATGGAGAGCCTGCCCCTC
27	198	AATCAGAGTGGGACATGACAGCACGGT
25	198	CGGACGAGCGAACGGAGACTACATG
22	197	TCGAATCACGTCGGGGTCACCA
29	197	CAACTCTTAGCGGTGGATCACTCGGCTCG
25	197	AGAATTCACCAAGCGTTGGATTGTT
21	197	CAGCCACCCGAGATTGAGCAA
24	197	GTTTCTGTAGTGTAGCGGTTATCA
18	197	ACCCCACTCCTGGTACCA
22	197	TGAGGTAGTAGATTGTAAAGTT
18	197	TGACGCGCATGAATGGAT
18	197	TAGGGGTATGATTCTCGG
23	197	GGCGTGGAGCCGGGCCGTGGAAT
19	197	AAGGCGGGCAATGCTTTTT
19	196	CGCGTGCTAGGACCCGAAA
26	196	GAGCGGTCGGCGTCCAACTTCTTAGA
23	196	CAAAGAGGACACAGAGAGACAGA
24	196	GAGCGGTCGGCGTCCAACTTCTTT
18	196	AGGGAACGTGAGCTGGGG
19	195	GGGGGACCAAAAAAAAAAA
20	195	ATCTGCTGTCGTGTCGGGAT
19	195	CAACAACAGTCGGTAGGCT
22	195	TGAGGTAGTAGGTTTTATAGTT
22	195	GCTGGTGTTGTGAATCAGGCCG
20	195	GCGGGTGTCCGGCGCGCGGC
20	194	AACGCCTGATCCACCGGACA
21	194	AACGAAAGTCGGAGGTTCGAA
24	194	AGGCCGAGGTCAGCACTGAGAACT
28	194	AGAGTCAGCCCTCGACACAAGCTTTTGT
25	193	AAAAGGTGCTGGAGGAGGTGGTCAC
22	193	GCCGGCAGGCGCGGGTAACCCG
24	193	GTGGACAGAGGACGAACACCGGAT
29	193	GCCGGCTGAGGTGGGATCCCGGGGCGGCA
21	193	AGGGAAGAGCCCAGCGCCGAA
24	193	AACGAGACTCTGGCATGCTAACTA
19	193	CAAGTAGGGCGAGGGGTGT
19	193	GACGGACTGGAATGGGATT
19	192	GATCCCATCCTCGTCGCCA
27	192	GATAAAAGAATGTGGAAATGGCCAAAT
22	192	TGTGGTAGTAGATTGTATAGTT
25	192	AGAAACTTGGGATTAACTGTCACCA
22	192	TCACATCCCGGACGAGCCCCCA
18	192	AAACGGCGGGAGTAACTA
23	192	AACTCTTATCGGTGGATCACTCG
19	192	AGCCCGCGGACGGTGTGAG
22	192	AGACTGTAGGAGAAGGGGAATT
23	192	GCCGGGCCCGGATCGTCGCCGAA
22	191	AAGGGCAGCTGAAGGAAAAAGT
22	191	AGGCAAGATGTTGGCATAGGTG
23	191	AGCTACATTGTCTGCTGGGGTTC
23	191	GGCGGCGCGGCGGCGGCGACTCT
24	190	AACAGGAGAAGAAGAAGGATGATA
22	190	TCGATTCCCGGCTGGTGCACCA
27	190	CCAGCCCGCGGACGGTGTGAGGCCGGT
20	190	ACCTCCGGGCACGGTGCACC
22	190	TGTGAATTGCAGGACACATTGA
22	190	AGAGGTAGTAGGTTGCATAGTT
19	190	ACGGATTTTTGGGCGCGGG
29	190	ACTGGAGCGAGGCTACCATCTGTGGGATT
22	189	TCGTATCACGTCGGGGTCACCA
23	189	AACTTTTAGCGGTGGATCACTCG
23	189	AACTCTCAGCGGTGGATCACTCG
20	189	AGCCGATCGAAAGGGAGTCG
28	189	TGTTGAATGGATGAATGGGTGGATGACA
23	189	AACTCTTTGCGGTGGATCACTCG
23	189	AGAACAACTGAGGGACAGACGAT
25	188	ACCCTACTGATGATGTGTTGTTGCG
25	188	CCCGGGTGGAGCCGCCGCAGGTGCA
28	188	CAACTCTTAGCGGTGGATCACTCGGGAC
22	188	AGGCTGGTTAGATGGTTGTCCA
23	188	AGGCAAGATGTTGGCATAGCTAT
21	188	CCCTGAGACCCTAACTTGTGA
26	188	GCCGGATTGTGACCGGGGGGACACGG
22	187	AACGAGACTCTGGCATGCTAAC
19	187	ACCGAGTGTCGTAGGCGTC
23	187	AACTCTTAGCGGTGGATCGCTCG
20	187	ATGGATAACGCGTCTGACTA
23	187	AGCTCGGCAAATGCAAAAGGCTT
21	187	AAGGCGAGCTCAGGGAGGCCA
23	187	GGAATACCGAGTGTCGTAGGCGT
23	187	TCACAGTGAACCGGTCTCTTTTA
19	187	GTTTCTGTAGTGTAGCGGT
22	187	TCCTGCACCGCTGAAGTCAATG
25	187	GCTAGCGTAGCAGAGCTCGGCACCA
22	187	GCGCGCTACACTGACTGGCTCA
21	187	GCCGCGGGGGGCGCCGGGGGG
25	186	TCCGGAGAGGGAGCCTGAGAAACGG
22	186	TGAGGTCGTAGGTTGTATAGTT
23	186	TGGCTCAGTTCAGCAGGAACACT
23	186	AACCCGTAGATCCGATCTTGTGT
18	186	GAGGGACAGACGATGGGA
24	186	ACCACAGGGTAGAACCACGGACAA
18	186	CTCCGGGACGGCTGGGAA
21	186	CATATCCCGGACGAGCCCCCA
20	185	CGGACGGTGTGAGGCCGGTA
22	185	GCTCTAAGGGCTGGGTCGGTCG
19	185	GAAGAAGGAGGAGGACGTT
22	185	TCAGACAACTCTTAGCGGTGGA
18	185	AAGGGCTGGGTCGGTCGG
22	185	TGAGGTAGTAGGTTGTTTGGTT
27	185	AACGGGTCTCTGTGGCGCAATCGGTTA
21	185	TAGCAGCACATAATGGTTTGT
22	185	AGCTGGTGTTGTGAATCAGGCA
22	185	TGAGGTAGGAGGTTGTGTGGTT
26	184	GCGTGGCAGAGCTCGGCAAATGCAAA
22	184	TCATTCCCGGGCAGAAACACCA
18	184	GTCCCACCAGAGTCGCCA
20	184	TTCCTATGCATATACTTCTT
23	184	TGGCTCAGTTCAGCAGGAACAGA
23	183	GGCGCGCGCCGCGGCTGGACGAG
26	183	AAAAGAATGTGGAAACGGCCAAATTT
21	183	TAGCAGCACATCATGGTTTGT
20	183	GGGTGCGAGAGGTCCCGGGT
26	182	GGAGCGAGGCTACCATCTGTGGGATT
27	182	TCAGGATAGCTGGCGCTCGGGGCGGCG
21	182	AGCGGTCCTGACGTGCAAATC
25	182	TTCGGTTGGGACAAAAAAAAAAAAA
22	182	GGAGAGGGAGCCTGAGAAACGG
26	182	AGATGTCCGGGGCTGCACGCGCGCTA
21	182	CCGGCTGAGGTGGGATCCCGG
24	182	TCTGGGGGTGCGGAGGGTACTGTT
18	182	AGGATGCAGAAGGAGATC
18	182	AAAGGGTCGGTTTCGTTT
25	182	GAAAGTCGGAGGTTCGAAGACGATC
20	182	AGAGACGTGTTGGCTCAATT
18	182	AGTGGATGGGAGAGTGGA
23	181	AACTCTTAGCGGTGGATCACTAG
22	181	GCAAGACTGAGATATGAGGGCA
24	181	AGCCGATCGAAAGGGAGTCGGGTT
21	181	CAGTCGGTAGAGCATGAGACT
19	180	TCTTAGTTGGTGGAGCGAT
28	180	AAGCAGGGTCGGGCCTGGTTAGTACTTT
27	180	TGGGCAACACAGAGAGACGCGGGTTCC
22	180	TGAGGTAGTAGGTCGTATAGTT
24	180	AGGGGCTCTCGCTTCTGGCGCCAA
19	180	GCCTGCGGAAGGATCATTA
25	180	AAGCAGGAGGTGTCAGAAAAGTTAC
20	180	GTATCACGTCGGGGTCACCA
29	180	ACTCCCACTGCTGCATTTGACTAGTCTTT
24	180	GGCTTTTGTCTAGGGGTATGATTC
27	179	GCGTGGCAGAGCTCGGCAAATGCAAAA
24	179	CAGGCTGGTTAGATGGTTGTCCTT
18	179	ACCGGGTGCTGTAGGCTT
23	179	GCGGGATGAACCGAACGCCGGGT
24	179	TTCAAGTAATCCAGGATAGGCTTT
22	179	TCGCAACCGGGCAGAAACACCA
27	179	ATTGGAGAACTTGGCAAGCTTGACCTT
25	179	CCAGCCCGCGGACGGTGTGAGGCCG
23	178	TCCCTACCTACTCTCCAGCGAAA
20	178	AGAAGGAACTCGGCAAACCA
23	178	GGGGACACTTGGAGCAAGAAGGA
23	178	CGCGCGGCGCCGCCGGGCCGGGC
21	178	GGACCGGCGCAAGACGAACTT
18	178	TCGGTCGGGCTGGGGCGC
19	178	AGCGGTCCTGACGTGCTTT
18	178	ACCACAGCCAAGGGAACG
28	178	AAAACTGCATCTTTGAGAATGGCCCTTT
20	178	CGGACAGATGTGGCGCCGCC
18	177	GGGGGACCAAAAAAAAAA
24	177	CAACTCTTAGCGGCGGATCACTCG
27	177	TCAGACAACTCTTAGCGGTGGATCACT
21	177	TCTCCAGGCAGGTGTCTCTTT
21	177	CGCGGGGGGCGCCGGGGGGGA
22	177	CGCGCGCTACACTGACTGGCTC
25	177	GGGGCTACGCCTGCCTGAGCGTCGC
25	176	AGGGCTGGATGATGGTGGACTGCAC
29	176	ACTCCCAGGGGCGGTAGTGCGAGTGATTT
24	176	AGAAGAGAAAGAAGGGACTGGCTT
22	176	TGGTTAGGATCCGGCGCTTTCA
21	176	AAGGTAGCCAAATGCCTCGTC
22	176	TTGGGTGCGAGAGGTCCCGGGT
22	176	AATAGGGAACGTGAGCTGGGTT
19	176	GGAATTGACGGAAGGGCAC
28	176	AGCGGGCGGCGCGGCGGCGGCGACTCTT
18	175	TTAGAGGGACAAGTGGCG
21	175	CAGTGCAATAATGAAAGGGCG
24	175	CCCAGGGGCGGTAGTGCGAGTGAT
18	175	GCGGGGGGCGCCGGGGGG
24	175	GGGAATACCGGGTGCTGTAGGCTT
29	175	AGTAGAAGCCCTGAAGGATCACCGCAGAC
20	175	CGCCCGGCGGCTTTGGTGAC
21	175	CGGGCCCGGATCGTCGCCGAA
25	175	CTTGGAGGAAGTAGTAGGTGCAGAT
25	174	GCCGGCTGAGGTGGGATCCCGGGGC
24	174	GGGGTGTAGAATAGGTGGGAGCTC
28	174	GATTGTGATGAAGTTGCCATACCTGATT
27	174	GGGCGGCGCCGTGGCTTAGTTGGTTAA
21	174	TGGTAGAGCTGAGGACTGTAG
20	174	GTTTCTGTAGTGTAGTGGTT
18	174	TCTGATCTCGGAAGCTAA
22	174	TGAGGTACTAGATTGTATAGTT
26	174	AACATTCATTGCTGTCGGTGGGTTAT
18	173	CGTAGTTGGATCTTGGGA
18	173	TCAGAAAAGGAGGGCTCA
18	173	GCCGGGGCGGGGCGGGCC
22	173	TCAGTGGATCACAGAACTTGGT
24	173	CAACTCTTAGCGGTGGATCGCTCG
22	173	CTAAGCCAGGGATTGTGGGTTC
23	173	AACTCTTAGCGATGGATCACTCG
27	173	AAAGGAATTGACGGAAGGGCACCACCA
22	173	CCGCGGACGGTGTGAGGCCGGT
18	173	AGGTAAGGGAAGTCGGCA
30	172	CCGGCTAGCTCAGTCGGTAGAGCATGAGAC
23	172	TGGTGACCACGGGTAACGGGGAA
24	172	ACCACAGGGTAGAACCACGGAAAA
25	172	GGGAGACGGACTGGATGGCCGAGTT
19	172	GGACCGGCGCAAGACGAAC
21	172	GGCTCGTTGGTCTAGGGGTAT
22	172	CTGTGGGATTATGACTGAACGC
21	172	TCGGCGCCCCCTCGATGCTCT
19	172	CAGACAACTCTTAGCGGTG
21	172	TGGGTCTTTGCGGGCGAGATG
22	172	CGGAGGTTCTCGCCCGGCGGCT
24	172	AGGCAAGATGTTGGCATAGCTGAG
25	171	AACGAGGATCCATTGGAGGGCAAGT
23	171	AGGCAAGATGTTGGCATAGCTGG
23	171	ACCACAGGGTAGAACCACGGAAG
28	171	GTTTCTGTAGTGTAGCGGTTATCACGTT
23	171	AACTCTTAGCGGTGAATCACTCG
24	171	AGGCCGAGGTCAGCACTGAGAACA
28	171	ACAGGGATAACTGGCTTGTGGCGGCCAA
28	171	ATGAACTGAGCGAGGAGGGTGATGAGCC
27	171	CGTAATTTGAGACTTGTATGAATGGCT
23	171	TTCGTGCCTCACCTGGAGCACCA
22	170	TGAGGTAGTAGGTTGTGTGATT
22	170	TGAGGTAGTAGGTTGTCTGGTT
18	170	ACGGAAGGGCACCACCAG
28	170	GAAAGTCGGAGGTTCGAAGACGATCAGA
27	170	GGATTGGTGGTTGGACTAGATGGTCTT
22	170	TGAGGTAGTAGATTTTATAGTT
22	170	ACAACTCTTAGCGGTGGATCAC
29	170	TGTTGAATGGATGAATGGGTGGATGACAA
18	169	CCGGCTCCGGGACGGCTG
21	169	AATTGCACGGTATCCATCTGT
19	169	GGGGAATCCGACTGTTTAA
25	169	GAAGGCCGAAGTGGAGCAGGGTTCC
22	169	TGAGGTAGTAGGTTGTATAGTC
19	169	TACCTGGTTGATCCTGCCA
23	169	GCCGCGGGGGGCGCCGGGGGGGA
21	169	AGGCAAGATGTTGGCATAGCA
19	169	TGGGGAACCCGGTGCTAAA
18	169	TGCCCGCATTCTCCACCA
27	169	GCCGGCTGAGGTGGGATCCCGGGGCGG
22	169	GAGGGGAGGCCCAAGCCAGCAA
25	169	GAAGATCCTGACAGAGAGAGGCTAC
[truncated: 859,059 more rows]
