# Supplementary material for: Regulation of MicroRNAs, and the Correlations of MicroRNAs and Their Targeted Genes by Zinc Oxide Nanoparticles in Ovarian Granulosa Cells
Source: PLoS One. 2016 May 19;11(5):e0155865. doi: 10.1371/journal.pone.0155865 (PMC4873213; doi:10.1371/journal.pone.0155865)
Supplement: S2 Table — (TXT) [file pone.0155865.s003.txt]

22	1683856	TGAGGTAGTAGGTTGTATAGTT
22	1179293	TGAGGTAGTAGATTGTATAGTT
22	426684	TGAGGTAGTAGGTTGTGTGGTT
22	389997	TGAGGTAGTAGGTTGTATGGTT
23	310988	AACTCTTAGCGGTGGATCACTCG
23	180688	TACCACAGGGTAGAACCACGGAC
23	114357	TGAGGTAGTAGGTTGTATAGTTA
23	113137	TGAGGTAGTAGGTTGTATAGTTT
22	100547	TCAGTGCATCACAGAACTTGGT
24	95628	CAACTCTTAGCGGTGGATCACTCG
22	94534	AGGCAAGATGTTGGCATAGCTG
23	89682	TGAGGTAGTAGGTTGTGTGGTTT
23	87070	TGAGGTAGTAGATTGTATAGTTA
23	85573	AGGCAAGATGTTGGCATAGCTGT
21	83696	TCACAGTGAACCGGTCTCTTT
24	80143	AGCTACATCTGGCTACTGGGTCTC
23	72200	AGCTACATTGTCTGCTGGGTTTC
22	69128	ACCACAGGGTAGAACCACGGAC
23	67586	AGCAGCATTGTACAGGGCTATGA
22	61974	TGAGGTAGTAGTTTGTACAGTT
21	57308	TGAGGTAGTAGGTTGTATAGT
23	54826	TGAGGTAGTAGGTTGTGTGGTTA
24	45040	TACCACAGGGTAGAACCACGGACA
21	41671	ACCACAGGGTAGAACCACGGA
25	40151	GAGGTGTAGAATAAGTGGGAGGCCC
24	36569	AACATTCATTGCTGTCGGTGGGTT
21	33222	TGAGGTAGTAGATTGTATAGT
23	29558	TGAGGTAGTAGATTGTATAGTTT
21	28173	AGCAGCATTGTACAGGGCTAT
22	28011	AGCAGCATTGTACAGGGCTATG
23	24626	TGAGGTAGTAGGTTGTATGGTTT
22	24524	TGGACGGAGAACTGATAAGGGT
22	24359	TCCCTGAGACCCTAACTTGTGA
22	23817	TACCACAGGGTAGAACCACGGA
20	23004	GGTGGACAGCGGTCACTTTT
23	22782	TGAGGTAGTAGGTTGTATGGTTA
23	22110	TAGCTTATCAGACTGATGTTGAC
23	21791	AGCTACATCTGGCTACTGGGTCT
23	21206	AGGCAAGATGTTGGCATAGCTGA
22	20084	ATCACATTGCCAGGGATTTCCA
24	19920	TGTAAACATCCCCGACTGGAAGCT
24	19878	AGGTGTAGAATAAGTGGGAGGCCC
30	19222	CGAAAGATGGTGAACTATGCCTGGGCAGGG
21	19167	TGAGGTAGTAGGTTGTGTGGT
23	19094	CAACGGAATCCCAAAAGCAGCTG
22	17984	TCACAGTGAACCGGTCTCTTTT
28	17762	AACTCTTAGCGGTGGATCACTCGGCTCG
22	17708	AGCTACATTGTCTGCTGGGTTT
22	17590	TATTGCACTTGTCCCGGCCTGT
23	17389	AGCAGCATTGTACAGGGCTATCA
23	15075	AAACGGATTTTTGGGCGCGGGAG
27	15035	TCGTGGGGTGGCGCAGCGTTGGATTTT
26	14993	AGAGGTGTAGAATAAGTGGGAGGCCC
25	14801	AACATTCAACGCTGTCGGTGAGTTT
22	13395	TAACAGTCTACAGCCATGGTCG
21	13395	AGGCAAGATGTTGGCATAGCT
24	13267	GGCTGGTCCGAAGGTAGTGGGGTG
25	13147	AACTCTTAGCGGTGGATCACTCGGC
19	12733	ACCTGCGGAAGGATCATTA
22	12519	TGGCTCAGTTCAGCAGGAACAG
22	12016	ACCACAGGGTAGAACCACGGAA
21	11159	TGAGGTAGTAGGTTGTATGGT
23	10960	CATCCCCATTCCACTCCTAGCAG
23	10752	TACCACAGGGTAGAACCACGGAA
22	10470	CAGGCTGGTTAGATGGTTGTCT
24	10353	AAACGGATTTTTGGGCGCGGGAGT
22	10341	AAACGGATTTTTGGGCGCGGGA
24	10230	TGAGGTAGTAGGTTGTGTGGTTTT
23	10163	ACCACAGGGTAGAACCACGGACA
19	10105	GCTCCGGGACGGCTGGGAA
22	9822	ACTCTTAGCGGTGGATCACTCG
22	9789	GGGGATGTAGCTCAGCGGTAGA
22	9764	AACCCGTAGATCCGAACTTGTG
22	9694	TGAGGTAGTAGATTGAATAGTT
23	9615	TCAGTGCATCACAGAACTTGGTA
22	9289	TAGCTTATCAGACTGATGTTGA
20	9005	GCAGGGGGGGCGATGACTTT
28	8972	TCGTGGGGTGGCGCAGCGTTGGATTTTT
23	8945	ATCACATTGCCAGGGATTTCCAA
22	8902	CAGGCTGGTTAGATGGTTGTCC
25	8701	GGCTGGTCCGAAGGTAGTGGGGTGT
23	8528	ATGAGGTAGTAGGTTGTGTGGTT
24	8249	AACTCTTAGCGGTGGATCACTCGG
23	8223	TGGCTCAGTTCAGCAGGAACAGT
21	8160	AAACGGATTTTTGGGCGCGGG
22	8123	AGGCAAGATGTTGGCATAGATG
29	7977	TCAGACAACTCTTAGCGGTGGATCACTCG
22	7934	TCAGTGCACTACAGAACTTTGT
22	7894	TGAGGTAGTCGGTTGTATTGTT
22	7705	TGAGGTAGTAGTTTGTGCTGTT
23	7657	CCGGTAGTGGCGGTGAGCGGGCG
26	7599	GGGGCTACGCCTGCCTGAGCGTCGCT
22	7346	TTCAAGTAATCCAGGATAGGCT
24	7308	TGAGGTAGTAGGTTGTGTGGTTAT
26	7280	GGCTGGTCCGAAGGTAGTGGGGTGTC
22	7202	CAGGCTGGTTAGATGGTTGTCA
24	6871	TGAGGTAGTAGGTTGTGTGGTTAA
24	6863	AGGCAAGATGTTGGCATAGCTGTT
24	6784	AACATTCAACGCTGTCGGTGAGTT
21	6671	GGTGGACAGCGGTCACTTTTT
21	6637	AAGCGCCCTGGTCTGTATTTT
25	6489	CGTGGTCGGGACCGGAGCGCGGACA
25	6292	AGCTACATCTGGCTACTGGGTCTCT
20	6156	TGAGGTAGTAGGTTGTGTGG
22	5820	AGAGGTAGTGGGTTGCATAGTT
28	5801	TGGCTGTGATGAGGGTTTGGCTCTGATT
22	5798	AGCAGCATTGTACAGGGCTATC
23	5707	TGAGGTAGTAGATTGTATAGTTG
26	5646	GAGGTGTAGAATAAGTGGGAGGCCCC
26	5637	GCATAATTTGTGGTAGTGGGGGACTG
30	5620	CGCGACCTCAGGTCAGACGTGGCGACCCGC
27	5544	GAGGTGTAGAATAAGTGGGAGGCCCCG
22	5325	TCGTAACCGGGCAGAAACACCA
22	5298	CAGTGCAATAATGAAAGGGCGT
22	5224	TCGTTTCCGGCTCGAAGGACCA
21	5063	GGGGATGTAGCTCAGCGGTAG
24	5041	GGGCTACGCCTGCCTGAGCGTCGC
26	5041	GACAACTCTTAGCGGTGGATCACTCG
22	4999	ACCACAGGGTAGAACCACGGAT
21	4930	CAGGCTGGTTAGATGGTTGTC
22	4753	TCGTTTCCCGGGCGGCGCACCA
23	4742	AACCCGTAGATCCGAACTTGTGA
23	4731	TGGACGGAGAACTGATAAGGGTA
22	4692	AACGGATTTTTGGGCGCGGGAG
27	4675	AGACAACTCTTAGCGGTGGATCACTCG
22	4652	CAACGGAATCCCAAAAGCAGCT
22	4650	TCGTTTCCCGGCCAACGCACCA
24	4638	AGGCAAGATGTTGGCATAGCTGTA
21	4619	GCAGGGGGGGCGATGACTTTT
23	4609	GGCTGGTCCGAAGGTAGTGGGGT
21	4587	TCAGTGCATCACAGAACTTGG
26	4575	TCGTGGGGTGGCGCAGCGTTGGATTT
27	4556	CCTGGGAATACCGAGTGTCGTAGGCGT
22	4448	TCGAAACCGGGCAGAAACACCA
18	4434	GGGGATGTAGCTCAGCGG
25	4430	AACATTCATTGCTGTCGGTGGGTTT
23	4386	TGAGGTAGTAGGTTGTATAGTTG
21	4328	ACAGGGCGCGGCGCCCACTTT
24	4284	TAGCTTATCAGACTGATGTTGACA
20	4264	CAGGCTGGTTAGATGGTTGT
23	4258	AGGCAAGATGTTGGCATAGATGT
20	4119	TGAGGTAGTAGGTTGTATAG
24	4112	CAACGGAATCCCAAAAGCAGCTGT
26	4058	GGACCGGAGCGCGGACAGATGTGGCG
23	4032	ATAGCTTATCAGACTGATGTTGA
23	4011	CAGCGCTGAGCGGCGGTGGCTTT
20	4010	GGGATGTAGCTCAGCGGTAG
21	4008	GGGATGTAGCTCAGCGGTAGA
26	3992	AAACGGATTTTTGGGCGCGGGAGTTG
24	3917	TGAGGTAGTAGGTTGTATAGTTAA
22	3862	TCACAGTGAACCGGTCTCTTTA
25	3833	ACAACTCTTAGCGGTGGATCACTCG
20	3830	AACTCTTAGCGGTGGATCAC
20	3716	ACCACAGGGTAGAACCACGG
23	3645	TGTAAACATCCCCGACTGGAAGC
19	3640	GGGGATGTAGCTCAGCGGT
22	3558	TCGATTCCCGGCCAATGCACCA
24	3552	TGAGGTAGTAGGTTGTATAGTTTT
23	3538	TCAGTGCATCACAGAACTTGGTT
26	3462	GCATTGGTGGTTCAGTGGTAGAATTC
22	3425	AAGGGCTGGGTCGGTCGGGCTG
23	3367	AACGGATTTTTGGGCGCGGGAGT
22	3358	AACAGTAAGAGTTGATGTGCGG
23	3334	AGCTACATTGTCTGCTGGGTTTT
22	3305	TAGCAGCACATCATGGTTTGCA
25	3292	AAACGGATTTTTGGGCGCGGGAGTT
23	3198	ACCACAGGGTAGAACCACGGAAA
24	3157	TGAGGTAGTAGATTGTATAGTTAA
18	3109	TCCCCGGCATCTCCACCA
25	3057	AGGTGTAGAATAAGTGGGAGGCCCC
19	3007	GGTGGACAGCGGTCACTTT
23	3001	TGAGGTAGTAGTTTGTACAGTTA
23	2960	CAGGCTGGTTAGATGGTTGTCCA
29	2947	AACTCTTAGCGGTGGATCACTCGGCTCGT
20	2924	TCACAGTGAACCGGTCTCTT
26	2909	AGGTGTAGAATAAGTGGGAGGCCCCG
27	2870	GGCTGGTCCGAAGGTAGTGGGGTGTCT
22	2868	TGGACCGGCGCAAGACGAACTA
22	2854	TGAGGTAGTAGGTTGTGTGGTA
22	2852	AACCCGTAGATCCGATCTTGTG
25	2813	GCGCGCCGGCTGAGGTGGGATCCCG
24	2785	CAGCGCTGAGCGGCGGTGGCTTTT
28	2770	TGGATCTGAAGACTCCTAAAAGCTGAAA
19	2744	CGGTGGATCACTCGGCTCG
22	2733	AGCCACTGACTAACGCACATTG
27	2714	AAACGGATTTTTGGGCGCGGGAGTTGG
28	2701	ACTCCCACTGCTGCATTTGACTAGTCTT
22	2676	AAGTATGAGGAAATGGAGATCT
24	2673	AGCTACATTGTCTGCTGGGTTTCT
24	2671	CGCGACCTCAGGTCAGACGTGGCG
24	2646	GCGGTGGATCACTCGGCTCGTGCG
22	2640	TGGGTCTTTGCGGGCGAGATGA
25	2625	GCTAGCGTGGCAGAGCTCGGCACCA
24	2624	CGCCGCGCGAGCGGCCGCCGGGTG
22	2610	GGGGATGTAGCTCAGCGGGAGA
23	2588	TGAGAACTGAATTCCATGGACTG
25	2587	AACGGATTTTTGGGCGCGGGAGTTG
18	2586	AACCGGGCAGAAACACCA
25	2583	GGGGACGCGTGCATTTATCAGACCA
24	2552	GGGAATACCGAGTGTCGTAGGCGT
22	2543	AACTCTTAGCGGTGGATCACTC
24	2527	TACCACAGGGTAGAACCACGGACT
22	2494	TGAGGTGGTAGGTTGTATAGTT
21	2491	CCGGAGCTGGGGATTGTGGGT
24	2490	TACCACAGGGTAGAACCACGGAAA
18	2482	ACCGAGTGTCGTAGGCGT
26	2461	AACGGATTTTTGGGCGCGGGAGTTGG
24	2439	AGCTACATCTGGCTACTGGGTCTT
21	2437	TGAGGTAGTAGTTTGTACAGT
23	2435	TGAGGTAGTAGGTTGTGTGGTAA
21	2406	GAGGTAGTAGGTTGTGTGGTT
20	2397	AACGGATTTTTGGGCGCGGG
27	2386	AACTCTTAGCGGTGGATCACTCGGCTC
20	2384	TCTTAGCGGTGGATCACTCG
23	2373	CGGTGGATCACTCGGCTCGTGCG
21	2372	TCCCTGAGACCCTAACTTGTG
21	2352	AACGGATTTTTGGGCGCGGGA
23	2343	AGCAGCATTGTACAGGGCTATGT
22	2342	TCGATTCCCGGCCAACGCACCA
29	2336	ACCAGATGATGAGTTGGAACCTGATGGTA
20	2322	ACCTCAGGTCAGACGTGGCG
25	2311	AGCTACATCTGGCTACTGGGTCTCA
23	2305	TCCCTGAGACCCTAACTTGTGAA
29	2287	GAGGTGTAGAATAAGTGGGAGGCCCCGCG
21	2277	GCCGGCTGAGGTGGGATCCCG
29	2274	AATGTAGGTAAGGGAAGTCGGCAAGCCGG
23	2242	ACCACAGGGTAGAACCACGGACT
29	2220	CAACTCTTAGCGGTGGATCACTCGGCTCG
23	2216	GGGGATGTAGCTCAGCGGTAGAG
22	2186	TGAGGTAGTAGGTTGTATAGTA
20	2179	TGAGGTAGTAGATTGTATAG
21	2179	ACGGATTTTTGGGCGCGGGAG
21	2166	ATCACATTGCCAGGGATTTCC
23	2153	ATCACATTGCCAGGGATTTCCAT
26	2146	TGGCTGTGATGAGGGTTTGGCTCTGA
22	2146	TCGATTCCCGGGCGGCGCACCA
22	2119	TAGCAGCACGTAAATATTGGTG
23	2098	GCGGGTAAACGGCGGGAGTAACT
22	2093	TGAGGTAGGAGGTTGTATAGTT
26	2088	CGCCCCCCTCGGGCGGGCGGTCGGTG
24	2084	GGACCGGAGCGCGGACAGATGTGG
20	2056	GGTGGACAGGGGTCACTTTT
27	2052	CGCCCCCCTCGGGCGGGCGGTCGGTGC
22	2037	AAGCCCTTACCCCAAAAAGCAT
23	2026	AACTCTTAGCGGTGGATCAATCG
22	1996	AAAGGACGGAGGCGGCCCGCGC
18	1994	AAGGCGGGCAATGCTTTT
23	1987	TACCACAGGGTAGAACCACGGAT
24	1961	GTCAGAAGATCCGGTGCAACAGTT
21	1959	TGGACCGGCGCAAGACGAACT
26	1950	CAACTCTTAGCGGTGGATCACTCGGC
22	1943	GAGGCAAGATGTTGGCATAGCT
22	1940	TGAGGTAGTAGATTGTATGGTT
23	1936	AGGGACTTTCAGGGGCAGCTGTG
24	1926	TGAGGTAGTAGGTTGTGTGGTTTA
21	1907	AGCCCTCGACACAAGCTTTTG
24	1905	CATCCCCATTCCACTCCTAGCAGT
18	1900	CCGGGCGCAGCGATTTTT
20	1881	GGCTCCGGGACGGCTGGGAA
18	1880	ATCCCGGACGAGCCCCCA
21	1871	GGGGATGTAGCTCAGCGGGAG
24	1863	GGGACGCGTGCATTTATCAGACCA
22	1863	TGAGGTAGTAGGTTGTATGGTA
24	1850	TGTAAACATCCTACACTCTCAGCT
22	1849	TCGTTTCCCGGCCAATGCACCA
22	1842	TCATATCCCGGACGAGCCCCCA
28	1837	GAAGCGCGGGTAAACGGCGGGAGTAACT
23	1835	TGAGGTAGTAGTTTGTGCTGTTT
22	1830	AACGGAATCCCAAAAGCAGCTG
22	1776	TGAGGTGGTAGATTGTATAGTT
21	1774	AGAGGCATAGAGCATGGGAAA
22	1757	ACAGGGCGCGGCGCCCACTTTT
22	1751	TAATGCCCCTAAAAATCCTTAT
26	1747	GCGCGCCGGCTGAGGTGGGATCCCGG
23	1746	TCTGGGGGTGCGGAGGGTACTGT
22	1737	TGAGGTAGTAGGTTGTATACTT
22	1735	ACGGATTTTTGGGCGCGGGAGT
26	1733	GGGCGGCGCCGTGGCTTAGTTGGTTA
20	1730	GCTGGGGCGCGAAGCGGGGC
22	1725	AAGCTGCCAGTTGAAGAACTGT
22	1712	TTAGGTAGTAGGTTGTATAGTT
25	1701	TGAGGTAGTAGGTTGTGTGGTTTTT
22	1689	TGCGGTAGTAGGTTGTATAGTT
22	1681	TCGGAACCGGGCAGAAACACCA
23	1679	AATCACATTGCCAGGGATTTCCA
23	1672	AGCTGGTGTTGTGAATCAGGCCG
22	1669	TGAGGTAGTAGGTTGTGTAGTT
22	1666	AGCGCTGAGCGGCGGTGGCTTT
22	1662	CAGTGCAATATTAAAAGGGCAT
25	1660	GGACCGGAGCGCGGACAGATGTGGC
29	1656	GAAAGATGGTGAACTATGCCTGGGCAGGG
21	1619	TACCACAGGGTAGAACCACGG
19	1593	TTGACTGGGGCGGTACACC
21	1585	GCCCGCGGACGGTGTGAGGCC
24	1581	GAGGTTCTGTCCTACACTCCGGCT
27	1578	GGCTGTGATGAGGGTTTGGCTCTGATT
24	1568	TGAGGTAGTAGGTTGTATAGTTAT
22	1557	AAGCGCCCTGGTCTGTATTTTT
22	1539	CCGCGCAGTGCCTCGTCCTCGA
20	1538	AAGCTGCCAGTTGAAGAACT
24	1537	AACGGATTTTTGGGCGCGGGAGTT
25	1519	TCAGACAACTCTTAGCGGTGGATCA
22	1516	TGAGGTAGTGGGTTGTATAGTT
28	1515	GAGGTGTAGAATAAGTGGGAGGCCCCGC
22	1507	TGAGGTAGTAGGTTGTATATTT
26	1504	CTGGGAATACCGAGTGTCGTAGGCGT
24	1503	CGGTGGATCACTCGGCTCGTGCGT
20	1501	GGGGATGTAGCTCAGCGGTA
25	1501	GGGCTACGCCTGCCTGAGCGTCGCT
28	1500	ATGTAGGTAAGGGAAGTCGGCAAGCCGG
23	1499	AGCTACATTGTCTGCTGGGTTTA
23	1494	AATGTAGGTAAGGGAAGTCGGCA
22	1494	GGGGATGTAGCTCAGTGGTAGA
23	1490	TGAGGTAGTAGTTTGTACAGTTT
23	1477	AACATTCAACGCTGTCGGTGAGT
23	1476	CAACGGAATCCCAAAAGCAGATG
24	1466	AAACGGATTTTTGGGCGCGGGAGA
21	1463	TTCCTATGCATATACTTCTTT
20	1463	AGGCAAGATGTTGGCATAGC
23	1444	GGGGATGTAGCTCAGCGGGAGAG
22	1439	TGGGCAACACAGAGAGACGCGG
21	1438	CGGCTCCGGGACGGCTGGGAA
24	1434	ACGGATTTTTGGGCGCGGGAGTTG
23	1434	TGGACGGAGAACTGATAAGGGTT
18	1432	ATCCCACCGCTGCCACCA
22	1427	AGAGGCATAGAGCATGGGAAAA
27	1426	AGAGGTGTAGAATAAGTGGGAGGCCCC
28	1422	AGGTGTAGAATAAGTGGGAGGCCCCGCG
24	1419	AGGCAAGATGTTGGCATAGCTGAA
19	1418	AGGCAAGATGTTGGCATAG
27	1418	TTCCCACTACTGCACTTGACTAGTCTT
20	1417	TGAGGTAGTAGGTTGTATGG
23	1415	AGAGGCATAGAGCATGGGAAAAT
22	1412	TCGTATCCCATCCTCGTCGCCA
26	1411	AGCGGTGGATCACTCGGCTCGTGCGT
25	1410	AGCGGTGGATCACTCGGCTCGTGCG
22	1405	GGGGTTCCTGGCGATGCGATTT
20	1405	GCGCGAGCGGCCGCCGGGTG
30	1392	GTCCTGTGAGCAAGACTGAGATATGAGGGC
27	1380	AACTCTTAGCGGTGGATCACTCGGGAC
22	1380	TTCTGTAGTAGGTTGTATAGTT
23	1374	TTGAGGTAGTAGGTTGTATGGTT
23	1372	TGAGGTAGTAGGTTGTGTGGTAT
22	1354	TGAGGTAGTAGATTGTATAGTA
28	1354	AGAGGTGTAGAATAAGTGGGAGGCCCCG
18	1346	GCTCCGGGACGGCTGGGA
23	1342	AGCGCTGAGCGGCGGTGGCTTTT
23	1328	AAAGGACGGAGGCGGCCCGCGCT
28	1325	CGCGACCTCAGGTCAGACGTGGCGACCC
27	1324	GAGTCAGCCCTCGACACAAGCTTTTGT
24	1321	TGAGGTAGTAGGTTGTATGGTTTT
20	1320	ACGGATTTTTGGGCGCGGGA
30	1313	GAGGTGTAGAATAAGTGGGAGGCCCCGCGG
26	1311	AACTCTTAGCGGTGGATCACTCGGCT
18	1303	TTGACTGGGGCGGTACAC
21	1299	TGAGGTAGTAGTTTGTGCTGT
19	1299	ACGGATTTTTGGGCGCGGG
26	1289	GGGGACGCGTGCATTTATCAGACCAA
23	1288	AATTGCACGGTATCCATCTGTAA
27	1288	CCGGCTGAGGTGGGATCCCGGGGCGGC
23	1277	TGGTCGGGACCGGAGCGCGGACA
22	1277	TGGGAGAGGATTGTTTACGCCA
22	1276	TTAGGTAGTAGATTGTATAGTT
24	1272	ATAGCTTATCAGACTGATGTTGAC
23	1257	TGAGGTAGTCGGTTGTATTGTTT
24	1244	CGTGGTCGGGACCGGAGCGCGGAC
21	1244	TATTGCACTTGTCCCGGCCTG
24	1230	GGGGATGTAGCTCAGCGGGAGAGC
22	1225	TGAGGTAGTAGTTTGTATAGTT
28	1215	AAACGGATTTTTGGGCGCGGGAGTTGGA
22	1214	CTGGGAGAGGATTGTTTACGCC
25	1213	TGGGAATACCGAGTGTCGTAGGCGT
22	1213	TGAGGTAGTAGGTTGTACAGTT
24	1207	TAGCTTATCAGACTGATGTTGACG
22	1204	TGGCTCAGTTCAGCAGGAACAC
23	1195	AGGCAAGATGTTGGCATAGATGA
20	1192	AAACGGATTTTTGGGCGCGG
22	1186	TGAGGTAGTAGATTGTATACTT
23	1184	AACATTCATTGCTGTCGGTGGGT
24	1182	ATGAGGTAGTAGGTTGTGTGGTTT
27	1181	GAGGGGAGGCCCAAGCCAGCAAGAACT
24	1180	GGGGACGCGTGCATTTATCAGACC
26	1177	GGCTCGTTGGTCTAGGGGTATGATTC
25	1164	ACGGATTTTTGGGCGCGGGAGTTGG
22	1159	TGCGGTAGTAGATTGTATAGTT
26	1149	TTCCCACTACTGCACTTGACTAGTCT
25	1149	GGCTGGTCCGATGGCAATGGCATTT
21	1140	TGGCTCAGTTCAGCAGGAACA
22	1139	TGGGAGAGGATTGTTTACGCCT
23	1133	ACCTGGCATACAATGTAGATTTC
27	1130	GGGACCGGAGCGCGGACAGATGTGGCG
21	1128	CAACTCTTAGCGGTGGATCAC
25	1127	AACATTCATTGCTGTCGGTGGGTTA
23	1126	AGCGCGCGTGCTAGGACCCGAAA
24	1125	AGCTACATTGTCTGCTGGGTTTCA
22	1123	TCAAATCCCGGACGAGCCCCCA
22	1122	ACGCCTGCCTGAGCGTCGCTTT
23	1119	TCACAGTGAACCGGTCTCTTTTT
19	1113	ACTCTTAGCGGTGGATCAC
20	1110	AGAGGCATAGAGCATGGGAA
24	1108	TGAGAACTGAATTCCATAGGCGTT
26	1105	GTCCGTTGTCCTGTGTCAGAAGATCC
22	1102	TGAGGTAGTGGATTGTATAGTT
27	1102	GGAACGGGCTTGGCGGAATCAGCGGGG
22	1100	ACCATCGACCGTTGACTGTACC
23	1097	GAGGGACTTTCAGGGGCAGCTGT
19	1097	CGCCTGCCTGAGCGTCGCT
23	1096	GGGGATGTAGCTCAGTGGTAGAG
22	1086	GGGGACGCGTGCATTTATCAGA
22	1084	AGCAGCATTGTACAGGGCTATT
29	1076	GTGTGGTGGAAGCAAGGAGGCTCTGTTTT
24	1074	AGCAGCATTGTACAGGGCTATGAT
22	1070	CATCCCCATTCCACTCCTAGCA
24	1068	CAGGCTGGTTAGATGGTTGTCCAT
23	1068	TGAGGTAGTAGGTTGTGTGGTTG
23	1046	ACCACAGGGTAGAACCACGGAAT
23	1045	CGGGGACCGCCGCCCGGCCGGCG
22	1045	TCGTAACCGGGCGGAAACACCA
22	1041	TAAAGAGGCATAGAGCATGGGA
21	1033	GAGGTAGTAGATTGTATAGTT
22	1030	TGAGGTAGTAGATTGTATATTT
21	1025	CCACAGGGTAGAACCACGGAC
22	1022	GGCTGGTCCGAAGGTAGTGGGG
27	1020	TGGCTGTGATGAGGGTTTGGCTCTGAT
25	1014	CCGGCTGAGGTGGGATCCCGGGGCG
22	1013	TCAGATCCCGGACGAGCCCCCA
27	1012	CTTGCCCCCCCTCTAGCCCGACAAACT
27	1008	TGGGCAACACAGAGAGACGCGGGTTCC
24	1007	AACATTCATTGCTGTCGGTGGGTA
21	1005	GCAGGGGGGGCGATGACTTTA
24	995	TGAGGTAGTAGGTTGTATGGTTAA
27	992	GCGTTGGTGGTATAGTGGTGAGCATAG
24	988	GTTGAGGTAGTAGGTTGTATGGTT
20	981	CAACGGGCTGCTATTTATTT
24	981	TGTAAACATCCTCGACTGGAAGCT
22	976	TTCTGTAGTAGATTGTATAGTT
19	973	GGGAACGGGCTTGGCGGAA
24	967	CAACGGAATCCCAAAAGCAGCTGA
27	965	CGGTGGATCACTCGGCTCGTGCGTCGA
18	951	TCCCGGGCAGAAACACCA
23	946	CGGGTGGATCACGATGCAATTTT
29	946	CGCGACCTCAGGTCAGACGTGGCGACCCG
24	946	GCGGGTAAACGGCGGGAGTAACTA
29	943	GTCCTGTGAGCAAGACTGAGATATGAGGG
19	943	CAGGCTGGTTAGATGGTTG
22	943	TCGAAACCGGGCGGAAACACCA
23	941	AGGGAACGGGCTTGGCGGAATCA
27	934	ACTCCCACTGCTGCATTTGACTAGTCT
21	931	GAGGCAAGATGTTGGCATAGC
24	930	GGCTTTGGTCTAGGGGTATGATTC
21	928	AACCCGTAGATCCGAACTTGT
22	927	TGGAATGTAAAGAAGTATGTAT
26	924	GCCGGATTGTGACCGGGGGGACACGG
21	920	TAGCTTATCAGACTGATGTTG
27	920	AACGGATTTTTGGGCGCGGGAGTTGGA
28	918	AGCGGGCGGCGCGGCGGCGGCGACTCTG
21	918	GACCTCAGGTCAGACGTGGCG
20	914	CGGATTTTTGGGCGCGGGAG
22	914	TGAGGTAGTAGGTTGTATAATT
20	912	AGGGAACGGGCTTGGCGGAA
24	909	TGGACGGAGAACTGATAAGGGTAA
27	909	AAGGAGTCTAGCACGCGCGCGAGTCGG
21	904	AAGAGGCATAGAGCATGGGAA
22	899	AAGAGGCATAGAGCATGGGAAA
20	897	CGCCTGCCTGAGCGTCGCTT
29	896	AAGGAGTCTAGCACGCGCGCGAGTCGGCG
24	895	CGGCTGAGGTGGGATCCCGGGGCG
18	895	GGAACGGGCTTGGCGGAA
24	895	AGCAGCATTGTACAGGGCTATGAA
25	893	TACCACAGGGTAGAACCACGGACAA
22	893	TCATTCCCCGGCATCTCCACCA
25	892	AGGCAAGATGTTGGCATAGCTGTTT
24	891	GATCCTTCGATGTCGGCTCTTCCT
22	882	TGGGGTAGTAGGTTGTATAGTT
19	882	ACGGCGAGTGAAGAGGGAA
23	881	AACGGAATCCCAAAAGCAGCTGT
28	881	CCGGCTGAGGTGGGATCCCGGGGCGGCA
22	879	TGCTGTAGTAGGTTGTATAGTT
22	874	AGCTACATCTGGCTACTGGGTC
20	874	AGTGACGCGCATGAATGGAT
23	868	GGGCGCGCGCCGCGGCTGGACGA
23	866	GCGACCTCAGGTCAGACGTGGCG
29	865	AGGTGTAGAATAAGTGGGAGGCCCCGCGG
20	862	AGCAGCATTGTACAGGGCTA
25	859	GCGGTGGATCACTCGGCTCGTGCGT
24	855	TACCACAGGGTAGAACCACGGAAT
22	852	ACCTGGCATACAATGTAGATTT
22	849	CAGTGCAATGTTAAAAGGGCAT
25	844	CAACTCTTAGCGGTGGATCACTCGG
22	844	AGGGAACGGGCTTGGCGGAATC
27	839	AGCGGGCGGCGCGGCGGCGGCGACTCT
23	838	AAACGGATTTTTGGGCGCGGGAA
23	837	TGAGGTAGTAGGTTGTATGGTAA
20	837	CGTAGCGGTCCTGACGTGCA
22	835	TTGAGGTAGTAGGTTGTATGGT
25	835	AGGCAAGATGTTGGCATAGCTGTAA
24	833	GGGCGCGCGCCGCGGCTGGACGAG
22	833	ATAGCTTATCAGACTGATGTTG
18	831	GGGGCCGAGGGAGAGGAC
22	829	ATGTAGGTAAGGGAAGTCGGCA
21	828	CGCGACCTCAGGTCAGACGTG
23	828	CTGGGAGAGGATTGTTTACGCCA
23	821	TGAGGTAGTAGGTTGTATAGTAA
19	819	AGGAGTGGAGCCTGCGGCT
26	818	GCGTTGGTGGTATAGTGGTGAGCATA
27	818	GGGGACGCGTGCATTTATCAGACCAAA
21	816	CTCTTAGCGGTGGATCACTCG
23	815	ACGGATTTTTGGGCGCGGGAGTT
23	814	CAAAGTGCTTACAGTGCAGGTAG
22	813	CTTTCAGTCGGATGTTTGCAGC
24	811	GAGGGACTTTCAGGGGCAGCTGTG
23	811	GCGGGAGGTGTGGCGTACGGAAG
25	811	AGCCCGCGGACGGTGTGAGGCCGGT
27	810	TGCATAATTTGTGGTAGTGGGGGACTG
20	805	GCGGTGGATCACTCGGCTCG
22	803	TGGACGGAGAACTGATAAGGGC
19	793	AAGGGCTGGGTCGGTCGGG
23	792	GCTGAGAGGGCTTGGGGAGAGGA
27	791	ACTCCCAGGGGCGGTAGTGCGAGTGAT
21	791	CGTTTCCCGGCCAACGCACCA
23	790	CAGCCCTCGACACAAGCTTTTGT
30	788	GAGGGGAGGCCCAAGCCAGCAAGAACTGCA
22	784	TAGCACCATTTGAAATCGGTTA
21	783	GTGGATCACTCGGCTCGTGCG
20	781	GGGGATGTAGCTCAGCGGGA
18	778	AGAGAGACGCGGGTTCCA
20	775	TCAGACAACTCTTAGCGGTG
21	773	GCAGATCTTGGTGGTAGTAGC
23	770	AAGCAGGAGGTGTCAGAAAAGTT
23	765	CTGAGGTAGTAGTTTGTACAGTT
21	764	ACGCCTGCCTGAGCGTCGCTT
22	759	AATTGCACGGTATCCATCTGTA
21	758	AGCTACATCTGGCTACTGGGT
21	757	GGGCGCGCGCCGCGGCTGGAC
23	757	GGTGTAGAATAAGTGGGAGGCCC
27	756	AGGTGTAGAATAAGTGGGAGGCCCCGC
24	745	AATGTAGGTAAGGGAAGTCGGCAA
23	745	CAGGCTGGTTAGATGGTTGTCCT
21	744	AAAGTCGGAGGTTCGAAGACG
24	742	AAGGGCTGGGTCGGTCGGGCTGGG
19	740	AAATCTCGCGCCGGGCCGT
28	738	GGGAGGGAGAGAACACAGGCTGAGTGGT
27	735	GTAGGTGAACCTGCGGAAGGATCATTA
20	731	TTGACTGGGGCGGTACACCT
19	729	AACTCTTAGCGGTGGATCA
24	728	GGGGATGTAGCTCAGCGGTAGAGC
29	728	GGCGGCGACTCTGGACGCGCGCCGGGCCC
28	727	GGGGACGCGTGCATTTATCAGACCAAAA
21	725	TCTGGACGCGCGCCGGGCCCT
25	725	ACGACGTGCACAGCCCCTTCTGAGC
23	724	GGGACGCGTGCATTTATCAGACC
22	714	AATGTAGGTAAGGGAAGTCGGC
20	707	AAGGGCTGGGTCGGTCGGGC
28	707	CTTCCCACTACTGCACTTGACTAGTCTT
19	706	GCCTGCCTGAGCGTCGCTT
23	706	AGAGGTAGTGGGTTGCATAGTTT
23	704	TGAGGTAGTCGGTTGTATTGTTA
19	703	AGCTAGAGAGAGGGGACAC
25	703	AGGCAAGATGTTGGCATAGCTGTAT
24	702	TGAGGTAGTAGGTTGTATGGTTAT
25	700	GGGACGCGTGCATTTATCAGACCAA
28	700	CAGACAACTCTTAGCGGTGGATCACTCG
25	699	TCCGGAGAGGGAGCCTGAGAAACGG
24	699	TACCACAGGGTAGAACCACGGACG
22	695	GATCCTTCGATGTCGGCTCTTC
22	695	AGCAGCATTGTACAGGGCTATA
20	695	AGCCCTCGACACAAGCTTTT
18	694	ACAGCAGGACGGTGGCCA
22	694	CGAGGTAGTAGGTTGTATAGTT
19	688	CGGGACCGGAGCGCGGACA
22	687	TGAGGTAGTAGGTTGTATAGTG
23	686	TGAGGTAGTAGTTTGTGCTGTTA
26	685	CCGGCTGAGGTGGGATCCCGGGGCGG
25	683	CAAACCCTGTAGCGTTCGGACATCG
24	683	AAACCCTGTAGCGTTCGGACATCG
20	681	AATGTAGGTAAGGGAAGTCG
29	681	GGGACGCGTGCATTTATCAGACCAAAACC
27	680	AACGAACGAGACTCTGGCATGCTAACT
20	677	GGACCGGCGCAAGACGAACT
21	677	CGGGTGTCCGGCGCGCGGCTC
22	676	GGGTGGATCACGATGCAATTTT
25	674	AGCTACATCTGGCTACTGGGTCTTT
20	674	GGGGAGGTAGTGACGAAAAA
20	673	GCCCGCGGACGGTGTGAGGC
28	672	GTGTGGTGGAAGCAAGGAGGCTCTGTTT
22	671	TGAGGTAGTAGATTGTGTAGTT
27	671	GGGGATGTAGCTCAGCGGGAGAGCGCT
21	670	AGCTACATTGTCTGCTGGGTT
23	669	CGGATTTTTGGGCGCGGGAGTTG
25	667	TGAGGTAGTAGGTTGTGTGGTTAAA
20	666	GGAACGGGCTTGGCGGAATC
23	664	TGAGGTAGTAGATTGAATAGTTA
21	663	AGCCACTGACTAACGCACATT
23	662	TCTACAGTGCACGTGTCTCCAGT
22	661	TGAGGTGGTAGGTTGTGTGGTT
29	659	GCGGCGACTCTGGACGCGCGCCGGGCCCT
23	658	ACATTCATTGCTGTCGGTGGGTT
25	658	GTCCGTTGTCCTGTGTCAGAAGATC
20	653	AAGCTAGAGAGAGGGGACAC
20	652	AAGAGGCATAGAGCATGGGA
23	650	TGAGGTAGTAGGTTGTATGGTTG
21	649	GGGGAGGTAGTGACGAAAAAT
23	647	CAACTCTTAGCGGTGGATCACTC
23	646	AAGGGAACGGGCTTGGCGGAATC
24	645	ATCACATTGCCAGGGATTTCCATT
20	645	TCATCCCGGACGAGCCCCCA
20	644	AAGCGCCCTGGTCTGTATTT
22	644	TCGAATCCTGCCGACTACGCCA
26	643	CTTGCCCCCCCTCTAGCCCGACAAAC
27	638	GTCCGTTGTCCTGTGTCAGAAGATCCG
24	638	ATCACATTGCCAGGGATTTCCAAT
22	638	CGGGAGGTGTGGCGTACGGAAG
21	636	TCACAGTGAACCGGTCTCTTA
21	634	CCGGGACGGCTGGGAAGGGCT
20	630	TGAGGTAGTAGGTTGTATTT
23	629	TAACAGTCTACAGCCCATGGTCG
22	626	CTGGGAGAAGGCTGTTTACTCT
25	624	ATCCTTCGATGTCGGCTCTTCCTAT
22	623	GAGCCACTGACTAACGCACATT
20	623	GGTGGACAGCGGTCACTTTA
25	623	TACCACAGGGTAGAACCACGGACAT
20	622	CGGCTCCGGGACGGCTGGGA
21	620	GCCGCGACGAGTAGGAGGGCC
22	617	TGAGGTAATAGGTTGTATAGTT
18	617	CGGTGGATCACTCGGCTC
24	615	CACCTCTTAGCGGTGGATCACTCG
18	614	AAGGGCTGGGTCGGTCGG
21	614	GAGGTAGTAGGTTGTATAGTT
21	613	GATCCTTCGATGTCGGCTCTT
19	609	AGGGAACGGGCTTGGCGGA
22	607	TGAGGTAGTAGATTGTGTGGTT
22	605	TGAGGTAGTAGGTTGTATCGTT
18	602	AGGGAACGGGCTTGGCGG
22	600	TGCTGTAGTAGATTGTATAGTT
20	600	CCACAGGGTAGAACCACGGA
22	599	AGAGGTAGTAGGTTGTATAGTT
26	597	GGCTGTGATGAGGGTTTGGCTCTGAT
24	597	TGCTGAGAGGGCTTGGGGAGAGGA
30	596	AACTCTTAGCGGTGGATCACTCGGCTCGTG
22	596	TGAGGTAGTAGATTGTATAATT
23	596	AAGGGCTGGGTCGGTCGGGCTGG
18	595	AGTGGTTAGGATTCGGCG
22	595	AGCCCTCGACACAAGCTTTTGT
21	591	AGGGAACGGGCTTGGCGGAAT
22	590	GGGCTGGGGCGCGAAGCGGGGC
22	589	AGGCAAGATGTTGGCATAGCTT
19	588	AGAGGCATAGAGCATGGGA
22	587	AACATTCAACGCTGTCGGTGAG
26	586	TCCCACTACTGCACTTGACTAGTCTT
25	585	GGCTTTGGTCTAGGGGTATGATTCT
25	584	GGGACCGGAGCGCGGACAGATGTGG
24	584	GAGGTGTAGAATAAGTGGGAGGCC
23	584	GGTGGATCACTCGGCTCGTGCGT
19	583	GTCAGGATGGCCGAGCGGT
21	581	CGGATTTTTGGGCGCGGGAGT
22	581	TCCTTAACTCATGCCGCTGTGC
23	579	TCAGACAACTCTTAGCGGTGGAT
25	578	GGCTGTGATGAGGGTTTGGCTCTGA
22	578	TTTCCTATGCATATACTTCTTT
20	577	GAGGCAAGATGTTGGCATAG
22	577	TAGCAGCACATCATGGTTTGTA
27	576	GAGAGGTGTAGAATAAGTGGGAGGCCC
22	576	GTACAGTACTGTGATAACTGAA
22	575	TGGGGTAGTAGATTGTATAGTT
20	575	GCGCGTGCTAGGACCCGAAA
23	574	TGGGCAACACAGAGAGACGCGGG
19	574	CGCGGGAGGTGTGGCGTAC
26	572	AACATTCATTGCTGTCGGTGGGTTTT
26	571	CCTGGGAATACCGAGTGTCGTAGGCG
18	570	ATCCCATCCTCGTCGCCA
22	570	TCGAATCCCATCCTCGTCGCCA
26	570	AACATTCAACGCTGTCGGTGAGTTTT
22	569	TCAGACAACTCTTAGCGGTGGA
24	567	TGGCTCAGTTCAGCAGGAACAGTT
22	565	GGCTGGTCCGATGGCAATGGCA
22	562	TGATGTAGTAGGTTGTATAGTT
21	561	TGGCATCCAGAACAGCGGTAC
19	560	ATGTAGGTAAGGGAAGTCG
20	560	AAGGCGAGCTCAGGGAGGCC
21	559	AATGTAGGTAAGGGAAGTCGG
19	558	GGCGGCGTCCGGTGAGCTC
24	558	TAGCTTATCAGACTGATGTTGACT
22	557	GGAGAGGGAGCCTGAGAAACGG
22	557	AATCACATTGCCAGGGATTTCC
25	555	AGATGTCCGGGGCTGCACGCGCGCT
18	554	GTCAGGATGGCCGAGCGG
22	554	ACCAGGAGTGGAGCCTGCGGCT
21	552	GCGGGTGTCCGGCGCGCGGCT
22	551	CGGGGAGGTAGTGACGAAAAAT
20	551	CGGGTGTCCGGCGCGCGGCT
28	550	CAACTCTTAGCGGTGGATCACTCGGCTC
22	549	AGGCAAGATGTTGGCATAGCTA
19	548	GGAACGGGCTTGGCGGAAT
22	548	CCGGAGCTGGGGATTGTGGGTT
31	545	CGAAAGATGGTGAACTATGCCTGGGCAGGGC
25	542	TCCCACTACTGCACTTGACTAGTCT
21	542	GGTGGACAGGGGTCACTTTTT
23	541	GGGCGCGACCCGCTCCGGGGACA
21	541	TCCCAGTGAACCGGTCTCTTT
22	541	TGAGATAGTAGGTTGTATAGTT
22	541	GCCGGCTGAGGTGGGATCCCGG
25	539	GGGGATGTAGCTCAGCGGGAGAGCT
24	539	TGAGGTAGTAGATTGTATAGTTAT
23	538	GGCGGCGTCCGGTGAGCTCTCGC
22	537	TCAGTCCCCGGCATCTCCACCA
22	536	GGGCGCGCGCCGCGGCTGGACG
23	534	AGCAGCATTGTACAGGGCTATCT
24	532	AGCGGGGCCGGTTTGAAGACAGTC
22	529	TGAGGTAGGAGATTGTATAGTT
22	529	AGAGAATCATAGAATGGCCTGG
19	528	GCGTTGGTGGTATAGTGGT
24	527	TGAGGTAGTAGGTTGTATAGTTTA
23	525	GGCTTGGTCTAGGGGTATGATTC
23	524	GGCGCGCGCCGCGGCTGGACGAG
18	524	CGGGGAGGTAGTGACGAA
22	523	TGAGGTGGTAGGTTGTATGGTT
20	522	GGGGCTGGGCGCGCGCCGCG
22	521	GCATAATTTGTGGTAGTGGGGG
22	521	TAGGTAGTTTCATGTTGTTGGG
21	521	CGGACAGATGTGGCGCCGCCT
25	521	GCATTGTGGTTCAGTGGTAGAATTC
23	521	ATGTAGGTAAGGGAAGTCGGCAA
22	520	GGTGGATCACTCGGCTCGTGCG
23	516	TGTAAACATCCTCGACTGGAAGC
22	515	AGTTCTTCAGTGGCAAGCTTTA
24	515	TCAGTGCATCACAGAACTTGGTAA
27	515	TCCCTGGTGGTCTAGTGGTTAGGATTC
28	514	GAGGGGAGGCCCAAGCCAGCAAGAACTA
18	513	GCCTGCCTGAGCGTCGCT
28	512	CTCCGGGGACGCGTGCATTTATCAGACC
26	511	AGGGAACGGGCTTGGCGGAATCAGCG
29	511	AACCTGCATTCGAAAGTGATCGTGGTCTG
23	509	TGAGGTAGTAGATTGTATAGTAA
22	509	TGAGGTAGTAGATTGTACAGTT
24	507	CGGATTTTTGGGCGCGGGAGTTGG
25	506	AGCTACATCTGGCTACTGGGTCTCC
20	506	CCGGCTGAGGTGGGATCCCG
24	505	GGCGGCGTCCGGTGAGCTCTCGCT
22	505	TAGGGTAGGAGGAGAGAGGTGT
22	502	TGAGGTAGTAGATTGTATAGTG
22	502	TGTAAACATCCCCGACTGGAAG
23	501	GGGGACGCGTGCATTTATCAGAC
21	501	AGTGACGCGCATGAATGGATG
18	500	GGCGCGAAGCGGGGCTGG
21	498	CGCGCGAGCGGCCGCCGGGTG
21	498	GGGGATGTAGCTCAGTGGTAG
22	496	TAAGGTAGTAGGTTGTATAGTT
19	496	TGAGGTAGTAGGTTGTGTG
28	496	CTTGCCCCCCCTCTAGCCCGACAAACTC
22	495	TTCCCTTTGTCATCCTATGCCT
30	492	ATTGAGAGTCAGCCCTCGACACAAGCTTTT
22	492	CGAGGTAGTAGATTGTATAGTT
19	490	CCGCGGACGGTGTGAGGCC
24	490	AAACCCTGTAGCGTTCGGACATCA
22	490	TGAGGTAGTAGGTTGTGCGGTT
22	489	GCCCGGATAGCTCAGTCGGTAG
25	487	AATTAGTGACGCGCATGAATGGATG
26	486	AGCTACATCTGGCTACTGGGTCTCTT
25	484	TGAGGTAGTAGGTTGTGTGGTTTAT
22	484	TTCGGTAGTAGGTTGTATAGTT
18	484	GGTGGATCACTCGGCTCG
20	483	CCGGAGCTGGGGATTGTGGG
25	483	AGGGAACGGGCTTGGCGGAATCAGC
21	482	GGAACGGGCTTGGCGGAATCA
23	481	TATTGCACTTGTCCCGGCCTGTT
19	481	GGGGAGGTAGTGACGAAAA
24	481	AGAGGTGAAATTCTTGGACCGGCG
30	479	GTCAGACAACTCTTAGCGGTGGATCACTCG
21	479	CGGGGAGGTAGTGACGAAAAA
23	478	AACTCTTAGTGGTGGATCACTCG
26	476	CGGGGCTACGCCTGCCTGAGCGTCGC
22	476	TAGCAGCACGTAAATACTGGAG
22	474	GTGGATCACTCGGCTCGTGCGT
26	473	GCGGGTAAACGGCGGGAGTAACTATG
25	473	CAAACCCTGTAGCGTTCGGACATCA
18	473	GGGGAGGTAGTGACGAAA
28	473	GCCGGCTGAGGTGGGATCCCGGGGCGGC
18	472	GCGACGAGTAGGAGGGCC
18	472	AGAGAGACGCGGGTTCCT
25	471	GACCGGAGCGCGGACAGATGTGGCG
20	471	TGAGGTAGTAGTTTGTGCTG
19	471	CGGCTGAGGTGGGATCCCG
26	471	GCGCTGTGATGAGGGGACGGCTGATG
19	470	CAGCAGTTGAACATGGGTC
26	470	CTCCGGGGACGCGTGCATTTATCAGA
18	469	CGGGCGGGCGGTCGGTGC
22	469	TCAATCCCCGGCATCTCCACCA
25	468	GTGCGGTAACGCAAGCGATCCCGGA
19	468	CGGGGAGGTAGTGACGAAA
22	466	TAGCAGCACATAATGGTTTGTG
23	466	CTAAGTCAGGGACTGTGGGTTTT
23	465	GAGGCCCAGCCCGCGGACGGTGT
25	465	GCTAGCGTTGCAGAGCTCGGCACCA
23	465	AATGACACGATCACTCCCGCTGA
22	464	AATATAAGGAGCGTGGAGAAGA
27	464	AACTCTTAGCGGTGGATCACTCGAGAC
23	464	GGCGCCCCTCCCGTCGGCCGTCG
22	463	TGATGTAGTAGATTGTATAGTT
31	462	CGCGACCTCAGGTCAGACGTGGCGACCCGCT
21	462	GGCGCTGGAGCGTCGGGCCCA
26	462	GGGGATGTAGCTCAGCGGGAGAGCGC
22	461	GGGGCCGAGGGAGAGGACCGCC
23	460	CAAGGTCGGCCGGCGCGGGCGCC
22	460	TGAGGTAGTAGGTTGTCTCGTT
22	459	TCGTTGCCCGCATTCTCCACCA
19	458	GATGTCGGCTCTTCCTATC
27	458	GACCAATGTAGGTAAGGGAAGTCGGCA
23	457	GGGTGGGGATTTGTTGCATTACT
22	455	AACATTCATTGCTGTCGGTGGG
27	455	CCCGGGGCTACGCCTGCCTGAGCGTCG
23	455	CTGGGAGAGGATTGTTTACGCCT
23	454	AACCCGTAGATCCGAACTTGTGT
27	453	GGGCGGCGCCGTGGCTTAGTTGGTTAA
23	453	GATCCTTCGATGTCGGCTCTTCC
21	451	GGGAACGGGCTTGGCGGAATC
22	451	AAGGGAACGGGCTTGGCGGAAT
22	450	TCGTATCCTGCCGACTACGCCA
20	449	GCAGGGGGGGCGATGGCTTT
23	449	TTCAAGTAATCCAGGATAGGCTA
28	448	GGCTGGTCCGAAGGTAGTGGGGTGTCTC
22	446	TGAGGTTGTAGGTTGTATAGTT
22	446	TTCCCACTACTGCACTTGACTA
24	445	TGAGGTAGTAGATTGTATAGTTGT
24	443	ATCCTTCGATGTCGGCTCTTCCTA
26	443	ACGGATTTTTGGGCGCGGGAGTTGGA
25	441	TCTTAGCGGTGGATCACTCGGCTCG
22	441	TGAGGTAGTAGGTTGTATGCTT
20	441	AACATTCAACGCTGTCGGTG
26	441	AGCCCGCGGACGGTGTGAGGCCGGTA
26	440	GTGGAATGCGAGCGCTCAGTGGGCCA
22	440	AGCCCGCGGACGGTGTGAGGCC
27	439	CGTGGAATGCGAGCGCTCAGTGGGCCA
23	438	TATTGCACTTGTCCCGGCCTGTA
24	437	ATGAGGTAGTAGGTTGTGTGGTTA
21	437	TTGACTGGGGCGGTACACCTG
21	437	AGTGGTTAGGATTCGGCGCTC
30	436	AGAGGTGTAGAATAAGTGGGAGGCCCCGCG
20	436	CGGACAGATGTGGCGCCGCC
24	435	AGAGGCATAGAGCATGGGAAAATT
27	435	CTTCATGATGGTAAAGAGGATCTGAGG
24	432	CAACTCTTAGCGGGGGATCACTCG
19	432	GCTGGGGCGCGAAGCGGGG
22	430	TGAGGTAGTGGGTTGTGTGGTT
22	430	TGAGGTAGTAGGTTGTGTGCTT
24	429	TGGGCGCGCGCCGCGGCTGGACGA
22	428	AGGGACTTTCAGGGGCAGCTGT
23	428	ACGGCCCTGCCGGAGCGTCGAGA
22	428	TTAGGTAGTAGGTTGTATGGTT
19	427	GAACGGGCTTGGCGGAATC
22	426	TGAGGTAGTAGGTTGCATAGTT
22	426	TTGGACCGGCGCAAGACGAACT
26	426	GTCAGACAACTCTTAGCGGTGGATCA
19	425	GGGCGCGAAGCGGGGCTGG
29	424	CTCCGGGGACGCGTGCATTTATCAGACCA
22	424	TGCGGTAGTAGGTTGTATGGTT
23	423	CTAAGCCAGGGATTGTGGGTTTT
18	422	AGGTGGGATCCCGGGGCG
29	420	ACTGCATAATTTGTGGTAGTGGGGGACTG
27	420	GGCTCGTTGGTCTAGGGGTATGATTCT
26	419	ATCCTTCGATGTCGGCTCTTCCTATC
26	419	GTGCGGTAACGCAAGCGATCCCGGAG
23	418	AACTCTTAGCGGTGGATCAGTCG
25	418	AATGTAGGTAAGGGAAGTCGGCAAG
22	418	TGAGGTAATAGATTGTATAGTT
25	417	TCGGGCCGGCCGCGCCGCGCGCGCG
28	417	GGCGCGCGCCGGCTGAGGTGGGATCCCG
26	417	TCAGACAACTCTTAGCGGTGGATCAC
18	416	CTCTTAGCGGTGGATCAC
27	416	GCCGGCTGAGGTGGGATCCCGGGGCGG
23	416	CGGGCTGGGGCGCGAAGCGGGGC
20	415	GAACGGGCTTGGCGGAATCA
19	414	TGAGGTAGTAGGTTGTATA
21	414	AGCGGTGGATCACTCGGCTCG
29	413	AGCGGGCGGCGCGGCGGCGGCGACTCTGG
24	413	ACCTGGCATACAATGTAGATTTCT
29	413	GAGAGGTGTAGAATAAGTGGGAGGCCCCG
21	412	GTTTCTGTAGTGTAGCGGTTA
18	412	CGGAAGCGTGCTGGGCCC
24	412	TAGCTTATCAGACTGATGTTGACC
22	410	TGAGGTAGTAGGTTATATAGTT
25	409	TGAGGTAGTAGGTTGTGTGGTTATT
22	408	AGAGGTAGTAGATTGTATAGTT
28	408	AGAGTCAGCCCTCGACACAAGCTTTTGT
22	405	TGTGGTAGTAGGTTGTATAGTT
21	405	ACGGGACAGTGCTGAAGACTA
27	404	GGGCGGCGCGGCGGCGGCGACTCTGGA
23	403	GTGAGGTAGTAGGTTGTATAGTT
19	401	GCCCGGATAGCTCAGTCGG
21	401	TGAGGTAGTCGGTTGTATTGT
25	401	CGGGGCTACGCCTGCCTGAGCGTCG
21	400	AGCTGGTGTTGTGAATCAGGC
22	398	GTGGGGATTTGTTGCATTACTT
22	397	TCGGATCCCATCCTCGTCGCCA
19	397	GCGGTGGATCACTCGGCTC
23	396	CAAAGTGCTCATAGTGCAGGTAG
18	396	CGGATTTTTGGGCGCGGG
27	395	AACTCTTAGCGGTGGATCACTCGGATC
22	394	TTAGGTAGTAGGTTGTGTGGTT
22	394	AGGCAAGATGTTGGCATAGGTG
24	394	GCGGGAGGTGTGGCGTACGGAAGC
23	393	CGTGGTCGGGACCGGAGCGCGGA
23	393	ACTCCCACTGCTGCATTTGACTA
24	391	GGGACCGGAGCGCGGACAGATGTG
21	391	GGCGCGCGCCGCGGCTGGACG
18	391	CAACGGGCTGCTATTTAT
20	390	GTTTCTGTAGTGTAGCGGTT
26	390	CGGCTGAGGTGGGATCCCGGGGCGGC
22	390	TGAGATAGTAGATTGTATAGTT
21	389	AAGGAGTCTAGCACGCGCGCG
22	389	TGAGGTAGTTGGTTGTATAGTT
23	388	TACCACGGGGTAGAACCACGGAC
21	388	TCCTTAACTCATGCCGCTGTG
23	387	AACTCTTGGCGGTGGATCACTCG
28	387	GCGTTGGTGGTATAGTGGTGAGCATAGC
21	387	CCGGAGCGGCGGAGACGGGCG
22	387	GCGCGCGCCGCGGCTGGACGAG
25	386	CGGTGGATCACTCGGCTCGTGCGTC
23	386	TCGGGCTGGGGCGCGAAGCGGGG
29	386	TCTTAGCGGTGGATCACTCGGCTCGTGCG
27	385	GGAGGGAGAGAACACAGGCTGAGTGGT
22	385	TCGAATCCTGTCCGTGACGCCA
21	385	CGGTGGATCACTCGGCTCGTG
24	385	AGCTACATCTGGCTACTGGGTCTA
18	385	GCGGGCGGCGCGGCGGCG
22	384	TGAGGTAGTAGGTTGTATTGTT
20	384	CGGGGAGGTAGTGACGAAAA
21	384	TGAGGTAGTAGGTTGTGTGGA
20	384	TGAGGTAGTAGGTTGTGTGT
23	383	TGAGGTAGTAGGTTGTATAGTTC
24	382	GGAACGGGCTTGGCGGAATCAGCG
25	381	TGAGGTAGTAGGTTGTGTGGTTTAA
28	380	AACTCTTAGCGGTGGATCACTCGGATCG
23	380	TGGCTCAGTTCAGCAGGAACACT
22	380	TCGGAACCGGGCGGAAACACCA
27	379	GATCCTTCGATGTCGGCTCTTCCTATC
23	379	TGAGAACTGAATTCCATAGGCGT
22	379	TGAGGTAGTGGGTTGTATGGTT
26	378	GAGGGAGAGAACACAGGCTGAGTGGT
29	378	TCAGACAACTCTTAGCGGTGGATCCCTCG
24	377	AACCCGTAGATCCGAACTTGTGAA
23	377	AGAGGTAGTGGGTTGCATAGTTA
25	377	AGGAATTGACGGAAGGGCACCACCA
20	376	GATCCTTCGATGTCGGCTCT
22	376	TTCGGTAGTAGATTGTATAGTT
23	376	CGGGAGGTGTGGCGTACGGAAGC
27	376	GGCGCTGTGATGAGGGGACGGCTGATG
26	375	GGGACGCGTGCATTTATCAGACCAAA
18	375	ATCCCACCTTCGTCGCCA
23	374	CTGAGGTAGTAGATTGTATAGTT
19	374	AACGGATTTTTGGGCGCGG
27	373	TGTCCGTTGTCCTGTGTCAGAAGATCC
23	373	AACTCTTAGCGGGGGATCACTCG
22	373	TGAGGTAGTAGGTTGTGTGTTT
20	373	GGGGATGTAGCTCAGTGGTA
19	373	AAGGCGGGCAATGCTTTTT
22	372	TCGATTCCCGGGCGGCACACCA
23	372	TAAAGAGGCATAGAGCATGGGAA
24	372	GTAGTCGTGGCCGAGTGGTTAAGG
21	371	AAGCAATGGGGTAAGGAACAG
30	371	GGCTGGTCCGAAGGTAGTGGGGTGTCTCAA
24	370	AAACGGATTTTTGGGCGCGGGAAA
22	370	TCGGGTGCGAGAGGTCCCGGGT
21	369	TTCAAGTAATCCAGGATAGGC
24	369	CGGGAGGTGTGGCGTACGGAAGCC
18	369	CGCGGGAGGTGTGGCGTA
26	367	GAGAGCTTTGAAGGCCGAAGTGGAGC
20	367	TGAGGTAGTAGATTGTATTT
23	367	TACCATAGGGTAGAACCACGGAC
24	367	ACTCTTAGCGGTGGATCACTCGGC
27	367	CTCCCACTGCTGCATTTGACTAGTCTT
21	366	GGGTAAACGGCGGGAGTAACT
26	366	AGGGCTGGGTCGGTCGGGCTGGGGCG
20	366	TCCCTGAGACCCTAACTTGT
22	365	TGAGGTAGTAGGTTGTAAAGTT
27	365	ATCCTTCGATGTCGGCTCTTCCTATCA
25	364	GCGGCGACTCTGGACGCGCGCCGGG
23	364	AGGTGTAGAATAAGTGGGAGGCC
18	364	ATCCTGCCGACTACGCCA
23	363	GGACCGGAGCGCGGACAGATGTG
22	363	TGAGGTACTAGGTTGTATAGTT
27	363	ACTCTTAGCGGTGGATCACTCGGCTCG
22	361	GCAGGGGGGGCGATGACTTTTA
18	361	GCGTTGGTGGTATAGTGG
27	360	GGGACGCGTGCATTTATCAGACCAAAA
22	360	TGCGGTAGTAGGTTGTGTGGTT
19	360	TAGTGGTTAGGATTCGGCG
28	359	ACTTCATGATGGTAAAGAGGATCTGAGG
27	358	CGGGGCTACGCCTGCCTGAGCGTCGCT
21	358	GGGACGCGTGCATTTATCAGA
24	358	AACTCTTAGCGGTGGATCACTCGT
22	357	ATGAGGTAGTAGGTTGTGTGGT
24	357	TCTGGGGGTGCGGAGGGTACTGTT
23	356	AGGCAAGATGTTGGCATAGCTTT
26	356	TCGTGGTCGGGACCGGAGCGCGGACA
24	356	GTCCGTTGTCCTGTGTCAGAAGAT
27	355	GTGCGTGATGAGCGGAGTGTGATGACG
31	355	GTTCCATGAGAAGAACTGTGCACTGAGACCC
25	354	CGCGACCTCAGGTCAGACGTGGCGA
25	354	GGGCGCGCGCCGCGGCTGGACGAGG
23	354	TGAGGTAGTAGATTGTATAGTTC
23	354	ACGCCTGCCTGAGCGTCGCTTTT
20	354	ATATCCCGGACGAGCCCCCA
19	353	TCCTGCGGAAGGATCATTA
22	353	CGGATTTTTGGGCGCGGGAGTT
30	352	GGGGATGTAGCTCAGCGGTAGAGCGCCTGC
19	352	CAACGGGCTGCTATTTATT
21	352	TGAGGTAGTAGATTGAATAGT
28	351	CGGGGCTACGCCTGCCTGAGCGTCGCTT
22	351	TCGTATCCTGTCCGTGACGCCA
18	351	AGCTGGAGATGGAGGTTT
21	351	GACGTTGGCTCTGGTGGTGAT
24	350	GGGGATGTAGCTCAGTGGTAGAGC
27	350	CTCCGGGGACGCGTGCATTTATCAGAC
20	350	TATTGCACTTGTCCCGGCCT
24	350	GGTGTAGAATAAGTGGGAGGCCCC
25	349	AAATCTCGCGCCGGGCCGTACCCAT
25	348	GCCCGCGGACGGTGTGAGGCCGGTA
19	347	GCTGTACCATCCTGTCGGA
25	347	GAGCGGGGCCGGTTTGAAGACAGTC
21	347	GCATAATTTGTGGTAGTGGGG
18	347	CCCCCAGCATCTCCACCA
22	346	CCTGTTCTAGGTTACTTGGCTC
22	346	CAGCCCTCGACACAAGCTTTTG
26	346	TGAGGTAGTAGGTTGTGTGGTTTTTT
22	346	CCGCGCGAGCGGCCGCCGGGTG
20	346	GGGAACGGGCTTGGCGGAAT
30	345	AAGGAGTCTAGCACGCGCGCGAGTCGGCGG
24	345	AAAAGAATGTGGAAACGGCCAAAT
21	345	AACAGAGGTGGTGTACTCTTT
22	344	TGAGGTATTAGGTTGTATAGTT
19	344	TAACCGGGCAGAAACACCA
29	344	GAGAGTGAGTGAGAATGGCCTTTCTGAAC
22	343	TGAGTTAGTAGGTTGTATAGTT
26	342	GGCTGAGGTGGGATCCCGGGGCGGCA
19	342	CCGGGGAGGTAGTGACGAA
23	341	AACTCTGAGCGGTGGATCACTCG
26	341	GGGCAACACAGAGAGACGCGGGTTCC
25	341	TGAGGTAGTAGGTTGTGTGGTTAAT
24	341	GGCGCGCGCCGCGGCTGGACGAGG
22	341	TGAGGTAGTAGATTGTCTCGTT
28	340	GAGAGGTGTAGAATAAGTGGGAGGCCCC
28	340	TCAGACAACTCTTAGCGGTGGATCACTC
22	340	TGTGGTAGTAGATTGTATAGTT
26	340	AAGAGGGCGTGAAACCGTTAAGAGGT
24	340	GTGGATCACTCGGCTCGTGCGTCG
19	339	CGGATTTTTGGGCGCGGGA
20	339	GCCGCGACGAGTAGGAGGGC
21	338	AGGGCTGGGTCGGTCGGGCTG
18	338	ACAAAGCATGGCACTGAA
21	338	GCTAGCGTGGCAGAGCTCGGA
19	338	GAGGAAGAAGGAATATTTT
22	338	TCGTATCCCAGCGGTGCCTCCA
23	337	AAGGACGAAGATGAGGAGGATGA
21	337	GGGGCTGCACGCGCGCTACAC
18	337	GAACGGGCTTGGCGGAAT
24	336	TGAGAACTGAATTCCATGGACTGA
25	336	AGGGAGAGAACACAGGCTGAGTGGT
27	336	CCGTGTGCCCGTGGGGGGTTCACTTTT
23	336	CTGAGGTAGTAGATTGAATAGTT
21	335	ATTGCACTTGTCCCGGCCTGT
26	335	GCTAGCGTGGCAGAGCTCGGCACCAA
23	334	TTATTGCTGGAGAATACGCGTAG
22	334	TGAGGTAGTAGATTGTAAAGTT
21	334	TAGCAGCACGTAAATATTGGT
20	333	CAGGAGTGGAGCCTGCGGCT
22	333	TGAGGTAGTAGGTTGTATAGTC
22	333	TGAGGTAGTAGATTGTATCGTT
22	332	AGGGCTGGGTCGGTCGGGCTGG
26	332	AATGTAGGTAAGGGAAGTCGGCAAGC
29	331	GGGGATGTAGCTCAGCGGTAGAGCCCTGC
27	331	CGGCTGAGGTGGGATCCCGGGGCGGCA
20	330	GCGCGAAGCGGGGCTGGGCG
20	330	AGGAGTGGAGCCTGCGGCTT
23	330	TGAGGTAGTAGGTTGTGTGGTTC
20	329	GCCCGGATAGCTCAGTCGGT
26	329	GCGGGCGAGGCCGCGGGGGGCGCCGG
22	329	GGGAACGGGCTTGGCGGAATCA
25	328	GCGGGCGAGGCCGCGGGGGGCGCCG
23	327	GAGGTTCTGTCCTACACTCCGGC
24	327	CGAGGCCCAGCCCGCGGACGGTGT
28	326	CGTGGAATGCGAGCGCTCAGTGGGCCAC
30	326	GGCGGCGACTCTGGACGCGCGCCGGGCCCT
24	326	AGGCAAGATGTTGGCATAGCTGAT
22	325	TGAGGTAGTAGGTCGTATAGTT
26	325	AGGAGTCTAGCACGCGCGCGAGTCGG
25	325	AGGTGAACCTGCGGAAGGATCATTA
22	324	TCGTTTCCCGGGCGGCACACCA
22	324	ATTCGTATTGTGCCGCTAGAGG
20	324	AGGGAACGTGAGCTGGGTTT
21	324	TGGGCAACACAGAGAGACGCG
21	323	GCTACTTCACAACACCAGGGT
21	323	GTACAGTACTGTGATAACTGA
25	322	GCGTTGGTGGTATAGTGGTGAGCAT
27	321	GGGGCTACGCCTGCCTGAGCGTCGCTT
26	321	GGGGATGTAGCTCAGCGGTAGAGCGC
26	321	GCGGTGGATCACTCGGCTCGTGCGTC
22	320	GCTAGCGTGGCAGAGCTCGGTA
23	320	ACTCTTAGCGGTGGATCACTCGG
24	320	TGAGGTAGTAGATTGTATAGTTTT
23	319	GGAACGGGCTTGGCGGAATCAGC
27	319	CGCGACCTCAGGTCAGACGTGGCGACC
30	319	CGTGGAATGCGAGCGCTCAGTGGGCCACTT
21	319	CGTAACCGGGCAGAAACACCA
25	318	AGGATAGCTGGCGCTCGGGGCGGCG
26	318	GCAGGGAGAGGAACACGAAGGCGTTT
20	317	GCGGGGGGCGCCGGGGGGGA
21	316	ACCACAGGGTAGAACCACGGT
19	316	CATCCCGGACGAGCCCCCA
25	316	GCGGGTAAACGGCGGGAGTAACTAT
25	316	GCGCGCCGGATGAGGTGGGATCCCG
25	315	GGCTGAGGTGGGATCCCGGGGCGGC
20	315	AGCGGTGGATCACTCGGCTC
29	315	AGAGGTGTAGAATAAGTGGGAGGCCCCGC
27	314	GCGCGCCGGCTGAGGTGGGATCCCGGG
18	314	ATCCCACTTCTGACACCA
27	313	TCAGACAACTCTTAGCGGTGGATCACT
22	313	TGAGGTTGTAGATTGTATAGTT
19	312	TGTGAATTGCAGGACACAT
19	312	AGCTGGAGATGGAGGTTTG
18	312	ATCACGTCGGGGTCACCA
24	312	GGGAGAGAACACAGGCTGAGTGGT
23	311	ACCACAGGGTAGAACCACGGATT
22	311	TAAGGTAGTAGATTGTATAGTT
20	311	ACGTAGCAGAGCAGCTCCCT
22	311	TCGCACAGGAGCAAGTTACCGC
21	311	ACCATCGACCGTTGACTGTAC
24	311	AGGGACTTTCAGGGGCAGCTGTGT
21	309	GGCGCGAAGCGGGGCTGGGCG
21	309	CAGCATTGTACAGGGCTATGA
20	309	CGGCTGAGGTGGGATCCCGG
27	309	GGCTCCGGGACGGCTGGGAAGGGCTGC
24	309	TCAGACAACTCTTAGCGGTGGATC
26	309	CGGTGGATCACTCGGCTCGTGCGTCG
22	309	GGCGTGGAGCCGGGCCGTGGAA
23	308	CTCGGGAGGGCATCGTGCGGAGT
21	308	GGGGCTGGGCGCGCGCCGCGG
23	308	GCCTACGGCCATCCCACCCTGGT
22	308	AAGGCCGAAGTGGAGCAGGGTT
24	308	TGGACGGAGAACTGATAAGGGTAT
24	307	CTCCGGGGACGCGTGCATTTATCA
24	307	GCTCCGGGACGGCTGGGAAGGGCT
23	307	AACATTCAACGCTGTCGGTGAGA
27	306	CAACTCTTAGCGGTGGATCACTCGGCT
23	306	CTGAGAGGGCTTGGGGAGAGGAT
27	305	GCTAGCGTGGCAGAGCTCGGCACCACA
24	305	AATTAGTGACGCGCATGAATGGAT
25	305	GGCGGCGTCCGGTGAGCTCTCGCTG
23	305	CTTCCCACTACTGCACTTGACTA
27	304	TGGCTGAGGAGCCACTGGAGCGAGGCT
26	304	GGCTGGTCCGATGGCAATGGCATTTA
30	304	AATGTAGGTAAGGGAAGTCGGCAAGCCGGA
21	304	TGAGATGAAGCACTGTAGCTC
23	304	AAAGGAATTGACGGAAGGGCACC
21	303	CCGTAGCGGTCCTGACGTGCA
23	303	AGCTACATTGTCTGCTGGGGTTC
27	303	GCTCGTGGTCGGGACCGGAGCGCGGAC
28	302	GCTAGCGTGGCAGAGCTCGGCAAATGCA
25	302	GGCTCCGGGACGGCTGGGAAGGGCT
23	302	AATTGCACGGTATCCATCTGTAT
19	301	GACCGGCGCAAGACGAACT
22	301	CGGGTGGATCACGATGCAATTT
26	301	CGGGGACGCGTGCATTTATCAGACCA
21	301	AACCCGTAGATCCGATCTTGT
20	301	TGGACCGGCGCAAGACGAAC
24	301	GCGTTGGTGGTATAGTGGTGAGCA
22	300	TGAGGTAGTTGATTGTATAGTT
21	300	TCCCACTACTGCACTTGACTA
21	300	GAGAGGGAGCCTGAGAAACGG
26	300	GGGCGGCGCGGCGGCGGCGACTCTGG
24	300	AGGGAACGGGCTTGGCGGAATCAG
28	299	AAGGAGTCTAGCACGCGCGCGAGTCGGC
24	299	AGGAATTGACGGAAGGGCACCACC
28	299	CTGCATAATTTGTGGTAGTGGGGGACTG
24	299	GCCGCGACGAGTAGGAGGGCCGCT
25	298	CATAATTTGTGGTAGTGGGGGACTG
23	298	AAATCTTAGCGGTGGATCACTCG
22	298	TTCTGTAGTAGGTTGTATGGTT
21	298	AAGGGAACGGGCTTGGCGGAA
28	298	TCGTGGGGTGGCGCAGCGTTGGATTTTA
20	298	GGGCTTTCCGGTCGGTCGCG
23	297	AACCCGTAGATCCGATCTTGTGA
23	297	ATGCAAGATGTTGGCATAGCTGT
26	297	GGGGATGTAGCTCAGCGGGAGAGCTC
22	297	TGAGGTAGTAGGTTTTATAGTT
24	297	GGGGCTACGCCTGCCTGAGCGTCG
23	296	AGCCCGCGGACGGTGTGAGGCCG
21	296	TGGACGGAGAACTGATAAGGG
23	296	GCGCGCGCCGCGGCTGGACGAGG
22	296	ATCTCCAGGCAGGTGTCTCTTT
24	296	GTGGTCGGGACCGGAGCGCGGACA
22	296	CTTTCAGTCGGATGTTTACAGC
23	295	CAGGCTGGTTAGATGGTTGTCTT
18	295	GGGGAATCCGACTGTTTA
18	295	TCCCCAGCATCTCCACCA
22	295	GTAGTCGTGGCCGAGTGGTTAA
26	295	ACGGCCCTGCCGGAGCGTCGAGAAGA
22	294	GCCGCGACGAGTAGGAGGGCCG
21	294	CCGTAGCTGGGGATTGTGGGT
23	294	AGCAGCATTGTACAGGGATATCA
25	293	GGGGCTACGCCGCGACGAGTAGGAG
26	293	GGCTCTTTGGTCTAGGGGTATGATTC
22	293	TTCTGTAGTAGGTTGTGTGGTT
25	293	CGGCTGAGGTGGGATCCCGGGGCGG
21	293	CGATTCCCGGCCAACGCACCA
26	291	GGGACCGGAGCGCGGACAGATGTGGC
22	291	GGGACGCGTGCATTTATCAGAC
22	291	TCGATTCCGGCTCGAAGGACCA
22	291	ATGGCTGTACCATCCTGTCGGA
22	291	AGCGGTGGATCACTCGGCTCGT
26	290	GATCCTTCGATGTCGGCTCTTCCTAT
19	290	GGTGGAGGTCCGTAGCGGT
24	290	GGCCGCCGGTGAAATACCACTACT
30	290	AGGTGTAGAATAAGTGGGAGGCCCCGCGGT
20	290	TGAGGTAGTAGGTTATAGTT
25	289	GGGGATGTAGCTCAGCGGGAGAGCC
26	289	GGCGGCGTCCGGTGAGCTCTCGCTGG
22	289	TGAGTTAGTAGATTGTATAGTT
20	289	AGTGGTTAGGATTCGGCGCT
20	289	CCGGGACGGCTGGGAAGGGC
21	288	AGCAGCATTGTACAGGGCTAA
25	288	GGCAACACAGAGAGACGCGGGTTCC
28	288	GATTGTGATGAAGTTGCCATACCTGATT
18	288	AGGGGAATCCGACTGTTT
18	288	AGAACGAAAGTCGGAGGT
31	288	GTCCTGTGAGCAAGACTGAGATATGAGGGCA
25	287	AGCTACATCTGGCTACTGGGTCTAT
18	286	GCGGTGGATCACTCGGCT
22	286	CCGGGGAGGTAGTGACGAAAAA
22	286	TCAGTGCATCACAGAACTTGGA
19	286	TATCCCATCCTCGTCGCCA
22	285	CCGGCTCCGGGACGGCTGGGAA
19	284	AGAACGAAAGTCGGAGGTT
22	284	TCGATTCCCGGCTGGTGCACCA
20	284	GGGGACGCGTGCATTTATCA
21	284	GGCGTGGAGCCGGGCCGTGGA
25	284	GGGAAACCTCACCCGGCCCGGACAC
22	283	CAGAAGATCCGGTGCAACAGTT
30	283	TCCCTGGTGGTCTAGTGGTTAGGATTCGGC
25	282	AACATTCAACGCTGTCGGTGAGTTA
24	282	GGCTGGTCCGAAGGTAGTGGGGTT
22	282	TCGTATCCCACCTTCGTCGCCA
22	281	TCCGTGCATCACAGAACTTGGT
26	281	ACTCCCACTGCTGCATTTGACTAGTC
19	280	GGGGCCGAGGGAGAGGACC
28	280	AGGGCTGGGTCGGTCGGGCTGGGGCGCG
19	280	GCGCGAGCGGCCGCCGGGT
24	279	AAGGCCGAAGTGGAGCAGGGTTCC
24	278	TGAGAACTGAATTCCATGGACTGT
22	278	GTGTAGAATAAGTGGGAGGCCC
18	278	AGGGAGCCTGAGAAACGG
20	277	GACCGGCGCAAGACGAACTA
21	277	GCGCGAGGGGCGGCGGCGGCG
22	277	ATGCAAGATGTTGGCATAGCTG
21	277	AAGGGCTGGGTCGGTCGGGCA
27	276	TTGGACCAATGTAGGTAAGGGAAGTCG
18	275	GGGAACGGGCTTGGCGGA
23	274	ACGCCGCGACGAGTAGGAGGGCC
22	274	AAGGAGTCTAGCACGCGCGCGA
23	274	GAACGGGCTTGGCGGAATCAGCG
23	274	TAACAGTCTACAGGCCATGGTCG
26	273	AACGAACGAGACTCTGGCATGCTAAC
24	273	ACGGCCCTGCCGGAGCGTCGAGAA
23	273	GCGACGAGTAGGAGGGCCGCTGC
22	272	GCGGGTGTCCGGCGCGCGGCTC
23	272	GGGCTACGCCTGCCTGAGCGTCG
20	272	CCGGGGAGGTAGTGACGAAA
24	271	AAAGGACGGAGGCGGCCCGCGCTT
22	271	AGGGGAATCCGACTGTTTAATT
22	271	TGAGGTCGTAGGTTGTATAGTT
21	270	GCGTGGATGAGGTCCGCCTTT
19	270	AAACCGGGCAGAAACACCA
22	270	AGGGATAACTGGCTTGTGGCGG
19	270	GGGGATGTAGCTCAGTGGT
23	270	AACATTCATTGCTGTCGGTGGGA
23	270	GGACGCGTGCATTTATCAGACCA
30	269	CCGGCTAGCTCAGTCGGTAGAGCATGAGAC
21	269	AGGAATTGACGGAAGGGCACC
27	269	GGCGGCGACTCTGGACGCGCGCCGGGC
23	269	AAGATTATGAGATCTGAGGGCTG
25	269	AACATTCATTGCTGTCGGTGGGTAA
25	269	AAACGGATTTTTGGGCGCGGGAGAA
26	269	GCCCCCCTCGGGCGGGCGGTCGGTGC
22	268	TGAGGTAGTAGATTATATAGTT
19	268	GCAGGGGGGGCGATGACTT
25	268	GAGGTTCTGTCCTACACTCCGGCTT
24	268	AATCACATTGCCAGGGATTTCCAT
21	267	AACTCTTAGCGGTGGATCACT
28	267	GACCAATGTAGGTAAGGGAAGTCGGCAA
28	267	CAACTCTTAGCGGTGGATCACTCGGGAC
24	267	GCGGGTAAACGGCGGGAGTAACTT
28	267	GAGAGCGATGACACTTGTGATGCTGAGG
27	267	AGATGTCCGGGGCTGCACGCGCGCTAC
22	267	TCCGGGACGGCTGGGAAGGGCT
23	266	GTGGATCACTCGGCTCGTGCGTC
24	266	AGCCCGCGGACGGTGTGAGGCCGG
25	266	TGGGAATACCGGGTGCTGTAGGCTT
19	266	TCACAGTGAACCGGTCTCT
19	266	GGGGATGTAGCTCAGCGGG
22	265	AGCTACATTGTCTGCTGGGTTA
20	265	GACGAGGTGGCCGAGTGGTT
19	264	ACCGAGTGTCGTAGGCGTT
21	264	AGAGGTAGTGGGTTGCATAGT
21	264	TAGCAGCACATAATGGTTTGT
22	263	TGAGGTATTAGATTGTATAGTT
29	263	ACTCCCACTGCTGCATTTGACTAGTCTTA
19	263	AGAGGGACGGCCGGGGGCA
22	262	CCACAGGGTAGAACCACGGACA
21	262	TGGCTGTACCATCCTGTCGGA
26	262	GGTCGGGCTGGGGCGCGAAGCGGGGC
22	262	ACCACAGGGTAGAACCACGGAG
18	261	TGGGGCGCGAAGCGGGGC
23	261	GTTGAGGTAGTAGGTTGTATGGT
20	261	GCGCGCGCCGCGGCTGGACG
21	260	ACCTCAGGTCAGACGTGGCGA
27	260	CTTCCCACTACTGCACTTGACTAGTCT
22	259	TGAGGTAGGAGGTTGTATGGTT
21	259	CCGGCTGAGGTGGGATCCCGG
18	258	CCGGGCGCAGCGATTTTA
20	258	TGAGGTAGTAGGTTGTGTGA
23	257	GGCTGGTCCGATGGCAATGGCAT
24	257	GGGAATACCGGGTGCTGTAGGCTT
18	257	AGAGGGACAAGTGGCGTT
29	257	GAGGGGAGGCCCAAGCCAGCAAGAACTGA
25	257	CCGGATTGTGACCGGGGGGACACGG
23	256	AGGGCTGGGTCGGTCGGGCTGGG
27	256	CGGTCGGGCTGGGGCGCGAAGCGGGGC
24	256	GGCTGAGGTGGGATCCCGGGGCGG
21	256	ACGGCCCTGCCGGAGCGTCGA
24	256	TGAGGTAGTAGGTTGTGTGGTTAG
20	256	GGGGCGCGAAGCGGGGCTGG
22	256	CGACGAGTAGGAGGGCCGCTGC
23	256	AAGGCCGAAGTGGAGCAGGGTTC
20	255	GACATTTTTCGGTTGGGACA
22	255	TTGAGGTAGTAGATTGTATAGT
23	255	AACTCTTAGCGGTGGATCATTCG
22	254	TGAACCTGCGGAAGGATCATTA
18	254	AACCGGGCGGAAACACCA
22	254	GAGGTAGTAGGTTGTGTGGTTT
24	254	ACCACAGGGTAGAACCACGGACAA
24	254	GGGAACGGGCTTGGCGGAATCAGC
23	254	ATCACATTGCCAGGGATTTCCAC
23	254	AGGGCGTGAAACCGTTAAGAGGT
22	253	TGAGGTAGTCGGTTGTATAGTT
23	253	CATCCCCATTCCACTCCTAGCAC
24	253	GGCTTGGTCTAGGGGTATGATTCT
21	253	TCAGTGCACTACAGAACTTTG
19	253	TACCGAGTGTCGTAGGCGT
24	252	TCCGGTAGTGGCGGTGAGCGGGCG
20	252	GAAGATCCGGTGCAACAGTT
19	252	AAGGGAACGGGCTTGGCGG
22	252	TGAGGTAGTAGATTGCATAGTT
22	251	TGGTCGGGACCGGAGCGCGGAC
29	251	GAGGGGAGGCCCAAGCCAGCAAGAACTGC
23	251	AACTCTTAGGGGTGGATCACTCG
24	251	GGCTTTTGTCTAGGGGTATGATTC
21	250	AAGCGGGGCTGGGCGCGCGCC
18	250	ACGGATTTTTGGGCGCGG
23	250	CATCTGTGATGGACCTGAGATGG
22	250	CTGTGCGTGTGACAGCGGCTAA
19	250	ACGGATCCGGCATCTGAGA
29	250	ACTCCCACTGCTGCATTTGACTAGTCTTT
20	250	AAGGGAACGGGCTTGGCGGA
18	250	TGGTTAGGATTCGGCGCT
20	250	GTAACCGGGCAGAAACACCA
26	249	CGCGGGAGGTGTGGCGTACGGAAGCC
23	249	TACCGCAGGGTAGAACCACGGAC
21	249	TGGGAGAGGATTGTTTACGCC
19	249	AGGGAACGTGAGCTGGGTT
26	248	CTGGGAATACCGGGTGCTGTAGGCTT
23	248	AGGCCGAAGTGGAGCAGGGTTCC
25	248	TGTAAACATCCCCGACTGGAAGCTT
23	248	TCCTTCGATGTCGGCTCTTCCTA
24	247	GCGGCGACTCTGGACGCGCGCCGG
22	247	TGGAGTGTGACAATGGTGTTTG
23	247	CCGGGGAGGTAGTGACGAAAAAT
22	247	GTGACGGTGACGACGGTGACGA
21	247	AACATTCATTGCTGTCGGTGG
29	246	AGCGGTGGATCACTCGGCTCGTGCGTCGA
24	246	GGGCTACGCCGCGACGAGTAGGAG
21	245	GCAGGGGGGGGCGATGACTTT
23	245	TCACAGTGAACCGGTCTCTTTAA
25	245	ATTAGTGACGCGCATGAATGGATGA
25	245	TGAGGTAGTAGGTTGTGTGGTTTTA
23	245	TGTAAACATCCCCGACTGGAAGA
21	244	GTAGTCGTGGCCGAGTGGTTA
18	244	CGGAGCGCGGACAGATGT
22	244	TGAGGTAGTAGGTTGTATGTTT
25	244	AGGGCGTGAAACCGTTAAGAGGTAA
22	244	TGAGGTAGTAGATTTTATAGTT
22	243	GAGGGGAGGCCCAAGCCAGCAA
24	242	ATTAGTGACGCGCATGAATGGATG
20	242	TCTTAGAGGGACAAGTGGCG
22	242	AGTGGATGGGAGAGTGGATGAT
23	242	TCACAGTGAACCGGTCTCTTTAT
23	242	TTCAAGTAATCCAGGATAGGCTT
30	241	GGGGATGTAGCTCAGCGGTAGAGCTCCTGC
22	241	TGAGGTAGTAGGTTGTGGGGTT
24	241	TGAGGTAGTAGGTTGTATGGTTTA
22	241	TTCGGTTGGGACAAAAAAAAAA
30	241	GGGGATGTAGCTCAGCGGGAGAGCGCTTGC
21	240	AAAGGACGGAGGCGGCCCGCG
20	240	AGAGGGAGCCTGAGAAACGG
25	240	CGTGGTCGGGACCGGAGCGCGGACC
19	240	TCACAGTGAACCGGTCTTT
23	240	AAAAGTGCTTACAGTGCAGGTAG
25	240	AATGACACGATCACTCCCGCTGAGC
28	239	AATCAGAGTGGGACATGACAGCACGGTT
23	239	TGAACAGCAGTTGAACATGGGTC
22	239	TGATGTAGTAGGTTGTGTGGTT
29	239	ATTGAGAGTCAGCCCTCGACACAAGCTTT
30	239	CGCGACCTCAGGTCAGACGTGGCGCCCCGC
23	238	ACCACAGGGTAGAACCACGGATA
26	238	TAGGTGAACCTGCGGAAGGATCATTA
21	238	CATATCCCGGACGAGCCCCCA
22	238	TGAGGTACTAGATTGTATAGTT
21	237	TAGCAGCACATCATGGTTTGC
30	237	GAGGGGAGGCCCAAGCCAGCAAGAACTGCT
20	237	GGACGCGCGCCGGGCCCTTC
29	237	GCGTTGGTGGTATAGTGGTGAGCATAGCT
27	237	AAGCAGGGTCGGGCCTGGTTAGTACTT
23	237	GGGGCTGGGCGCGCGCCGCGGCT
19	237	GATCCTTCGATGTCGGCTC
20	236	GTGGATCACTCGGCTCGTGC
22	236	TGAGGTAGTAGATTGTATAGTC
22	235	TGAGGTAGCAGGTTGTATAGTT
27	235	GTGGAATGCGAGCGCTCAGTGGGCCAC
21	235	TTCACAGTGGCTAAGTTCCGC
29	234	CCTTCCCACTACTGCACTTGACTAGTCTT
23	234	AATAGGGAACGTGAGCTGGGTTT
23	234	CAACGGAATCCCAAAAGCAGCTT
24	234	TCCCTGAGACCCTAACTTGTGAAA
22	234	TGAGGTAGTAGGTTGTTTAGTT
24	233	CAACTCTTAGCGGAGGATCACTCG
23	233	GCATAATTTGTGGTAGTGGGGGA
26	233	TGGACCAATGTAGGTAAGGGAAGTCG
25	233	AACGCAGGTGTCCTAAGGCGAGCTC
23	233	GCTACATCTGGCTACTGGGTCTC
26	233	TAGCGGTGGATCACTCGGCTCGTGCG
23	233	TGGCTCAGTTCAGCAGGAACAGA
22	232	TGAGGTAGTATGTTGTATAGTT
22	232	TGAGGTAGTAGAATGTATAGTT
25	232	CGGATTTTTGGGCGCGGGAGTTGGA
22	232	AATATAAGGAGCGTGGAGAGGA
23	232	AGGCAAGATGTTGGCATAGGTGT
21	231	CTGGGAAGGGCTGCCGGCGGG
22	231	TAGAGGGAGTATGAAGAGTTTT
21	231	CTTTCAGTCGGATGTTTGCAG
27	231	GCGGTGGATCACTCGGCTCGTGCGTCG
23	231	TCTTTGGTTATCTAGCTGTATGA
19	230	GGTGGACAGGGGTCACTTT
22	230	GGCGCGCGCCGCGGCTGGACGA
20	230	CGCGAGGGGCGGCGGCGGCG
18	230	AGGGGTATGATTCTCGGT
18	230	GATGGGGATCGGGGATTG
25	229	GAGGGACTTTCAGGGGCAGCTGTGT
24	229	CCGGGGACCGCCGCCCGGCCGGCG
22	229	GGTCGGGACCGGAGCGCGGACA
18	229	TGAGGTAGTAGGTTGTAT
26	229	AGCTACATCTGGCTACTGGGTCTCAT
24	229	TGTAAACATCCCCGACTGGAAGCA
28	229	GGCGGCGACTCTGGACGCGCGCCGGGCC
22	228	AACTGGCCCACAAAGTCCCGCT
27	228	CGGGGACGCGTGCATTTATCAGACCAA
26	228	GAGCGGTCGGCGTCCAACTTCTTAGA
19	228	AGAACTGGCGCTGCGGGAT
20	228	ACCTCACCCGGCCCGGACAC
22	228	TGAGGTAGTAGGTTGTATAGAT
22	228	CGTGGTCGGGACCGGAGCGCGG
23	227	CTTTCAGTCGGATGTTTACAGCA
19	227	AAGGCGAGCTCAGGGAGGC
20	227	CGGGACGGCTGGGAAGGGCT
25	227	GCAACACAGAGAGACGCGGGTTCCA
23	227	CAGGCTGGTTAGATGGTTGTCTA
22	227	TGAGGTAGTAGGATGTATAGTT
20	227	GCGCTGGAGCGTCGGGCCCA
22	227	TGAGGTAGTAGGTTGAATAGTT
28	227	ACTCCATGATGGTAAAGAGGATCTGAGG
18	226	GTAGTCGTGGCCGAGTGG
23	226	GAAGGCCGAAGTGGAGCAGGGTT
19	226	GCCTGCGGAAGGATCATTA
21	226	CTGGGAGAAGGCTGTTTACTC
28	226	GGACCAATGTAGGTAAGGGAAGTCGGCA
20	225	ATCACATTGCCAGGGATTTC
18	225	AGCTAGAGAGAGGGGACA
27	225	GATCGAGGCCCAGCCCGCGGACGGTGT
23	225	ATCAGCATTGTACAGGGCTATGA
23	225	GCCGGGCCCGGATCGTCGCCGAA
22	224	TCGGTGCCCGCATTCTCCACCA
23	224	ATCTACATTGTCTGCTGGGTTTC
26	224	GGCTTTGGTCTAGGGGTATGATTCTC
28	224	GGGAACGGGCTTGGCGGAATCAGCGGGG
22	224	AATTTGTGGTAGTGGGGGACTG
20	223	CGGGGCGCGGGGGCGGGGGG
18	223	TTCCCGGGCGGCGCACCA
23	223	CCCCTCGGGCGGGCGGTCGGTGC
18	223	AGGGCTGGGTCGGTCGGG
23	223	GGAATACCGAGTGTCGTAGGCGT
20	222	AGATCCCGGACGAGCCCCCA
24	222	AGTCTGGCGCTGTGAAGAGACATG
22	222	GTGAGGTAGTAGGTTGTATAGT
22	222	TGATGGGGGTGTAGTGCAGCAT
22	221	GACAGTCAGCAGTTGGTCTGTG
20	221	GGGGCTTCTCGGAGTCGGGT
20	221	GGCTGGGTCGGTCGGGCTGG
28	220	GCGGTGGATCACTCGGCTCGTGCGTCGA
20	220	ATACCGAGTGTCGTAGGCGT
21	220	AGGGATAACTGGCTTGTGGCG
18	220	CGGAGCGGCGGAGACGGG
22	220	TCCTTGCATCACAGAACTTGGT
19	220	AGGGGAATCCGACTGTTTA
24	220	TGGCTCAGTTCAGCAGGAACAGTA
18	220	GATGTCGGCTCTTCCTAT
24	219	GTCGGGGTTTCGTACGTAGCAGAG
24	219	AGAGTGGGACATGACAGCACGGTT
22	219	GCGCCCCTCCCGTCGGCCGTCG
24	219	GTCTGATCTCGGAAGCTAAGCAGG
20	219	AGAACTGGCGCTGCGGGATG
20	218	ACCGGGTGCTGTAGGCTTTT
20	218	ACAGCAGTTGAACATGGGTC
26	218	AACATTCATTGCTGTCGGTGGGTTAT
22	217	TCTGGGGGTGCGGAGGGTACTG
21	217	GGGCAACACAGAGAGACGCGG
25	217	AGGTGGGGAGTTTGACTGGGGCGGT
28	216	GGCATGTTGGACCAATGTAGGTAAGGGA
20	216	CCGTGGAGCAGAAGGGCAAA
22	216	TGAGGTCGTAGATTGTATAGTT
24	216	GGTGGATCACTCGGCTCGTGCGTC
22	216	TGAGGTAGAAGGTTGTATAGTT
22	216	TCACATCCCGGACGAGCCCCCA
28	216	GGGCGGCGCGGCGGCGGCGACTCTGGAC
21	216	TAGGTAGTAGATTGTATAGTT
22	216	AGATCAGAAGGTGATTGTGGCT
20	215	GTTTCCCGGCCAACGCACCA
27	215	GGTCTAGTGGTTAGGATTCGGCGCTCT
19	215	AGGATAGCTGGCGCTCGGG
19	215	CGCGACGAGTAGGAGGGCC
28	215	CCCGGGGCTACGCCTGCCTGAGCGTCGC
19	215	AAGCTGCCAGTTGAAGAAC
29	214	ATGTAGGTAAGGGAAGTCGGCAAGCCGGA
24	214	CAGCGCTGAGCGGCGGTGGCTTTA
29	214	TCCCTGTGGTCTAGTGGTTAGGATTCGGC
25	214	AGAGCCCGGATAGCTCAGTCGGTAG
23	214	TACCACAGGGTAGAACCATGGAC
26	213	TGCTGAGAGGGCTTGGGGAGAGGATT
23	213	TACCACATGGTAGAACCACGGAC
22	213	TGAGGTAGTAGGTTGTCTGGTT
21	213	TGAAACTGCGAATGGCTCATT
28	213	GCGGCGACTCTGGACGCGCGCCGGGCCC
18	213	GTCCCACCAGAGTCGCCA
25	213	GCGGGAGGTGTGGCGTACGGAAGCC
28	213	AGGAGTCTAGCACGCGCGCGAGTCGGCG
24	212	ATGTAGGTAAGGGAAGTCGGCAAG
22	212	TCATTCCCGGGCAGAAACACCA
30	212	GTTCCATGAGAAGAACTGTGCACTGAGACC
28	212	TGGGCAACACAGAGAGACGCGGGTTCCA
25	212	CTTGCCCCCCCTCTAGCCCGACAAA
22	212	TGGGGTAGTAGGTTGTGTGGTT
26	212	ACTGAGACGAGGGATGACATCTGATT
22	211	TGAGGTAGTAGGTTGTGTGGTG
19	211	CCGGAGCGGCGGAGACGGG
20	211	GGGGCTGCACGCGCGCTACA
26	211	GCTAGCGTGGCAGAGCTCGGCAACCA
26	211	GAGGGGAGGCCCAAGCCAGCAAGAAC
23	210	GGCGCGCGCCGGCTGAGGTGGGA
21	210	GCGGGTGTTGACGCGATGTGA
20	209	AGGATAGCTGGCGCTCGGGG
23	209	ATAGAGGGAGTATGAAGAGTTTT
22	209	GGCGGCGTCCGGTGAGCTCTCG
23	209	AACTCTTAGCGGAGGATCACTCG
20	209	AGAGAGACGCGGGTTCCTTT
23	209	GCGGGCGAGGCCGCGGGGGGCGC
19	209	GCCGGCTGAGGTGGGATCC
23	209	TGTAAACATCCTACACTCTCAGC
24	209	TTCGGTTGGGACAAAAAAAAAAAA
25	209	AGGCAAGATGTTGGCATAGCTGTTA
21	209	GCAGGGGGGGCGATGGCTTTT
24	208	TCGGGCTGGGGCGCGAAGCGGGGC
20	208	GGCACACGGGCTTGTATTTT
19	208	ACCGAGTGTCGTAGGCGTC
22	208	TTCAAGTAATCCAGGATAGGCA
22	208	CAGGATGGTTAGATGGTTGTCT
22	207	GGGCGCGACCCGCTCCGGGGAC
21	207	CCACAGGGTAGAACCACGGAA
22	207	AGGCCGAAGTGGAGCAGGGTTC
20	207	GTATCCCATCCTCGTCGCCA
19	207	CGGAAGCGTGCTGGGCCCA
21	207	AAGGGCTGGGTCGGTCGGGCT
21	206	GGGGCGGGCCCAGGGGGGGCG
24	206	GTGCGGTAACGCAAGCGATCCCGG
29	206	GGCGCGCGCCGGCTGAGGTGGGATCCCGG
23	206	GGGCTGGGGCGCGAAGCGGGGCT
19	205	CCTCAGGTCAGACGTGGCG
22	205	TGAGGTAGTAGGTTCTATAGTT
29	205	GATCGAGGCCCAGCCCGCGGACGGTGTGA
27	205	GACCTCAGGTCAGACGTGGCGACCCGC
21	205	CCCGGGGCCGAGGGAGAGGAC
21	205	GTGGAATTTTTTGAGGCTCCG
27	205	GGGAGGGAGAGAACACAGGCTGAGTGG
22	204	TCGAATCACGTCGGGGTCACCA
26	204	AGCTACATCTGGCTACTGGGTCTCCT
24	204	ACGCCGCGACGAGTAGGAGGGCCG
21	204	TTCGGTTGGGACAAAAAAAAA
21	204	CTGGGAGAGGATTGTTTACGC
27	204	GCGTTGGTGGTATAGTGGTTAGCATAG
22	204	TGAAGTAGTAGGTTGTATAGTT
22	203	TCGGGCTGGGGCGCGAAGCGGG
23	203	GAGCGGTCGGCGTCCAACTTCTT
23	203	AACTCTTAGAGGTGGATCACTCG
23	203	TACCACAGGGTAGAACCACCGAC
21	203	GAGGTAGTAGGTTGTATGGTT
22	202	AACGGAATCCCAAAAGCAGATG
25	202	AGTCTGGCGCTGTGAAGAGACATGA
27	202	AGCGGTGGATCACTCGGCTCGTGCGTC
24	202	AGCTACATTGTCTGCTGGGTTTTT
28	202	GGCTCGTTGGTCTAGGGGTATGATTCTC
22	202	GAGCGGTCGGCGTCCAACTTCT
28	202	TTCCCACTACTGCACTTGACTAGTCTTT
20	202	AACATTCATTGCTGTCGGTG
18	202	CGCGGACGGTGTGAGGCC
21	202	GGCTGGGGCGCGAAGCGGGGC
25	202	AACATTCAACGATGTCGGTGAGTTT
24	201	CGCGGGAGGTGTGGCGTACGGAAG
23	201	TCACAGTGAACCGGTCTCTTTTA
23	201	TTCGGTTGGGACAAAAAAAAAAA
20	201	TGAGGTAGTAGGTTGTAGTT
22	200	AGTGACGCGCATGAATGGATGA
21	200	AACATTCAACGCTGTCGGTGA
22	200	GCGGTGGATCACTCGGCTCGTG
20	200	GAGAAGACGGTCGAACTTGA
22	199	TGAGGTAGCAGATTGTATAGTT
28	199	GAGAGTCAGCCCTCGACACAAGCTTTTG
22	199	TCGTTCCCGGGCGGAAACACCA
23	199	GAGGTGAAATTCTTGGACCGGCG
19	199	GAACTGGCGCTGCGGGATG
21	199	GGTGGACAGCGGTCACTTTTA
22	199	TCCTGCACCGCTGAAGTCAATG
24	199	AATGACACGATCACTCCCGCTGAG
21	198	ACGGCATACGGGCTCGTGTTT
24	198	TCAGTGCATCACAGAACTTGGTAT
24	198	AGCTGGTGTTGTGAATCAGGCCGT
19	198	AGGAGGTGTCAGAAAAGTT
18	198	ATCCCACTCCTGACACCA
24	198	ACCACAGGGTAGAACCACGGACGG
22	198	TCAGGTAGTAGGTTGTATAGTT
22	198	AGAAGACCCTGTGGAACTTTAA
23	197	AACCCTGTAGCGTTCGGACATCG
27	197	GCATTGGTGGTTCAGTGGTAGAATTCT
23	197	GCTCGGCAAATGCAAAAGGCTTA
20	197	ATGTAGGTAAGGGAAGTCGG
21	197	CAGAACTGGCGCTGCGGGATG
22	197	TGAGGTAGTAGGTTGTTTGGTT
30	197	GAGGGGAGGCCCAAGCCAGCAAGAACTGAA
22	196	GGGATGTAGCTCAGCGGTAGAG
23	196	TAGCAGCACATCATGGTTTGCAA
22	196	TGAGGTAATAGGTTGTGTGGTT
25	196	TCGTGGTCGGGACCGGAGCGCGGAC
23	196	TGAGGTAGTAGATTGAATAGTTT
26	196	TTCGGTTGGGACAAAAAAAAAAAAAA
22	195	AAGACGAGATTGGCATGGCTTT
21	195	TAGGTAGTAGGTTGTATAGTT
18	195	GGTTAGGATTCGGCGCTC
22	195	TCGAATCCCAGCGGTGCCTCCA
24	194	AAGCAGGAGGTGTCAGAAAAGTTA
24	194	CAGGCTGGTTAGATGGTTGTCCTT
26	194	AGATGTCCGGGGCTGCACGCGCGCTA
25	194	TGCTGAGAGGGCTTGGGGAGAGGAT
28	194	CCGGGCCCGTCCCGGGGCGCGGGGGCGG
24	194	ACATTCATTGCTGTCGGTGGGTTT
18	193	AGTGGCTAGGATTCGGCG
25	193	GGGAACGGGCTTGGCGGAATCAGCG
19	193	GCCCGCGGACGGTGTGAGG
24	193	TATTGCACTTGTCCCGGCCTGTAA
20	193	TGACAGAAGAGAGTGAGCAC
26	193	CCAAGGGAACGGGCTTGGCGGAATCA
29	193	CGTGGAATGCGAGCGCTCAGTGGGCCACT
20	193	GTAGTCGTGGCCGAGTGGTT
20	193	TTCGGTTGGGACAAAAAAAA
24	193	GAGGCAAGATGTTGGCATAGCTGT
30	193	ACAACTCTTAGCGGTGGATCACTCGGCTCG
29	192	AAGAACGAAAGTCGGAGGTTCGAAGACGA
23	192	TGAGGTGGTAGGTTGTATAGTTA
21	192	AGTGTGTTTGGAGGAGATGGG
24	192	TGGGAATACCGAGTGTCGTAGGCG
21	192	AGTGCAATAATGAAAGGGCGT
28	192	GATCGAGGCCCAGCCCGCGGACGGTGTG
22	192	TGAGAACTGAATTCCATGGACT
26	192	GGTGTAGAATAAGTGGGAGGCCCCGC
23	192	GGGGTTCCTGGCGATGCGATTTT
25	192	AAACGGATTTTTGGGCGCGGGAGTA
24	192	TACCACAGGGTAGAACCACGGACC
22	192	TGGGGTAGTAGGTTGTATGGTT
25	191	GGGAGTTTGACTGGGGCGGTACACC
21	191	AATTGCACGGTATCCATCTGT
22	191	AAGGGCTGGGTCGGTCGGGATG
28	191	ACTCCCACTGCTGCATTTGACTAGTCTA
19	191	GCGACGAGTAGGAGGGCCG
22	191	TGAGGTAGTAGGTTGTATAGCT
22	191	GCAAGACTGAGATATGAGGGCA
24	191	AAGCGGGGCTGGGCGCGCGCCGCG
25	191	AACATTCATTGCTGTCGGTGGGTAT
25	191	GGAACGGGCTTGGCGGAATCAGCGG
25	191	AGCGGGCGGCGCGGCGGCGGCGACT
25	190	CAGCGCTGAGCGGCGGTGGCTTTTG
23	190	CGGGTAAACGGCGGGAGTAACTA
19	190	GGCGCGCGCCGGCTGAGGT
18	190	GAAAGGGAGTCGGGTTCA
22	190	GTGGTCGGGACCGGAGCGCGGA
22	190	GAGGTAGTAGGTTGTGTGGTTA
19	190	GGGACGGCTGGGAAGGGCT
24	190	ATCTACATCTGGCTACTGGGTCTC
22	190	AAAGGAATTGACGGAAGGGCAC
25	190	GGGGCTACGCCTGCCTGAGCGTCGC
19	190	AGCGGTGGATCACTCGGCT
21	190	GGGGTGCGAGAGGTCCCGGGT
22	189	TGAGGTAGTAGGTTGTGTGATT
22	189	TATTGCACTTGTCCCGGCCTGA
29	189	GATCTCGTCTGATCTCGGAAGCTAAGCAG
18	189	ATCCTTCGATGTCGGCTC
26	189	ACCTGGCATACAATGTAGATTTCTGT
22	189	TGAGGTAGTAGGTTGTATGATT
26	189	GCCGGCTGAGGTGGGATCCCGGGGCG
24	188	GGGGCTACGCCGCGACGAGTAGGA
28	188	GGCCGCCGGTGAAATACCACTACTCTGA
21	188	CCGGGGAGGTAGTGACGAAAA
21	188	CACAAGAATTGCGTTTGGACA
30	188	GAGAGGTGTAGAATAAGTGGGAGGCCCCGC
23	188	AGGCAAGATGTTGGCATAGCTAT
23	188	CTGGGAAGGGCTGCCGGCGGGCA
26	188	GCTAGCGTGGCAGAGCTCGGCACCCA
20	188	AGCTACATTGTCTGCTGGGT
28	187	AAGAACGAAAGTCGGAGGTTCGAAGACG
22	187	GCAGGGGGGGCGATGACTTTTT
19	187	TGAGGTAGTAGATTGTATA
24	187	AGACCGGAGACCCTACGTTGAACT
20	187	TGAGGTAGTAGATTGTAGTT
26	187	GCGGGCGGCGCGGCGGCGGCGACTCT
22	186	TGAGGTAGTAGATCGTATAGTT
21	186	CCGCGCAGTGCCTCGTCCTCG
19	186	AGGTAAGGGAAGTCGGCAA
22	186	TCGTATCACGTCGGGGTCACCA
20	186	AGGGCTGGAACTGATAGGTA
23	186	GTAGTCGTGGCCGAGTGGTTAAG
27	186	CCGGGGACGCGTGCATTTATCAGACCA
21	186	AGGCCCAGCCCGCGGACGGTG
21	186	CAACGGGCTGCTATTTATTTT
22	186	AATTAGTGACGCGCATGAATGG
20	185	CAGCAGTTGAACATGGGTCA
24	185	CAATGTAGGTAAGGGAAGTCGGCA
22	185	AAAGGAGAGAGTGGACCCCAGA
20	185	CCGCGACGAGTAGGAGGGCC
21	185	AGGGACGGCCGGGGGCATTCG
23	184	GAAAGTCGGAGGTTCGAAGACGA
23	184	AACTCTTAGCGGCGGATCACTCG
19	184	GGGGAATCCGACTGTTTAA
20	184	ACCGAGTGTCGTAGGCGTTT
24	184	GGGGCTGGGCGCGCGCCGCGGCTG
29	183	GCCAGATGATGAGTTGGAACCTGATGGTA
27	183	GTCAGACAACTCTTAGCGGTGGATCAC
22	183	AGGAATTGACGGAAGGGCACCA
25	183	AGTTGAACATGGGTCAGTCGGTCCT
22	183	TGGGAGGTAGCAGTGGTGGTGA
29	183	CCCGGGGCTACGCCTGCCTGAGCGTCGCT
25	183	TGGGCGCGCGCCGCGGCTGGACGAG
22	183	GACTCTAGTCTGGCGCTGTGAA
23	182	TTAGTGCGCGGTAAGCTAGGGTG
28	182	AGCGGTGGATCACTCGGCTCGTGCGTCG
22	182	TGGTTAGGATCCGGCGCTTTCA
20	182	AAGAGGGACGGCCGGGGGCA
23	182	TGAAGAGAGAGTTCAAGAGGGCG
22	182	TTATGTAGTAGGTTGTATAGTT
28	182	CGGGGTTTCGTACGTAGCAGAGCAGCTC
22	182	TGAGCTAGTAGGTTGTATAGTT
23	182	CAGTGCAATAATGAAAGGGCGTA
24	182	AACATTCAACGCTGTCGGTGAGTA
28	182	GGGGATGTAGCTCAGCGGGAGAGCTTGC
27	182	TGGGCAACACAGAGAGACGCGGGCTCC
21	181	AACGGAATCCCAAAAGCAGCT
22	181	AAGTACACACGGGCGGTACAGT
23	181	CGAGGCCCAGCCCGCGGACGGTG
22	181	GGAACGGGCTTGGCGGAATCAG
26	181	AAACGGATTTTTGGGCGCGGGAGAAA
22	181	TGCTGTAGTAGGTTGTATGGTT
21	181	AGGGCGCGAGGGGCGGCGGCG
23	181	TGAGGTAGTAGGTTGTATGGTAT
25	180	TTCCCACTACTGCACTTGACTAGTC
22	180	TCCTTCGATGTCGGCTCTTCCT
29	180	TCGTGGGGTGGCGCAGCGTTGGATTTTTT
21	180	AGTTCTTCAGTGGCAAGCTTT
31	180	GAGGGGAGGCCCAAGCCAGCAAGAACTGCCA
22	180	GGGGACAGCGTCAGGTGGGGAG
27	180	ACGGGAGGATGTGCTGAGGTTCAGGAT
23	180	GGGAATACCGAGTGTCGTAGGCG
19	180	CCGGGACGGCTGGGAAGGG
24	180	GCCCGCGGACGGTGTGAGGCCGGT
26	180	CGCCCCCCGCGGGCGGGCGGTCGGTG
22	180	AGCAGCATTGTACAGGGATATC
21	180	TGGGTCTTTGCGGGCGAGATG
23	180	AGGCCCAGCCCGCGGACGGTGTG
18	179	GGGGACGCGTGCATTTAT
29	179	ACTCTTAGCGGTGGATCACTCGGCTCGTG
23	179	GACTCTTAGCGGTGGATCACTCG
23	179	TACCTGGTTGATTCTGCCAGTAG
25	179	GTGGAATGCGAGCGCTCAGTGGGCC
22	179	GTTTCTGTAGTGTAGCGGTTAT
22	179	TGATGTAGTAGGTTGTATGGTT
22	179	TGAGGTAGTAGATTGTTTAGTT
22	179	TGAGGTAGGAGGTTGTGTGGTT
21	179	ACTCTTAGCGGTGGATCACTC
23	179	TATCACAGGGTAGAACCACGGAC
19	179	ATCCCCGGCATCTCCACCA
18	178	CGAAGTGGAGCAGGGTTT
21	178	TTTCAGTCGGATGTTTGCAGC
23	178	GTCCGTAGCGGTCCTGACGTGCA
22	178	ATAAAGCTAGATAACCGAAAGT
20	178	GGCTCGTTGGTCTAGGGGTA
20	178	CCCGCGGACGGTGTGAGGCC
25	178	GGCTGGTCCGAAGGTAGTGGGGGGT
30	178	CAATGTAGGTAAGGGAAGTCGGCAAGCCGG
28	177	GAGGGGAGGCCCAAGCCAGCAAGAACTG
19	177	ACGTTGGGCGCGCTGTTTT
30	177	CTGCCTGGGAATACCGAGTGTCGTAGGCGT
25	177	GCGTGGCAGAGCTCGGCAAATGCAA
28	177	CCGGGGACGCGTGCATTTATCAGACCAA
23	177	CCTTCGCCGGGGCGGGGCGGGCC
25	177	GGGGATGTAGCTCAGCGGTAGAGCC
21	177	TAGTGGTTAGGATTCGGCGCT
19	176	GCGGAAGCGTGCTGGGCCC
22	176	GCAGGGGGGGGCGATGACTTTT
21	176	TGAGGTAGTAGGTTGTGTGTT
26	176	GGCTCGTTCGTCTAGGGGTATGATTC
20	176	GGGCGCGCGCCGCGGCTGGA
22	176	AGGCTGGTTAGATGGTTGTCCA
22	176	CACAAGAATTGCGTTTGGACAA
23	176	GAGGTGGAGCATGAGCGCGCGTG
24	175	AGGCAAGATGTTGGCATAGCTGTG
18	175	ATCCGGGTGCCCCCTCCA
25	175	CTGGGAATACCGGGTGCTGTAGGCT
24	175	CCAAGGTCGGCCGGCGCGGGCGCC
20	175	ACGGGACAGTGCTGAAGACT
23	175	ATCCTTCGATGTCGGCTCTTCCT
23	175	TAACACAGGGTAGAACCACGGAC
19	175	ATCCCACCGCTGCCACCAT
25	175	GCCTACGGCCATCCCACCCTGGTAA
30	175	ATGTAGGTAAGGGAAGTCGGCAAGCCGGAT
23	175	GGGGGCCGTTACACTGTAAGAGA
22	175	GCGGGAGGTGTGGCGTACGGAA
22	175	TGGACCGGCGCAAGACGAACTT
22	175	AAGCGGGGCTGGGCGCGCGCCG
22	175	CGGGGCGCCGGGGGGGGGGGTC
18	174	CCGCGGACGGTGTGAGGC
24	174	TGAGGTAGTAGGTTGTGTGGTTTC
23	174	AACTCTTAGCGGTGGATCACTTG
18	174	ACGGCGAGTGAAGAGGGA
22	174	AGCCGCCGGGCCCGGATCGTCG
24	174	AGATGTCCGGGGCTGCACGCGCGC
22	174	TCGTGTCCTGCCGCGGTCGCCA
24	174	GGCGCCCCTCCCGTCGGCCGTCGT
23	173	CGGGGACGCGTGCATTTATCAGA
22	173	TGAGGTAGTAGCTTGTATAGTT
21	173	GGGGGCCGTTACACTGTAAGA
29	173	CGAAAGATGGTGAACTATGCCTGGGCAGG
29	173	GCTAGCGTGGCAGAGCTCGGCAAATGCAA
27	173	TTCGGTTGGGACAAAAAAAAAAAAAAA
27	173	AACTCTTAGCGGTGGATCACTCGGGGC
23	173	GGAGAGAACACAGGCTGAGTGGT
24	173	GCTGAGAGGGCTTGGGGAGAGGAT
21	172	GGGATAACTGGCTTGTGGCGG
23	172	GAGTGCGAGGCGCTGCGGGGGCT
23	172	GGATCTTGGGATCGAGCTGGCGG
20	172	AGTGGATGGGAGAGTGGATG
29	172	GAAATTCTTGGACCGGCGCAAGACGAACT
19	172	TTCCCCGGCATCTCCACCA
23	172	AATGATGACTGGCAAGGAATATG
25	172	CCAAGGGAACGGGCTTGGCGGAATC
24	171	CGGATTGTGACCGGGGGGACACGG
23	171	AACCCGTAGATCCGATCTTGTGT
28	171	GGGGCTGGGCGCGCGCCGCGGCTGGACG
25	171	CGGCCGCCGGTGAAATACCACTACT
21	170	TAAGAGGGACGGCCGGGGGCA
21	170	GGTGGATCACTCGGCTCGTGC
21	170	CGTTGCCCGCATTCTCCACCA
23	170	GGAGCGCCGCTCGTGGTCGGGAC
19	170	GCTGGGTCGGTCGGGCTGG
25	170	TGAGGTAGTAGGTTGTATAGTTTTT
23	170	CAAAGAGGACACAGAGAGACAGA
19	170	AGCAGGACGGTGGCCATGG
18	169	GGTGGAGGTCCGTAGCGG
18	169	ATGGATAACGCGTCTGAC
23	169	AACGAGACTCTGGCATGCTAACT
23	169	AAACGGACTGCTGGCAGGTGCAC
23	169	CAACGGAATCCCAAAAGCAGCTA
23	169	GCCGGCTGAGGTGGGATCCCGGG
27	169	AGAACGAAAGTCGGAGGTTCGAAGACG
24	168	GGGAGTTTGACTGGGGCGGTACAC
22	168	AAGGTCGGCCGGCGCGGGCGCC
19	168	GCCCGGCGGCTTTGGTGAC
21	168	GCCCGGATAGCTCAGTCGGTA
27	168	TCCCTGGTCTAGTGGTTAGGATTCGGC
22	168	TGAGGTAGTAGGTTGTATGGTG
26	168	GGCTGGTCCGAAGGTAGTGGGGTGTA
24	168	GGGGCGGGCCCAGGGGGGGCGGGC
22	168	GCTCTGACAATGTTGCACTACT
22	168	GCGCGCGTGCTAGGACCCGAAA
32	168	CGCCCCCCTCGGGCGGGCGGTCGGTGCGGAGC
25	168	CGTAGCGGTCCTGACGTGCAAATCG
20	167	GCGGCCGGACCGGCGTCGGG
19	167	GGGGCGCGGGGGCGGGGGG
22	167	CAGTGTGTTTGGAGGAGATGGG
28	167	CCTGGGAATACCGAGTGTCGTAGGCGTC
22	167	AAGAGGGACGGCCGGGGGCATT
25	167	CGCGGGAGGTGTGGCGTACGGAAGC
21	167	TCACAGTGAACCGGTCTTTTT
23	167	GTCCAGTTTTCCCAGGAATCCCT
22	167	TGCTGTAGTAGGTTGTGTGGTT
22	167	GAGGCCCAGCCCGCGGACGGTG
18	167	AAAGGGAGTCGGGTTCAG
21	167	CGTAGCGGTCCTGACGTGCAA
22	166	GGCGGGCCCAGGGGGGGCGGGC
21	166	AGGCCGAAGTGGAGCAGGGTT
24	166	ACTCCCACTGCTGCATTTGACTAG
23	166	TACCACAGGGTAGAACCACGGAG
20	166	TTCAAGTAATCCAGGATAGG
19	166	TTCGGTTGGGACAAAAAAA
19	166	GGCGCGAAGCGGGGCTGGG
28	166	GTTTCTGTAGTGTAGTGGTTATCACGTT
26	166	GGCTGGTCCGAAGGTAGTGGGGTGTT
21	166	CATCCCCATTCCACTCCTAGC
22	166	GAGGCAAGATGTTGGCATAGCA
23	166	AAAGGACGGAGGCGGCCCGCGCA
22	166	TCAGGTAGTAGATTGTATAGTT
22	166	TCGCAACCGGGCAGAAACACCA
28	166	GATCCTTCGATGTCGGCTCTTCCTATCA
24	166	CGCGACGAGTAGGAGGGCCGCTGC
21	166	GAGGGGAGGCCCAAGCCAGCA
24	165	GGGGCCGAGGGAGAGGACCGCCGC
22	165	TGAGGCAGTAGGTTGTATAGTT
26	165	CGTCTGATCTCGGAAGCTAAGCAGGG
19	165	TGTCCCACCAGAGTCGCCA
23	165	CGCCGGCTGAGGTGGGATCCCGG
27	165	GGCATGTTGGACCAATGTAGGTAAGGG
19	165	GATGGGGATCGGGGATTGC
20	165	AGGAATTGACGGAAGGGCAC
22	165	GAGGTGGGATCCCGGGGCGGCA
18	164	AGTGACGCGCATGAATGG
20	164	AGCGGGCGGCGCGGCGGCGG
26	164	GCCTACGGCCATCCCACCCTGGTAAC
24	164	GCCGGCTGAGGTGGGATCCCGGGG
24	164	AAAAGAATGTGGAAATGGCCAAAT
21	164	CCGCGACGAGTAGGAGGGCCG
27	164	TGTAGGTAAGGGAAGTCGGCAAGCCGG
22	164	GAAAATCCGGGGGAGAGGGTGT
23	164	CTGGGCAACACAGAGAGACGCGG
28	164	TTCCCACTACTGCACTTGACTAGTCTTA
23	164	TGGACCGGCGCAAGACGAACTAA
24	164	AGGGACGCTGGGTTTCATACATCC
25	163	GGCTCTAAGGGCTGGGTCGGTCGGG
21	163	CCGGCTGGGAGCCGCGATTTT
22	163	ATAGCTGGCGCTCGGGGCGGCG
18	163	GAGGGGGAGAGGGGCGGG
25	162	CGAGGCCCAGCCCGCGGACGGTGTG
28	162	AATGTAGGTAAGGGAAGTCGGCAAGCCG
23	162	GAGCGCCGCTCGTGGTCGGGACC
23	161	AGGGCTTGGCGCAGCTGTGAACA
21	161	GCGGGGGGCGCCGGGGGGGAA
24	161	AAAGGAATTGACGGAAGGGCACCA
22	161	TCAGTCCCGGGCAGAAACACCA
23	161	CGCGACCTCAGGTCAGACGTGGC
24	161	GTTTCTGTAGTGTAGCGGTTATCA
19	161	GAGGGAGCCTGAGAAACGG
21	161	GGGCTGGGGCGCGAAGCGGGG
29	161	GACTCTAGTCTGGCGCTGTGAAGAGACAT
24	161	AACGAGACTCTGGCATGCTAACTA
23	160	AAATCTCGCGCCGGGCCGTACCC
26	160	TGTCCGTTGTCCTGTGTCAGAAGATC
23	160	AAGAGGCATAGAGCATGGGAAAA
21	160	TGAGGTAGTAGTTGTATAGTT
18	160	GCTAGAGAGAGGGGACAC
22	160	CGAGGTAGTAGGTTGTATGGTT
28	160	CCGGGGCTACGCCTGCCTGAGCGTCGCT
23	160	TTGGACCGGCGCAAGACGAACTA
24	160	GGTCGCGTCGGAGAGGGCCCCCGG
23	160	TGAGGTGGTAGGTTGTATAGTTT
21	160	CCCAGGGACGGGGGTTGTCAT
21	159	CGAAACCGGGCAGAAACACCA
26	159	AACTCTTAGCGGTGGATCACTCGGGA
27	159	GGCTGGTCCGAAGGTAGTGGGGTGTCA
19	159	AGGGATAACTGGCTTGTGG
25	159	GGTGTAGAATAAGTGGGAGGCCCCG
22	159	ACGGCACACGGGCTTGTATTTT
24	159	ATTAAACGGATTTTTGGGCGCGGG
29	158	GCGACGAGTAGGAGGGCCGCTGCGGTGCG
22	158	GCGGGCGAGGCCGCGGGGGGCG
23	158	AACGGAATCCCAAAAGCAGCTGA
22	158	TGAGGTAGTAGTTTGTGTGGTT
22	158	GCGCGAGCGGCCGCCGGGTGTT
25	158	GCATAATTTGTGGTAGTGGGGGACT
25	158	AGCAGGACGGTGGCCATGGAAGTCG
22	158	AGTGGTTAGGATTCGGCGCTCT
23	158	AGCCGCCGGGCCCGGATCGTCGC
22	158	ACGCCGCGACGAGTAGGAGGGC
[truncated: 549,948 more rows]
