# Supplementary material for: Regulation of MicroRNAs, and the Correlations of MicroRNAs and Their Targeted Genes by Zinc Oxide Nanoparticles in Ovarian Granulosa Cells
Source: PLoS One. 2016 May 19;11(5):e0155865. doi: 10.1371/journal.pone.0155865 (PMC4873213; doi:10.1371/journal.pone.0155865)
Supplement: S3 Table — (TXT) [file pone.0155865.s004.txt]

22	798796	TGAGGTAGTAGGTTGTATAGTT
22	588119	TGAGGTAGTAGATTGTATAGTT
23	582307	AACTCTTAGCGGTGGATCACTCG
22	238156	TGAGGTAGTAGGTTGTGTGGTT
23	169933	TACCACAGGGTAGAACCACGGAC
22	161538	TGAGGTAGTAGGTTGTATGGTT
24	118151	CAACTCTTAGCGGTGGATCACTCG
22	87349	TCAGTGCATCACAGAACTTGGT
24	84643	AGCTACATCTGGCTACTGGGTCTC
22	83300	AGGCAAGATGTTGGCATAGCTG
23	81709	AGGCAAGATGTTGGCATAGCTGT
22	73752	ACCACAGGGTAGAACCACGGAC
21	70629	TCACAGTGAACCGGTCTCTTT
23	59988	AGCAGCATTGTACAGGGCTATGA
23	54475	AGCTACATTGTCTGCTGGGTTTC
23	51693	TGAGGTAGTAGGTTGTATAGTTA
23	49442	TGAGGTAGTAGGTTGTATAGTTT
21	49101	ACCACAGGGTAGAACCACGGA
20	47169	GGTGGACAGCGGTCACTTTT
23	42017	TGAGGTAGTAGGTTGTGTGGTTT
23	39782	TGAGGTAGTAGATTGTATAGTTA
22	39049	ACTCTTAGCGGTGGATCACTCG
22	38473	TGAGGTAGTAGTTTGTACAGTT
21	32095	AGCAGCATTGTACAGGGCTAT
24	31963	AACATTCATTGCTGTCGGTGGGTT
19	30024	GCTCCGGGACGGCTGGGAA
22	29507	TATTGCACTTGTCCCGGCCTGT
25	29112	GAGGTGTAGAATAAGTGGGAGGCCC
24	29099	TACCACAGGGTAGAACCACGGACA
21	28935	TGAGGTAGTAGGTTGTATAGT
22	27691	TCCCTGAGACCCTAACTTGTGA
24	27258	TGTAAACATCCCCGACTGGAAGCT
25	26986	CGTGGTCGGGACCGGAGCGCGGACA
23	25488	AGCTACATCTGGCTACTGGGTCT
23	24680	TGAGGTAGTAGGTTGTGTGGTTA
23	23811	AGGCAAGATGTTGGCATAGCTGA
22	23231	AGCAGCATTGTACAGGGCTATG
25	21936	AACATTCAACGCTGTCGGTGAGTTT
23	20494	CAACGGAATCCCAAAAGCAGCTG
22	19453	TACCACAGGGTAGAACCACGGA
25	19336	AACTCTTAGCGGTGGATCACTCGGC
22	18203	ATCACATTGCCAGGGATTTCCA
20	17871	GCTGGGGCGCGAAGCGGGGC
26	17673	AGAGGTGTAGAATAAGTGGGAGGCCC
24	16549	AGGTGTAGAATAAGTGGGAGGCCC
18	16332	GGGGATGTAGCTCAGCGG
21	16181	TGAGGTAGTAGATTGTATAGT
23	15595	AGCAGCATTGTACAGGGCTATCA
22	14535	ACCACAGGGTAGAACCACGGAA
19	14511	ACCTGCGGAAGGATCATTA
23	14450	TAGCTTATCAGACTGATGTTGAC
24	14356	GGCTGGTCCGAAGGTAGTGGGGTG
22	14198	AGCTACATTGTCTGCTGGGTTT
23	14131	TGAGGTAGTAGATTGTATAGTTT
22	13984	TGGACGGAGAACTGATAAGGGT
21	13712	AGGCAAGATGTTGGCATAGCT
21	13174	GGTGGACAGCGGTCACTTTTT
21	12655	CGGCTCCGGGACGGCTGGGAA
22	12502	TCACAGTGAACCGGTCTCTTTT
26	12490	GAGGTGTAGAATAAGTGGGAGGCCCC
23	11747	CATCCCCATTCCACTCCTAGCAG
19	11524	GGGGATGTAGCTCAGCGGT
22	11294	TGGCTCAGTTCAGCAGGAACAG
21	11153	TGAGGTAGTAGGTTGTGTGGT
26	11101	GCATTGGTGGTTCAGTGGTAGAATTC
23	11097	TGAGGTAGTAGGTTGTATGGTTT
22	10104	AACCCGTAGATCCGAACTTGTG
25	10071	ACAACTCTTAGCGGTGGATCACTCG
23	9942	TGAGGTAGTAGGTTGTATGGTTA
23	9671	GCGACCTCAGGTCAGACGTGGCG
28	9463	AACTCTTAGCGGTGGATCACTCGGCTCG
26	9381	GACAACTCTTAGCGGTGGATCACTCG
22	9127	GGGGATGTAGCTCAGCGGTAGA
24	9116	AACATTCAACGCTGTCGGTGAGTT
23	9072	ACCACAGGGTAGAACCACGGACA
24	9050	CGTGGTCGGGACCGGAGCGCGGAC
19	9014	CGCCTGCCTGAGCGTCGCT
22	9009	CAGGCTGGTTAGATGGTTGTCT
29	8911	TCAGACAACTCTTAGCGGTGGATCACTCG
24	8523	AACTCTTAGCGGTGGATCACTCGG
20	8480	ACCTCAGGTCAGACGTGGCG
27	8359	AGACAACTCTTAGCGGTGGATCACTCG
23	8269	TGGCTCAGTTCAGCAGGAACAGT
18	8265	GCTCCGGGACGGCTGGGA
23	8227	AGCGCGCGTGCTAGGACCCGAAA
22	8105	CAGGCTGGTTAGATGGTTGTCC
20	8104	AGTGACGCGCATGAATGGAT
23	8016	TACCACAGGGTAGAACCACGGAA
23	7858	ATCACATTGCCAGGGATTTCCAA
23	7849	TCAGTGCATCACAGAACTTGGTA
27	7843	GAGGTGTAGAATAAGTGGGAGGCCCCG
22	7819	TAACAGTCTACAGCCATGGTCG
20	7782	AACTCTTAGCGGTGGATCAC
25	7697	AGGTGTAGAATAAGTGGGAGGCCCC
20	7682	CGGGTGTCCGGCGCGCGGCT
23	7671	AAACGGATTTTTGGGCGCGGGAG
22	7608	CAGTGCAATAATGAAAGGGCGT
22	7600	TGAGGTAGTAGTTTGTGCTGTT
21	7436	CGGGTGTCCGGCGCGCGGCTC
24	7394	GGGCTACGCCTGCCTGAGCGTCGC
24	7385	CGCGACCTCAGGTCAGACGTGGCG
24	7215	AAACGGATTTTTGGGCGCGGGAGT
22	7036	ACCACAGGGTAGAACCACGGAT
19	6902	ACGGCGAGTGAAGAGGGAA
23	6901	CGGGGACCGCCGCCCGGCCGGCG
22	6826	TTCAAGTAATCCAGGATAGGCT
21	6811	ACAGGGCGCGGCGCCCACTTT
25	6804	AGCTACATCTGGCTACTGGGTCTCT
19	6593	GGTGGACAGCGGTCACTTT
22	6578	TCGTAACCGGGCAGAAACACCA
24	6573	GCGGTGGATCACTCGGCTCGTGCG
22	6522	TCAGTGCACTACAGAACTTTGT
22	6509	CAGGCTGGTTAGATGGTTGTCA
18	6509	ACCGAGTGTCGTAGGCGT
21	6504	AAGCGCCCTGGTCTGTATTTT
18	6340	ACAGCAGGACGGTGGCCA
21	6230	TGAGGTAGTAGGTTGTATGGT
22	6226	TCGTTTCCCGGCCAACGCACCA
19	6180	ACTCTTAGCGGTGGATCAC
22	6034	TCGATTCCCGGCCAATGCACCA
24	5848	AGGCAAGATGTTGGCATAGCTGTT
20	5751	CAGGCTGGTTAGATGGTTGT
23	5744	GGCTGGTCCGAAGGTAGTGGGGT
18	5680	AAGGCGGGCAATGCTTTT
22	5665	AGCAGCATTGTACAGGGCTATC
27	5616	TCGTGGGGTGGCGCAGCGTTGGATTTT
21	5515	GCCCGCGGACGGTGTGAGGCC
19	5511	CGGTGGATCACTCGGCTCG
21	5501	GCGGGTGTTGACGCGATGTGA
23	5398	AATGTAGGTAAGGGAAGTCGGCA
21	5395	CAGGCTGGTTAGATGGTTGTC
26	5314	GGGGCTACGCCTGCCTGAGCGTCGCT
21	5304	GGCGCTGGAGCGTCGGGCCCA
22	5193	TAGCTTATCAGACTGATGTTGA
25	5174	GGCTGGTCCGAAGGTAGTGGGGTGT
23	5160	CGGTGGATCACTCGGCTCGTGCG
21	5145	TCTGGACGCGCGCCGGGCCCT
20	5121	GGCTCCGGGACGGCTGGGAA
23	5061	ATGAGGTAGTAGGTTGTGTGGTT
22	5004	TCGAAACCGGGCAGAAACACCA
22	4945	AACTCTTAGCGGTGGATCACTC
26	4933	AGGTGTAGAATAAGTGGGAGGCCCCG
20	4921	TGAGGTAGTAGGTTGTGTGG
22	4886	TAGCAGCACATCATGGTTTGCA
20	4877	CGGCTCCGGGACGGCTGGGA
26	4838	GGCTGGTCCGAAGGTAGTGGGGTGTC
19	4835	CGGGACCGGAGCGCGGACA
20	4814	ACCACAGGGTAGAACCACGG
24	4778	TGAGGTAGTAGGTTGTGTGGTTTT
22	4770	CAACGGAATCCCAAAAGCAGCT
18	4713	AACCGGGCAGAAACACCA
21	4701	GGGGATGTAGCTCAGCGGTAG
22	4603	AGAGGTAGTGGGTTGCATAGTT
27	4567	AAGGAGTCTAGCACGCGCGCGAGTCGG
24	4475	AGGCAAGATGTTGGCATAGCTGTA
21	4464	GGGATGTAGCTCAGCGGTAGA
23	4439	TGTAAACATCCCCGACTGGAAGC
23	4383	AACCCGTAGATCCGAACTTGTGA
21	4358	TCAGTGCATCACAGAACTTGG
23	4351	AACTCTTAGCGGTGGATCAATCG
22	4337	TCGTTTCCGGCTCGAAGGACCA
21	4323	GTGGATCACTCGGCTCGTGCG
25	4317	AACATTCATTGCTGTCGGTGGGTTT
27	4313	AGAGGTGTAGAATAAGTGGGAGGCCCC
23	4309	AACGGATTTTTGGGCGCGGGAGT
22	4296	TGAGGTAGTAGATTGAATAGTT
22	4275	AAGGGCTGGGTCGGTCGGGCTG
24	4273	CAACGGAATCCCAAAAGCAGCTGT
23	4168	CCGGTAGTGGCGGTGAGCGGGCG
22	4084	AACGGATTTTTGGGCGCGGGAG
23	4009	TGGTCGGGACCGGAGCGCGGACA
18	3966	TCCCCGGCATCTCCACCA
25	3963	AGCGGTGGATCACTCGGCTCGTGCG
29	3923	AATGTAGGTAAGGGAAGTCGGCAAGCCGG
25	3918	GCGCGCCGGCTGAGGTGGGATCCCG
22	3881	ACCAGGAGTGGAGCCTGCGGCT
20	3841	GGGATGTAGCTCAGCGGTAG
25	3827	ATCCTTCGATGTCGGCTCTTCCTAT
23	3824	ACCACAGGGTAGAACCACGGAAA
23	3805	CAGCGCTGAGCGGCGGTGGCTTT
22	3780	TCGATTCCCGGCCAACGCACCA
22	3774	TGAGGTAGTCGGTTGTATTGTT
22	3673	AAACGGATTTTTGGGCGCGGGA
24	3600	CGCCGCGCGAGCGGCCGCCGGGTG
26	3598	GGACCGGAGCGCGGACAGATGTGGCG
30	3589	CGAAAGATGGTGAACTATGCCTGGGCAGGG
27	3562	TCCCTGGTGGTCTAGTGGTTAGGATTC
22	3544	CCGGCTCCGGGACGGCTGGGAA
21	3540	GGGCGCGCGCCGCGGCTGGAC
22	3539	TGGGTCTTTGCGGGCGAGATGA
24	3513	TGAGGTAGTAGGTTGTGTGGTTAT
24	3506	ATCCTTCGATGTCGGCTCTTCCTA
19	3502	GCTGGGGCGCGAAGCGGGG
23	3472	GGGCGCGCGCCGCGGCTGGACGA
18	3434	AGGTGGGATCCCGGGGCG
21	3379	CGCGACCTCAGGTCAGACGTG
20	3365	GGGGATGTAGCTCAGCGGTA
25	3335	GCTAGCGTGGCAGAGCTCGGCACCA
24	3329	GGGAATACCGAGTGTCGTAGGCGT
20	3321	TCTTAGCGGTGGATCACTCG
24	3270	TGAGGTAGTAGGTTGTGTGGTTAA
24	3269	CATCCCCATTCCACTCCTAGCAGT
18	3264	AGGGAACGGGCTTGGCGG
24	3259	GGACCGGAGCGCGGACAGATGTGG
18	3231	GCGGGCGGCGCGGCGGCG
24	3214	GGGCGCGCGCCGCGGCTGGACGAG
25	3203	AGGGCGTGAAACCGTTAAGAGGTAA
22	3202	TCGTTTCCCGGGCGGCGCACCA
20	3195	GCAGGGGGGGCGATGACTTT
19	3179	AGGAGTGGAGCCTGCGGCT
20	3121	CGTAGCGGTCCTGACGTGCA
26	3096	AAACGGATTTTTGGGCGCGGGAGTTG
27	3087	AACTCTTAGCGGTGGATCACTCGGCTC
25	3061	GGCTGGTCCGATGGCAATGGCATTT
21	3047	CTCTTAGCGGTGGATCACTCG
20	3024	GCGCGAGCGGCCGCCGGGTG
22	2971	TCACAGTGAACCGGTCTCTTTA
25	2967	AAACGGATTTTTGGGCGCGGGAGTT
26	2951	GGCTCGTTGGTCTAGGGGTATGATTC
23	2945	AGCTGGTGTTGTGAATCAGGCCG
27	2943	GAGGGGAGGCCCAAGCCAGCAAGAACT
20	2943	TCACAGTGAACCGGTCTCTT
20	2938	GGTGGACAGGGGTCACTTTT
23	2938	TCAGTGCATCACAGAACTTGGTT
23	2937	CAGGCTGGTTAGATGGTTGTCCA
19	2911	GGGAACGGGCTTGGCGGAA
26	2889	AACTCTTAGCGGTGGATCACTCGGCT
27	2875	ACTCCCAGGGGCGGTAGTGCGAGTGAT
23	2851	GGGGATGTAGCTCAGCGGTAGAG
23	2844	AGCTACATTGTCTGCTGGGTTTT
26	2803	GCATAATTTGTGGTAGTGGGGGACTG
22	2781	ATGTAGGTAAGGGAAGTCGGCA
18	2746	GGAACGGGCTTGGCGGAA
22	2721	AGCCCGCGGACGGTGTGAGGCC
18	2711	CGGGCGGGCGGTCGGTGC
28	2709	ATGTAGGTAAGGGAAGTCGGCAAGCCGG
24	2694	CGGCTGAGGTGGGATCCCGGGGCG
22	2682	AGGGAACGGGCTTGGCGGAATC
23	2681	TCCCTGAGACCCTAACTTGTGAA
23	2680	TGAGGTAGTAGATTGTATAGTTG
28	2679	TGGCTGTGATGAGGGTTTGGCTCTGATT
20	2664	GCCCGCGGACGGTGTGAGGC
22	2628	AGCCACTGACTAACGCACATTG
28	2619	AGAGGTGTAGAATAAGTGGGAGGCCCCG
18	2606	ATCCCGGACGAGCCCCCA
24	2591	TAGCTTATCAGACTGATGTTGACA
24	2589	AGCTACATCTGGCTACTGGGTCTT
18	2584	AGGGCGCGAGGGGCGGCG
21	2582	TCCCTGAGACCCTAACTTGTG
23	2560	AGGGCGTGAAACCGTTAAGAGGT
22	2535	AAGCCCTTACCCCAAAAAGCAT
24	2530	CAGCGCTGAGCGGCGGTGGCTTTT
19	2521	TGTGAATTGCAGGACACAT
22	2508	GGGGATGTAGCTCAGCGGGAGA
20	2508	GGACCGGCGCAAGACGAACT
25	2495	AACGGATTTTTGGGCGCGGGAGTTG
20	2485	GGAACGGGCTTGGCGGAATC
23	2474	TGAGGTAGTAGGTTGTATAGTTG
21	2466	GCGGGTGTCCGGCGCGCGGCT
23	2455	ATAGCTTATCAGACTGATGTTGA
25	2454	AGGAATTGACGGAAGGGCACCACCA
22	2449	TCGTTTCCCGGCCAATGCACCA
24	2439	GGCGGCGTCCGGTGAGCTCTCGCT
24	2418	GGCTTTGGTCTAGGGGTATGATTC
25	2411	GGACCGGAGCGCGGACAGATGTGGC
21	2387	AAACGGATTTTTGGGCGCGGG
19	2357	GAACGGGCTTGGCGGAATC
23	2345	ACCACAGGGTAGAACCACGGACT
23	2343	AGCAGCATTGTACAGGGCTATGT
20	2342	TGAGGTAGTAGGTTGTATAG
23	2335	TGGACGGAGAACTGATAAGGGTA
18	2333	CTCTTAGCGGTGGATCAC
21	2329	GATCCTTCGATGTCGGCTCTT
27	2325	CCTGGGAATACCGAGTGTCGTAGGCGT
22	2317	AACCCGTAGATCCGATCTTGTG
21	2310	ATCACATTGCCAGGGATTTCC
21	2287	GCCGCGACGAGTAGGAGGGCC
22	2277	TGGACCGGCGCAAGACGAACTA
28	2265	GAGGTGTAGAATAAGTGGGAGGCCCCGC
21	2261	GCCGGCTGAGGTGGGATCCCG
27	2261	GCGTTGGTGGTATAGTGGTGAGCATAG
18	2256	TGGGGCGCGAAGCGGGGC
18	2252	CCGGGCGCAGCGATTTTT
22	2237	AATGTAGGTAAGGGAAGTCGGC
19	2234	CCTCAGGTCAGACGTGGCG
22	2232	CAGTGCAATATTAAAAGGGCAT
26	2224	CAACTCTTAGCGGTGGATCACTCGGC
26	2196	ATCCTTCGATGTCGGCTCTTCCTATC
18	2178	CGCCTGCCTGAGCGTCGC
19	2168	GATCCTTCGATGTCGGCTC
27	2160	AGCGGGCGGCGCGGCGGCGGCGACTCT
20	2152	GTGGATCACTCGGCTCGTGC
24	2143	AATGTAGGTAAGGGAAGTCGGCAA
28	2143	TCGTGGGGTGGCGCAGCGTTGGATTTTT
22	2125	GATCCTTCGATGTCGGCTCTTC
24	2125	AAAAGAATGTGGAAACGGCCAAAT
21	2124	AGGGAACGGGCTTGGCGGAAT
27	2119	GAGAGGTGTAGAATAAGTGGGAGGCCC
21	2103	CGGACAGATGTGGCGCCGCCT
22	2102	TCGATTCCCGGGCGGCGCACCA
22	2098	TCGGAACCGGGCAGAAACACCA
25	2085	AGCCCGCGGACGGTGTGAGGCCGGT
19	2076	GGAACGGGCTTGGCGGAAT
24	2056	CCGGGGACCGCCGCCCGGCCGGCG
24	2052	AGCTACATTGTCTGCTGGGTTTCT
20	2036	AGGGAACGGGCTTGGCGGAA
20	2033	GCGGTGGATCACTCGGCTCG
29	2029	AAGGAGTCTAGCACGCGCGCGAGTCGGCG
18	2028	CGGTGGATCACTCGGCTC
18	2024	GCCTGCCTGAGCGTCGCT
22	2020	ACAGGGCGCGGCGCCCACTTTT
23	2009	GCGGGTAAACGGCGGGAGTAACT
18	2008	ATCCTTCGATGTCGGCTC
21	2002	TGGACCGGCGCAAGACGAACT
24	2000	GATCCTTCGATGTCGGCTCTTCCT
21	1996	CAACTCTTAGCGGTGGATCAC
27	1995	GGCTGGTCCGAAGGTAGTGGGGTGTCT
21	1990	AGTGACGCGCATGAATGGATG
22	1989	GGCTGGTCCGAAGGTAGTGGGG
26	1979	TCGTGGGGTGGCGCAGCGTTGGATTT
19	1976	GTCAGGATGGCCGAGCGGT
23	1976	GGTGTAGAATAAGTGGGAGGCCC
24	1975	TGAGGTAGTAGGTTGTATAGTTAA
22	1968	TCATATCCCGGACGAGCCCCCA
23	1965	TGAGAACTGAATTCCATGGACTG
19	1964	AGGGAACGGGCTTGGCGGA
22	1958	TAATGCCCCTAAAAATCCTTAT
22	1955	AACAGTAAGAGTTGATGTGCGG
22	1931	GGGGATGTAGCTCAGTGGTAGA
24	1931	TACCACAGGGTAGAACCACGGACT
18	1930	ACGGCGAGTGAAGAGGGA
21	1925	GGGGATGTAGCTCAGCGGGAG
24	1923	TACCACAGGGTAGAACCACGGAAA
25	1920	AGCTACATCTGGCTACTGGGTCTCA
24	1912	TGGGCGCGCGCCGCGGCTGGACGA
22	1895	ACGGATTTTTGGGCGCGGGAGT
21	1894	CCGGAGCTGGGGATTGTGGGT
21	1894	ACGGATTTTTGGGCGCGGGAG
18	1877	GAACGGGCTTGGCGGAAT
22	1868	AAAGGACGGAGGCGGCCCGCGC
19	1867	AGGCAAGATGTTGGCATAG
25	1865	GCATTGTGGTTCAGTGGTAGAATTC
23	1859	AACATTCAACGCTGTCGGTGAGT
27	1845	AGGTGTAGAATAAGTGGGAGGCCCCGC
21	1838	AAGGAGTCTAGCACGCGCGCG
21	1838	AGGAATTGACGGAAGGGCACC
21	1832	GACCTCAGGTCAGACGTGGCG
27	1831	AACTCTTAGCGGTGGATCACTCGGGAC
24	1825	AACGGATTTTTGGGCGCGGGAGTT
26	1818	AACGGATTTTTGGGCGCGGGAGTTGG
21	1810	AAAGTCGGAGGTTCGAAGACG
19	1805	AACTCTTAGCGGTGGATCA
21	1805	CGGCTCCGGGACGGCTGGGAC
26	1802	TGGCTGTGATGAGGGTTTGGCTCTGA
28	1792	AGGTGTAGAATAAGTGGGAGGCCCCGCG
18	1789	AGGGGAATCCGACTGTTT
20	1783	GCGGCGCCGCCGGGCCGGGC
19	1775	CCGGAGCGGCGGAGACGGG
22	1769	CCGCGCAGTGCCTCGTCCTCGA
23	1749	TGAGGTAGTAGTTTGTACAGTTA
28	1745	ACTCCCACTGCTGCATTTGACTAGTCTT
20	1743	GATCCTTCGATGTCGGCTCT
20	1738	GCGCTGGAGCGTCGGGCCCA
25	1735	TCCGGAGAGGGAGCCTGAGAAACGG
20	1727	AAGGCGAGCTCAGGGAGGCC
23	1725	TGAGGTAGTAGTTTGTGCTGTTT
20	1723	AGGCAAGATGTTGGCATAGC
27	1722	CGGTCGGGCTGGGGCGCGAAGCGGGGC
26	1716	GCGCGCCGGCTGAGGTGGGATCCCGG
26	1704	CGCCCCCCTCGGGCGGGCGGTCGGTG
21	1699	GGGGCGGGCCCAGGGGGGGCG
27	1698	CGCCCCCCTCGGGCGGGCGGTCGGTGC
21	1697	AGAGGCATAGAGCATGGGAAA
27	1697	CCCGGGGCTACGCCTGCCTGAGCGTCG
21	1676	TATTGCACTTGTCCCGGCCTG
22	1671	AGCGCTGAGCGGCGGTGGCTTT
25	1669	GGGGACGCGTGCATTTATCAGACCA
19	1666	GCGGTGGATCACTCGGCTC
26	1663	GCGTTGGTGGTATAGTGGTGAGCATA
25	1659	TCAGACAACTCTTAGCGGTGGATCA
22	1655	AAGGAGTCTAGCACGCGCGCGA
22	1654	GGCTGGTCCGATGGCAATGGCA
25	1653	AGGATAGCTGGCGCTCGGGGCGGCG
19	1645	GCCCGGCGGCTTTGGTGAC
27	1639	AAACGGATTTTTGGGCGCGGGAGTTGG
23	1631	ACGCCGCGACGAGTAGGAGGGCC
26	1631	GTGGAATGCGAGCGCTCAGTGGGCCA
22	1627	GTGGATCACTCGGCTCGTGCGT
23	1617	TACCACAGGGTAGAACCACGGAT
22	1612	AAGCGCCCTGGTCTGTATTTTT
21	1609	TGAGGTAGTAGTTTGTACAGT
18	1605	ATCCCACCGCTGCCACCA
18	1603	AAGGGCTGGGTCGGTCGG
25	1598	CGGGGCTACGCCTGCCTGAGCGTCG
22	1597	GAGGCAAGATGTTGGCATAGCT
27	1592	GACCAATGTAGGTAAGGGAAGTCGGCA
22	1589	TGAGGTAGTAGGTTGTGTGGTA
20	1587	CGGACAGATGTGGCGCCGCC
22	1583	AAGTATGAGGAAATGGAGATCT
22	1582	AACGGAATCCCAAAAGCAGCTG
23	1579	AATCACATTGCCAGGGATTTCCA
18	1579	GGGGCCGAGGGAGAGGAC
19	1578	AAGGGCTGGGTCGGTCGGG
29	1575	GAGGTGTAGAATAAGTGGGAGGCCCCGCG
23	1574	GGGGATGTAGCTCAGTGGTAGAG
20	1570	ACCTCACCCGGCCCGGACAC
22	1568	AGCCCTCGACACAAGCTTTTGT
20	1566	AAGCTGCCAGTTGAAGAACT
24	1558	GGGGATGTAGCTCAGCGGGAGAGC
23	1557	ATCACATTGCCAGGGATTTCCAT
22	1555	AAGCTGCCAGTTGAAGAACTGT
19	1541	CGGCTGAGGTGGGATCCCG
24	1532	TGTAAACATCCTACACTCTCAGCT
21	1525	AGCGGTGGATCACTCGGCTCG
19	1524	GGCGGCGTCCGGTGAGCTC
23	1513	GGGGATGTAGCTCAGCGGGAGAG
27	1509	CGTGGAATGCGAGCGCTCAGTGGGCCA
24	1494	GGGACGCGTGCATTTATCAGACCA
23	1492	TGAGGTAGTAGGTTGTGTGGTAA
22	1483	GGGCGCGCGCCGCGGCTGGACG
24	1479	AAGGCCGAAGTGGAGCAGGGTTCC
23	1473	GGCTTGGTCTAGGGGTATGATTC
27	1470	GTAGGTGAACCTGCGGAAGGATCATTA
22	1470	TAGCAGCACGTAAATATTGGTG
26	1470	AGGAGTCTAGCACGCGCGCGAGTCGG
21	1467	AACGGATTTTTGGGCGCGGGA
24	1466	TGAGGTAGTAGGTTGTATAGTTTT
24	1464	AACTCTTAGCGGTGGATCACTCGT
24	1453	GTGGATCACTCGGCTCGTGCGTCG
19	1449	CAGGCTGGTTAGATGGTTG
23	1449	ACCACAGGGTAGAACCACGGAAT
21	1443	ACGCCTGCCTGAGCGTCGCTT
20	1440	CCGGCTGAGGTGGGATCCCG
21	1437	GGGGCTGCACGCGCGCTACAC
21	1435	GGCTGGGGCGCGAAGCGGGGC
24	1434	GAGGTTCTGTCCTACACTCCGGCT
26	1433	TCGTGGTCGGGACCGGAGCGCGGACA
18	1431	CGGCGAGTGAAGAGGGAA
22	1428	GGGGCCGAGGGAGAGGACCGCC
21	1426	TGAGGTAGTAGTTTGTGCTGT
21	1426	GCAGGGGGGGCGATGACTTTT
18	1422	TCCCGGGCAGAAACACCA
23	1413	AATTGCACGGTATCCATCTGTAA
22	1412	GCGGGTGTCCGGCGCGCGGCTC
25	1412	TGGGAATACCGAGTGTCGTAGGCGT
18	1409	GCGGTGGATCACTCGGCT
22	1406	GGTGGATCACTCGGCTCGTGCG
24	1405	TGTAAACATCCTCGACTGGAAGCT
21	1401	AGGCCCAGCCCGCGGACGGTG
20	1399	AGGAGTGGAGCCTGCGGCTT
25	1398	AATTAGTGACGCGCATGAATGGATG
24	1395	TGAGGTAGTAGATTGTATAGTTAA
23	1393	ATGTAGGTAAGGGAAGTCGGCAA
23	1385	GATCCTTCGATGTCGGCTCTTCC
23	1380	AGCGCTGAGCGGCGGTGGCTTTT
23	1371	AGGGAACGGGCTTGGCGGAATCA
23	1370	TGGGCAACACAGAGAGACGCGGG
22	1367	TGAGGTGGTAGGTTGTATAGTT
21	1366	GAGGTAGTAGGTTGTGTGGTT
20	1364	AATGTAGGTAAGGGAAGTCG
23	1358	AAGCAGGAGGTGTCAGAAAAGTT
20	1357	GGTGGACAGCGGTCACTTTA
26	1341	CTGGGAATACCGAGTGTCGTAGGCGT
23	1340	AAAGGAATTGACGGAAGGGCACC
22	1337	TGAGGTAGGAGGTTGTATAGTT
20	1332	AGGAATTGACGGAAGGGCAC
23	1327	GTGGATCACTCGGCTCGTGCGTC
28	1317	GAGAGGTGTAGAATAAGTGGGAGGCCCC
24	1315	AGGCAAGATGTTGGCATAGCTGAA
22	1313	AAGGCCGAAGTGGAGCAGGGTT
20	1302	AGCGGTGGATCACTCGGCTC
22	1291	TCGTATCCCATCCTCGTCGCCA
24	1287	GTCAGAAGATCCGGTGCAACAGTT
20	1280	GGGGATGTAGCTCAGCGGGA
27	1278	ATCCTTCGATGTCGGCTCTTCCTATCA
19	1275	TTGACTGGGGCGGTACACC
21	1266	TACCACAGGGTAGAACCACGG
20	1261	GCCGGCGGGAGCCCCGGGGA
24	1258	ACGGATTTTTGGGCGCGGGAGTTG
26	1254	TCAGACAACTCTTAGCGGTGGATCAC
21	1253	CCGGAGCGGCGGAGACGGGCG
18	1251	GTCAGGATGGCCGAGCGG
22	1247	AGAGGCATAGAGCATGGGAAAA
21	1242	AGCCCTCGACACAAGCTTTTG
23	1242	AGGCCGAAGTGGAGCAGGGTTCC
19	1240	GAACTGGCGCTGCGGGATG
21	1238	CCACAGGGTAGAACCACGGAC
18	1233	GGTGGATCACTCGGCTCG
25	1231	GCGGTGGATCACTCGGCTCGTGCGT
20	1220	AGAGGCATAGAGCATGGGAA
26	1220	AATGTAGGTAAGGGAAGTCGGCAAGC
20	1217	GCCGCGACGAGTAGGAGGGC
22	1216	TGGGAGAGGATTGTTTACGCCA
23	1215	AAGGGCTGGGTCGGTCGGGCTGG
28	1212	CGCGACCTCAGGTCAGACGTGGCGACCC
23	1205	CGGGCTGGGGCGCGAAGCGGGGC
23	1204	TCCTTCGATGTCGGCTCTTCCTA
23	1201	AGTCTGGCGCTGTGAAGAGACAT
23	1199	GGCGGCGTCCGGTGAGCTCTCGC
23	1197	AGAGGCATAGAGCATGGGAAAAT
24	1196	GGAACGGGCTTGGCGGAATCAGCG
20	1191	GGGCTTTCCGGTCGGTCGCG
20	1190	TGGACCGGCGCAAGACGAAC
22	1188	AAAGGAATTGACGGAAGGGCAC
21	1187	CGCGCGAGCGGCCGCCGGGTG
18	1185	TCTTAGTTGGTGGAGCGA
18	1183	ATCCTGCCGACTACGCCA
21	1181	ACCTCCGGGCACGGTGCACCA
19	1180	GCCCGGATAGCTCAGTCGG
25	1180	CCGGCTGAGGTGGGATCCCGGGGCG
23	1179	CAGCCCTCGACACAAGCTTTTGT
22	1178	TCGTAACCGGGCGGAAACACCA
26	1176	AACATTCAACGCTGTCGGTGAGTTTT
19	1172	ATGTAGGTAAGGGAAGTCG
18	1166	GCGACGAGTAGGAGGGCC
24	1165	GGGGATGTAGCTCAGCGGTAGAGC
20	1161	ACGTAGCAGAGCAGCTCCCT
21	1159	TGTCCGGGGCTGCACGCGCGC
20	1159	AACGGATTTTTGGGCGCGGG
18	1152	CGGGGAGGTAGTGACGAA
20	1143	AGCAGCATTGTACAGGGCTA
20	1140	ACGCCTGCCTGAGCGTCGCT
22	1139	AAGGTCGGCCGGCGCGGGCGCC
22	1136	ATAGCTGGCGCTCGGGGCGGCG
20	1130	TGAGGTAGTAGATTGTATAG
22	1127	AGCTACATCTGGCTACTGGGTC
20	1125	AAGGGCTGGGTCGGTCGGGC
28	1125	TGGATCTGAAGACTCCTAAAAGCTGAAA
23	1124	GAACGGGCTTGGCGGAATCAGCG
28	1123	CTTCCCACTACTGCACTTGACTAGTCTT
26	1120	GAGAGCTTTGAAGGCCGAAGTGGAGC
20	1118	GGGGCTTCTCGGAGTCGGGT
19	1117	CGGCGCCGCCGGGCCGGGC
19	1117	GCTCCGGGACGGCTGGGAC
22	1111	GGAGAGGGAGCCTGAGAAACGG
23	1110	AAAGGACGGAGGCGGCCCGCGCT
26	1110	AGCCCGCGGACGGTGTGAGGCCGGTA
21	1109	TGGCTCAGTTCAGCAGGAACA
19	1104	CTGGGGCGCGAAGCGGGGC
22	1104	TCCCTACCTACTCTCCAGCGAA
22	1103	CAGTGCAATGTTAAAAGGGCAT
22	1101	AGCAGCATTGTACAGGGCTATT
24	1101	AGGAATTGACGGAAGGGCACCACC
27	1100	TGGGCAACACAGAGAGACGCGGGTTCC
22	1099	TGGGCAACACAGAGAGACGCGG
21	1099	CAGAACTGGCGCTGCGGGATG
20	1099	GGGGATGTAGCTCAGTGGTA
19	1095	AAGGAGTCTAGCACGCGCG
18	1087	AGGCCCAGCCCGCGGACG
19	1087	GCGTTGGTGGTATAGTGGT
18	1082	AGAAGACCCTGTTGAGCT
22	1081	AGAAGACCCTGTGGAACTTTAA
22	1076	TGGGAGAGGATTGTTTACGCCT
20	1075	CCGGAGCGGCGGAGACGGGC
22	1070	TCAGATCCCGGACGAGCCCCCA
24	1068	AAGGGCTGGGTCGGTCGGGCTGGG
19	1062	CCGCGGACGGTGTGAGGCC
21	1061	CGTTTCCCGGCCAACGCACCA
18	1051	CCGGGGCTGCACGCGCGC
26	1051	TCCCTGTGGTCTAGTGGTTAGGATTC
20	1051	GGGGCTGGGCGCGCGCCGCG
18	1045	CGCGGACGGTGTGAGGCC
21	1045	GGCGCGCGCCGCGGCTGGACG
22	1044	TGAGGTAGTAGGTTGTATGGTA
21	1042	GAAGCTAAGCAGGGTCGGGCC
19	1042	AGCGGTGGATCACTCGGCT
26	1035	AGGGAACGGGCTTGGCGGAATCAGCG
18	1034	AGAGAGACGCGGGTTCCA
22	1031	TCAAATCCCGGACGAGCCCCCA
22	1030	TAAAGAGGCATAGAGCATGGGA
24	1029	AGAGTGGGACATGACAGCACGGTT
21	1027	GCGTGGATGAGGTCCGCCTTT
22	1023	ACGGGTGGGGTCCGCGCAGTCG
23	1022	AGGGACTTTCAGGGGCAGCTGTG
19	1021	AGACTGAGATATGAGGGCA
21	1017	AAGAGGCATAGAGCATGGGAA
23	1016	AACATTCATTGCTGTCGGTGGGT
20	1014	CGGCTGAGGTGGGATCCCGG
21	1014	ACTCTTAGCGGTGGATCACTC
22	1010	GACTCTAGTCTGGCGCTGTGAA
22	1009	CGACCTCAGGTCAGACGTGGCG
26	1009	GTCCGTTGTCCTGTGTCAGAAGATCC
25	1006	AATGTAGGTAAGGGAAGTCGGCAAG
21	1000	CCGGCTGAGGTGGGATCCCGG
23	998	AGCTACATTGTCTGCTGGGTTTA
30	998	CGCGACCTCAGGTCAGACGTGGCGACCCGC
20	996	CAGGAGTGGAGCCTGCGGCT
28	996	AAGGAGTCTAGCACGCGCGCGAGTCGGC
24	995	GGTGTAGAATAAGTGGGAGGCCCC
22	994	AATTGCACGGTATCCATCTGTA
20	994	CCCGCGGACGGTGTGAGGCC
23	994	AGGCCCAGCCCGCGGACGGTGTG
18	993	AGAGAGACGCGGGTTCCT
22	989	ACGCCTGCCTGAGCGTCGCTTT
21	988	CCGTAGCGGTCCTGACGTGCA
21	987	AATGTAGGTAAGGGAAGTCGG
21	987	AGCTACATCTGGCTACTGGGT
18	984	AGTGGTTAGGATTCGGCG
20	983	TGAGGTAGTAGGTTGTATGG
19	983	ATCCTTCGATGTCGGCTCT
21	981	GGGAACGGGCTTGGCGGAATC
22	976	TGAGGTAGTAGGTTGTATACTT
23	976	AAGGCCGAAGTGGAGCAGGGTTC
22	975	TGAGGTAGTAGGTTGTATAGTA
18	975	GGCGCGAAGCGGGGCTGG
18	974	GGGCTGGGTCGGTCGGGC
20	970	CAACGGGCTGCTATTTATTT
19	970	GAGGGCGCGAGGGGCGGCG
22	969	CATCCCCATTCCACTCCTAGCA
20	966	TTGACTGGGGCGGTACACCT
20	963	TCAGACAACTCTTAGCGGTG
23	963	GGTGGATCACTCGGCTCGTGCGT
23	961	GGAACGGGCTTGGCGGAATCAGC
18	960	CGGAGCGGCGGAGACGGG
22	958	GCGCGCGTGCTAGGACCCGAAA
22	958	TCGAAACCGGGCGGAAACACCA
18	956	ATCCCATCCTCGTCGCCA
18	954	AGGGAGCCTGAGAAACGG
22	953	TGAGGTAGTAGGTTGTGTAGTT
24	953	AAAAGAATGTGGAAATGGCCAAAT
21	953	GGCGTGGAGCCGGGCCGTGGA
23	952	CTAAGTCAGGGACTGTGGGTTTT
23	951	GGCGCCCCTCCCGTCGGCCGTCG
23	943	AACTCTTAGCGGTGGATCAGTCG
27	940	AACGAACGAGACTCTGGCATGCTAACT
19	937	CCGGGGAGGTAGTGACGAA
23	936	CTAAGCCAGGGATTGTGGGTTTT
20	935	CCACAGGGTAGAACCACGGA
23	928	TGGACGGAGAACTGATAAGGGTT
22	924	TGAGGTGGTAGATTGTATAGTT
24	924	CAGGCTGGTTAGATGGTTGTCCAT
20	924	TGGCGGAATCAGCGGGGAAA
24	922	CGGTGGATCACTCGGCTCGTGCGT
24	921	GGGGACGCGTGCATTTATCAGACC
23	921	ACCTGGCATACAATGTAGATTTC
26	920	GAGGGAGAGAACACAGGCTGAGTGGT
23	919	TATTGCACTTGTCCCGGCCTGTT
22	919	TCCTTCGATGTCGGCTCTTCCT
22	916	CTGGGAGAGGATTGTTTACGCC
18	916	ATCACGTCGGGGTCACCA
25	914	AGCTACATCTGGCTACTGGGTCTTT
22	912	CGACGAGTAGGAGGGCCGCTGC
18	910	AAAGGGAGTCGGGTTCAG
24	909	AGCAGCATTGTACAGGGCTATGAT
24	905	AGTACCTCCGGGCACGGTGCACCA
24	904	TGAGGTAGTAGGTTGTGTGGTTTA
27	903	TTCCCACTACTGCACTTGACTAGTCTT
19	902	GACCGGCGCAAGACGAACT
19	901	TAACCGGGCAGAAACACCA
20	898	GAACGGGCTTGGCGGAATCA
23	895	ACGGATTTTTGGGCGCGGGAGTT
21	894	CCGGGACGGCTGGGAAGGGCT
26	893	AGGAATTGACGGAAGGGCACCACCAG
22	893	TGTAAACATCCCCGACTGGAAG
23	891	AGCCCGCGGACGGTGTGAGGCCG
25	891	GGCTTTGGTCTAGGGGTATGATTCT
23	888	ATCCTTCGATGTCGGCTCTTCCT
28	885	GAAGCGCGGGTAAACGGCGGGAGTAACT
21	885	CCCGGGGCCGAGGGAGAGGAC
22	885	TGGCTCAGTTCAGCAGGAACAC
26	881	GGGCGGCGCCGTGGCTTAGTTGGTTA
22	880	TGAGGTAGTAGATTGTATGGTT
19	877	GCGCTGGAGCGTCGGGCCC
21	876	AAGGCCGAAGTGGAGCAGGGT
20	874	ACCTCCGGGGACGCGTGCAT
22	872	AGGCCGAAGTGGAGCAGGGTTC
22	869	TCATTCCCCGGCATCTCCACCA
23	868	GGGACGCGTGCATTTATCAGACC
22	867	AAGAGGCATAGAGCATGGGAAA
18	866	ACTCTTAGCGGTGGATCA
21	866	AGGGATAACTGGCTTGTGGCG
22	866	TTAGGTAGTAGGTTGTATAGTT
18	866	TGTGAATTGCAGGACACA
24	866	AGAGGTGAAATTCTTGGACCGGCG
27	863	AACTCTTAGCGGTGGATCACTCGAGAC
21	861	AACAGAGGTGGTGTACTCTTT
23	861	CAACTCTTAGCGGTGGATCACTC
22	861	CGTGGTCGGGACCGGAGCGCGG
21	859	TTCCTATGCATATACTTCTTT
18	857	GAAAGGGAGTCGGGTTCA
23	857	TGAAGAGAGAGTTCAAGAGGGCG
21	855	AGGCCGAAGTGGAGCAGGGTT
22	854	TAGCAGCACATCATGGTTTGTA
23	849	GAGGCCCAGCCCGCGGACGGTGT
20	849	AAGAGGGACGGCCGGGGGCA
23	848	GGGCTACGCCTGCCTGAGCGTCG
26	848	AGCGGTGGATCACTCGGCTCGTGCGT
22	846	TGAGGTAGTAGGTTGTACAGTT
25	844	CGTGGTCGGGACCGGAGCGCGGACC
19	844	AGAGGCATAGAGCATGGGA
20	844	GTCTCTGTGGCGCAATCGGT
23	844	CAAAGTGCTTACAGTGCAGGTAG
25	843	CGGCCGCCCCCCGTCCCGAGCGCCC
18	840	CGGGTGTCCGGCGCGCGG
26	836	CTAACCCTCTGAACAGGCATAGACCA
27	835	GAGTCAGCCCTCGACACAAGCTTTTGT
20	835	AAGGCCGAAGTGGAGCAGGG
24	834	ACTCTTAGCGGTGGATCACTCGGC
18	832	TTGACTGGGGCGGTACAC
22	824	ACCATCGACCGTTGACTGTACC
24	823	ATAGCTTATCAGACTGATGTTGAC
20	823	AAGAGGCATAGAGCATGGGA
21	823	GGTGGATCACTCGGCTCGTGC
23	823	GCGGCGTCCGGTGAGCTCTCGCT
23	822	CGAGGCCCAGCCCGCGGACGGTG
23	816	GGCGCGCGCCGCGGCTGGACGAG
23	816	TCTACAGTGCACGTGTCTCCAGT
23	816	AAACGGACTGCTGGCAGGTGCAC
24	816	AACCCTCTGAACAGGCATAGACCA
19	816	AGGAATTGACGGAAGGGCA
25	814	AGATGTCCGGGGCTGCACGCGCGCT
22	812	GAAGCTAAGCAGGGTCGGGCCT
24	810	AGCAGCATTGTACAGGGCTATGAA
20	809	TCTTAGAGGGACAAGTGGCG
18	808	CCGACCGGGGCGGACTGC
25	807	AACATTCATTGCTGTCGGTGGGTTA
25	807	GGCTCCGGGACGGCTGGGAAGGGCT
19	807	CGGGGAGGTAGTGACGAAA
21	804	AGCGCGCGTGCTAGGACCCGA
19	804	GGTGGAGGTCCGTAGCGGT
21	803	GAGGCAAGATGTTGGCATAGC
20	803	GGCGCGCGCCGCGGCTGGAC
24	803	AGTCTGGCGCTGTGAAGAGACATG
19	802	AGAGGGACGGCCGGGGGCA
25	801	ACCACCAGGAGTGGAGCCTGCGGCT
27	800	CGCGACCTCAGGTCAGACGTGGCGACC
29	800	GACTCTAGTCTGGCGCTGTGAAGAGACAT
24	800	GGGGCTACGCCTGCCTGAGCGTCG
22	799	GGCGCGCGCCGCGGCTGGACGA
19	799	GCCCAGCCCGCGGACGGTG
25	795	AGGGAACGGGCTTGGCGGAATCAGC
21	793	ACCCGGGGAGGTAGTGACGAA
23	791	TCTGGGGGTGCGGAGGGTACTGT
21	789	AGGGCTGGGTCGGTCGGGCTG
22	789	TCGTTGCCCGCATTCTCCACCA
19	788	GGGGCCGAGGGAGAGGACC
19	788	GATGTCGGCTCTTCCTATC
29	788	GAGAGGTGTAGAATAAGTGGGAGGCCCCG
23	787	AACTCTTAGTGGTGGATCACTCG
21	785	GGAACGGGCTTGGCGGAATCA
23	785	TGAGGTAGTAGTTTGTACAGTTT
23	784	GGGCGCGACCCGCTCCGGGGACA
27	783	GGCTGTGATGAGGGTTTGGCTCTGATT
21	782	AACCCGTAGATCCGAACTTGT
25	782	AGGCAAGATGTTGGCATAGCTGTTT
20	779	CCGGAGCTGGGGATTGTGGG
26	779	GCGGTGGATCACTCGGCTCGTGCGTC
19	779	GCCGTACGCCGCCGCTCGC
24	777	CAACGGAATCCCAAAAGCAGCTGA
21	776	GCAGATCTTGGTGGTAGTAGC
20	776	GGGGAGGTAGTGACGAAAAA
22	775	CCGCGCGAGCGGCCGCCGGGTG
22	773	AACATTCAACGCTGTCGGTGAG
19	773	GCGCGAGCGGCCGCCGGGT
20	771	CTCGGGCGGGCGGTCGGTGC
22	770	AACTTTGAGCAGGACAGGAGAT
22	769	ATCCTTCGATGTCGGCTCTTCC
21	768	ACGGCCCTGCCGGAGCGTCGA
25	767	AGGCAAGATGTTGGCATAGCTGTAA
23	766	CGTGGTCGGGACCGGAGCGCGGA
25	766	ACGGATTTTTGGGCGCGGGAGTTGG
19	765	GGCGCGCGCCGGCTGAGGT
18	765	AGAGGGACAAGTGGCGTT
27	765	GGCTCGTTGGTCTAGGGGTATGATTCT
22	762	AGCAGCATTGTACAGGGCTATA
20	760	AACGGCGAGTGAAGAGGGAA
19	759	AGGCCGAAGTGGAGCAGGG
22	759	CTGTGCGTGTGACAGCGGCTAA
24	759	AGGGCGTGAAACCGTTAAGAGGTA
23	758	AACGGAATCCCAAAAGCAGCTGT
27	758	ACTCCCACTGCTGCATTTGACTAGTCT
22	757	TGGTCGGGACCGGAGCGCGGAC
23	755	AACTCTGAGCGGTGGATCACTCG
18	754	GCGCAGTCGGCCCGGAGG
28	753	GCTAGCGTGGCAGAGCTCGGCAAATGCA
22	752	GGGCGCGACCCGCTCCGGGGAC
25	751	GGGGCTACGCCGCGACGAGTAGGAG
21	750	GGGGAGGTAGTGACGAAAAAT
18	750	GGGGAGGTAGTGACGAAA
20	750	AGGAGAAGAAGAAGGATGAT
28	749	AGGAGTCTAGCACGCGCGCGAGTCGGCG
21	748	GAAAGTCGGAGGTTCGAAGAC
20	748	TCTGGCGCTGTGAAGAGACA
24	745	ATCACATTGCCAGGGATTTCCAAT
24	745	GGGGCGGGCCCAGGGGGGGCGGGC
19	743	GCTGGGTCGGTCGGGCTGG
24	743	GGTCGCGTCGGAGAGGGCCCCCGG
21	741	AGCCCGCGGACGGTGTGAGGC
24	741	TGAGAACTGAATTCCATAGGCGTT
23	740	GCGACGAGTAGGAGGGCCGCTGC
28	739	CAGACAACTCTTAGCGGTGGATCACTCG
25	737	GGGCTACGCCTGCCTGAGCGTCGCT
24	736	GGGATGAACCGAACGCCGGGTTAA
22	735	TGGAATGTAAAGAAGTATGTAT
26	731	CCGGGGCTACGCCTGCCTGAGCGTCG
23	731	TGAGGTAGTAGGTTGTGTGGTAT
22	727	GGGGTTCCTGGCGATGCGATTT
24	727	TGAGGTAGTAGGTTGTATAGTTAT
23	727	AACTCTTAGCGGGGGATCACTCG
27	726	TGGCTGTGATGAGGGTTTGGCTCTGAT
20	725	TCGGGACCGGAGCGCGGACA
22	725	GGCGTGGAGCCGGGCCGTGGAA
19	723	AAGGCCGAAGTGGAGCAGG
20	723	CCCGGGGAGGTAGTGACGAA
22	718	GTGTAGAATAAGTGGGAGGCCC
25	717	TGAGGTAGTAGGTTGTGTGGTTTTT
21	715	GGTGGACAGGGGTCACTTTTT
25	715	GCCCGCGGACGGTGTGAGGCCGGTA
18	714	AATGCGGACAGGGGGCAT
21	714	AGCTACATTGTCTGCTGGGTT
19	714	ACAGCAGGACGGTGGCCAT
28	713	GACCAATGTAGGTAAGGGAAGTCGGCAA
27	713	TTGGACCAATGTAGGTAAGGGAAGTCG
26	712	AAGAGGGCGTGAAACCGTTAAGAGGT
23	710	TGGTGACCACGGGTAACGGGGAA
25	710	GCGTTGGTGGTATAGTGGTGAGCAT
21	709	GCGCCGCTCGTGGTCGGGACC
20	709	GCGGGGGGCGCCGGGGGGGA
18	707	AGCGGTGGATCACTCGGC
20	705	AAGGGAAGTCGGCAAGCCGG
22	705	GCCGCGACGAGTAGGAGGGCCG
22	702	TGAGGTAGTAGATTGTATACTT
19	701	TCGGGCGGGCGGTCGGTGC
27	699	AAAGGAATTGACGGAAGGGCACCACCA
23	698	TATTGCACTTGTCCCGGCCTGTA
19	698	AGTGACGCGCATGAATGGA
22	698	GGCTACGCCTGCCTGAGCGTCG
18	697	AAGGGCTGCCGGCGGGCA
22	696	TGAGGTAGTAGGTTGTATATTT
22	695	AGGCAAGATGTTGGCATAGCTA
24	694	AAGGAGTCTAGCACGCGCGCGAGT
20	694	AGGCCGAAGTGGAGCAGGGT
19	694	AGGGATAACTGGCTTGTGG
18	693	GGGAACGGGCTTGGCGGA
22	693	ACCTGGCATACAATGTAGATTT
23	690	CGGCCCTGCCGGAGCGTCGAGAA
21	689	GCTACTTCACAACACCAGGGT
26	689	GGGCAACACAGAGAGACGCGGGTTCC
22	688	GCCGGCTGAGGTGGGATCCCGG
20	687	AACATTCAACGCTGTCGGTG
20	685	TCATCCCGGACGAGCCCCCA
19	684	GGCTGGGTCGGTCGGGCTG
21	681	AGCTGGTGTTGTGAATCAGGC
22	680	GGGCTGGGGCGCGAAGCGGGGC
19	680	GACAGCAGGACGGTGGCCA
26	680	AGTCAGCCCTCGACACAAGCTTTTGT
23	680	TCACAGTGAACCGGTCTCTTTTT
19	680	CGCGGGAGGTGTGGCGTAC
24	680	GCGGGTAAACGGCGGGAGTAACTA
20	679	GGGAACGGGCTTGGCGGAAT
22	678	CGGGTGTCCGGCGCGCGGCTCG
21	676	TGGCATCCAGAACAGCGGTAC
23	676	AGGGATAACTGGCTTGTGGCGGC
18	675	GGTGGAGGTCCGTAGCGG
24	675	GGGAATACCGGGTGCTGTAGGCTT
25	675	AGGCAAGATGTTGGCATAGCTGTAT
18	672	ACGGGTGGGGTCCGCGCA
27	671	AACGGATTTTTGGGCGCGGGAGTTGGA
20	671	GGGGCTGCACGCGCGCTACA
22	670	AGGCAAGATGTTGGCATAGATG
27	670	GGTGTAGAATAAGTGGGAGGCCCCGCG
24	670	AGCTACATTGTCTGCTGGGTTTCA
23	669	CTGGGAGAGGATTGTTTACGCCA
21	668	CGGGGAGGTAGTGACGAAAAA
19	667	AAATCTCGCGCCGGGCCGT
20	667	GCGCGCGCCGCGGCTGGACG
21	666	TCACAGTGAACCGGTCTCTTA
28	666	GGACCAATGTAGGTAAGGGAAGTCGGCA
27	663	GTGGAATGCGAGCGCTCAGTGGGCCAC
20	661	AAGCGCCCTGGTCTGTATTT
24	661	CGCGACGAGTAGGAGGGCCGCTGC
24	658	GGTGGATCACTCGGCTCGTGCGTC
24	657	GCCGCGACGAGTAGGAGGGCCGCT
25	656	CGCGACCTCAGGTCAGACGTGGCGA
22	656	TAGCACCATTTGAAATCGGTTA
25	656	GCGTGGCAGAGCTCGGCAAATGCAA
22	655	TGAGGTAGTAGATTGTATAGTA
23	654	AGCAGCATTGTACAGGGCTATCT
19	652	GAACATGGGTCAGTCGGTC
26	651	GGTGTAGAATAAGTGGGAGGCCCCGC
19	649	ACCAGGGGAATCCGACTGT
19	649	AAGGGAACGGGCTTGGCGG
23	649	CGGGTGGATCACGATGCAATTTT
20	647	CGGATTTTTGGGCGCGGGAG
22	647	AGGGATAACTGGCTTGTGGCGG
22	647	TGAGGTAGTGGGTTGTATAGTT
20	647	ACGGATTTTTGGGCGCGGGA
21	644	AGTGGTTAGGATTCGGCGCTC
20	643	GGCTGGGTCGGTCGGGCTGG
23	642	AACTCTTGGCGGTGGATCACTCG
29	642	GAAAGATGGTGAACTATGCCTGGGCAGGG
20	642	TATTGCACTTGTCCCGGCCT
24	642	TAGCTTATCAGACTGATGTTGACG
25	640	TGGGCGCGCGCCGCGGCTGGACGAG
19	639	GCCCGCGGACGGTGTGAGG
18	639	AACCGGGCGGAAACACCA
25	638	GGCGGCGTCCGGTGAGCTCTCGCTG
19	638	ACGGATTTTTGGGCGCGGG
20	637	CGCCCGGCGGCTTTGGTGAC
22	637	AGGGCTGGGTCGGTCGGGCTGG
29	637	AACTCTTAGCGGTGGATCACTCGGCTCGT
27	636	GGAACGGGCTTGGCGGAATCAGCGGGG
22	636	GAACGGGCTTGGCGGAATCAGC
23	634	GGGGCTGGGCGCGCGCCGCGGCT
21	634	CGGGCGGGGCGGTCCCGGGCG
22	633	AGGCAAGATGTTGGCATAGCTT
24	631	CAACTCTTAGCGGGGGATCACTCG
20	630	GAGGCAAGATGTTGGCATAG
25	630	AAAGTCGGAGGTTCGAAGACGATCA
22	630	ACCCGGGGAGGTAGTGACGAAA
24	629	ATTAGTGACGCGCATGAATGGATG
21	628	GGGGATGTAGCTCAGTGGTAG
22	628	GCCCGGATAGCTCAGTCGGTAG
24	627	GTGGTCGGGACCGGAGCGCGGACA
22	626	GCTAGCGTGGCAGAGCTCGGTA
23	626	GAGCGCCGCTCGTGGTCGGGACC
24	626	GGCTTTTGTCTAGGGGTATGATTC
20	625	GTTTCTGTAGTGTAGCGGTT
22	623	TTAGGTAGTAGATTGTATAGTT
20	622	CGGGGCTGCACGCGCGCTAC
18	620	TGGCGCTGTGAAGAGACA
19	619	GCCTGCCTGAGCGTCGCTT
20	619	CGGGGCGCGGGGGCGGGGGG
22	619	ATCTCCAGGCAGGTGTCTCTTT
26	618	GGGGACGCGTGCATTTATCAGACCAA
21	617	AACTCTTAGCGGTGGATCACT
26	616	AACATTCATTGCTGTCGGTGGGTTTT
18	616	GGGGATCGGGGATTGCAA
19	615	CTGGCGCTGTGAAGAGACA
21	615	TTGACTGGGGCGGTACACCTG
20	614	CGGCCCTGCCGGAGCGTCGA
23	614	AGGAATTGACGGAAGGGCACCAC
22	613	AAGGGAACGGGCTTGGCGGAAT
25	611	TCGTGGTCGGGACCGGAGCGCGGAC
26	611	GATCGAGGCCCAGCCCGCGGACGGTG
26	609	GGCTCTTTGGTCTAGGGGTATGATTC
29	608	GCGGCGACTCTGGACGCGCGCCGGGCCCT
19	608	TCCGGGGCTGCACGCGCGC
22	606	TCGAATCCTGCCGACTACGCCA
22	606	TCGGGTGCGAGAGGTCCCGGGT
21	605	TAAGAGGGACGGCCGGGGGCA
18	605	AGGGCTGGGTCGGTCGGG
25	605	GTGGAATGCGAGCGCTCAGTGGGCC
24	604	AACTGAGGGACAGACGATGGGATC
22	604	AGGGCGTGAAACCGTTAAGAGG
24	604	AGCCCGCGGACGGTGTGAGGCCGG
19	603	AGGATAGCTGGCGCTCGGG
23	603	CAGGCTGGTTAGATGGTTGTCCT
27	602	GACTCTAGTCTGGCGCTGTGAAGAGAC
22	601	AGAGAATCATAGAATGGCCTGG
18	600	AGCCCGCGGACGGTGTGA
23	598	GAAGGCCGAAGTGGAGCAGGGTT
23	598	GGACCGGAGCGCGGACAGATGTG
18	597	TGGGAAGGGCTGCCGGCG
26	596	GGCTGGTCCGATGGCAATGGCATTTA
23	596	AAGGGAACGGGCTTGGCGGAATC
24	596	GGGCTACGCCGCGACGAGTAGGAG
19	595	GGAGACGGGCGCCGCGAGG
22	595	AGGGGAATCCGACTGTTTAATT
19	595	GAAAGGGAGTCGGGTTCAG
23	594	CAAAGTGCTCATAGTGCAGGTAG
22	593	TCAGTCCCCGGCATCTCCACCA
22	593	CGGGGAGGTAGTGACGAAAAAT
19	593	CGGGTGTCCGGCGCGCGGC
20	593	CGCCTGCCTGAGCGTCGCTT
24	593	AAGCGGGGCTGGGCGCGCGCCGCG
18	592	TTCCCGGGCGGCGCACCA
23	592	AGGCAAGATGTTGGCATAGATGT
25	590	CAAACCCTGTAGCGTTCGGACATCG
19	590	GGGGCGCGGGGGCGGGGGG
28	589	GGGAGGGAGAGAACACAGGCTGAGTGGT
19	588	AGCTAAGCAGGGTCGGGCC
27	588	CCGGCTGAGGTGGGATCCCGGGGCGGC
23	587	AGAAGACCCTGTGGAACTTTAAA
25	587	AGGGAGAGAACACAGGCTGAGTGGT
25	587	CGAGGCCCAGCCCGCGGACGGTGTG
24	587	TGAGGTAGTAGGTTGTATGGTTTT
26	587	TTCCCACTACTGCACTTGACTAGTCT
23	584	GTCCGTAGCGGTCCTGACGTGCA
26	584	CGGGGCTACGCCTGCCTGAGCGTCGC
18	583	TCCCCAGCATCTCCACCA
18	582	GCGCTGGAGCGTCGGGCC
23	582	GCGGTGGATCACTCGGCTCGTGC
18	581	GAGCGGCGGAGACGGGCG
19	581	GCCGGCTGAGGTGGGATCC
24	580	TACCACAGGGTAGAACCACGGAAT
18	580	AGCTGGAGATGGAGGTTT
20	580	AGACAGCAGGACGGTGGCCA
22	580	AATCACATTGCCAGGGATTTCC
19	579	CAGAACTGGCGCTGCGGGA
27	578	TGGCTGAGGAGCCACTGGAGCGAGGCT
22	578	CGGAGAAGCCGGCGGGAGCCCC
22	578	GAGGGGAGGCCCAAGCCAGCAA
18	577	AGGGGTATGATTCTCGGT
18	577	TGGTTAGGATTCGGCGCT
21	576	ACCACAGGGTAGAACCACGGT
22	576	TTGGACCGGCGCAAGACGAACT
18	575	AACGGGCTTGGCGGAATC
24	575	AACATTCATTGCTGTCGGTGGGTA
23	573	GAGGGACTTTCAGGGGCAGCTGT
19	572	AGGAGGTGTCAGAAAAGTT
28	571	CGTGGAATGCGAGCGCTCAGTGGGCCAC
25	570	GTCCGTTGTCCTGTGTCAGAAGATC
26	569	TGGACCAATGTAGGTAAGGGAAGTCG
19	568	GGGGCTGCACGCGCGCTAC
20	568	CCGGGGAGGTAGTGACGAAA
23	567	TGAGGTAGTCGGTTGTATTGTTT
28	567	GACTCTAGTCTGGCGCTGTGAAGAGACA
21	567	GAGGTAGTAGATTGTATAGTT
21	565	TAGCTTATCAGACTGATGTTG
22	565	AAGACGAGATTGGCATGGCTTT
22	565	ATAGCTTATCAGACTGATGTTG
21	565	CGTAGCGGTCCTGACGTGCAA
22	564	TGGCGCTGGAGCGTCGGGCCCA
22	564	GCGCGAGCGGCCGCCGGGTGTT
24	563	ACGCCGCGACGAGTAGGAGGGCCG
25	562	GCTAGCGTTGCAGAGCTCGGCACCA
19	561	AAACCGGGCAGAAACACCA
22	560	GCGCGCGCCGCGGCTGGACGAG
23	556	GGCTGGTCCGATGGCAATGGCAT
24	555	ACGGCCCTGCCGGAGCGTCGAGAA
20	555	AAGGACTTGGCGGTGCCCCA
25	554	TCGGGCCGGCCGCGCCGCGCGCGCG
22	554	TGAGGTAGTAGTTTGTATAGTT
26	554	GCGCTGTGATGAGGGGACGGCTGATG
21	554	ATGTAGGTAAGGGAAGTCGGC
19	553	CGCGACGAGTAGGAGGGCC
23	552	CTGAGGTAGTAGTTTGTACAGTT
19	552	AGCGCGCGTGCTAGGACCC
19	552	GGGGGCTACGCCGCGACGA
21	551	AGCCACTGACTAACGCACATT
23	550	TGAGGTAGTAGGTTGTGTGGTTG
21	550	GCCGCGGGGGGCGCCGGGGGG
23	549	TGAGGTAGTAGTTTGTGCTGTTA
23	549	TTGAGGTAGTAGGTTGTATGGTT
23	549	TGTAAACATCCTCGACTGGAAGC
21	549	ACCAGGAGTGGAGCCTGCGGC
25	547	GACCGGAGCGCGGACAGATGTGGCG
20	547	AGGATAGCTGGCGCTCGGGG
20	547	AGAGGGAGCCTGAGAAACGG
26	545	GTGAGGTCCTCGGATCGGCCCCGGCG
24	545	ATGAGGTAGTAGGTTGTGTGGTTT
22	544	AACTGGCCCACAAAGTCCCGCT
21	544	AGCCGGCGGGAGCCCCGGGGA
26	543	GGGGATGTAGCTCAGCGGTAGAGCGC
20	542	TGAGGTAGTAGTTTGTGCTG
22	542	ACGCCGCGACGAGTAGGAGGGC
19	541	GGGGATGTAGCTCAGCGGG
18	540	CGGCTGAGGTGGGATCCC
25	540	CGGTGGATCACTCGGCTCGTGCGTC
19	540	AGAAGACCCTGTTGAGCTT
27	540	GCTCGTGGTCGGGACCGGAGCGCGGAC
23	540	AGAGGTAGTGGGTTGCATAGTTT
21	539	GCGGGCCCAGGGGGGGCGGGC
28	539	AAACGGATTTTTGGGCGCGGGAGTTGGA
22	537	AGGAATTGACGGAAGGGCACCA
23	536	CAAGGTCGGCCGGCGCGGGCGCC
27	535	GGAGGGAGAGAACACAGGCTGAGTGGT
22	535	TGAGGTAGTAGATTGTATATTT
21	534	TGGGCAACACAGAGAGACGCG
18	533	GCGTTGGTGGTATAGTGG
20	532	CCGCGACGAGTAGGAGGGCC
23	530	AACGAGACTCTGGCATGCTAACT
19	529	AAGGCGAGCTCAGGGAGGC
21	529	AAGTACACACGGGCGGTACAG
27	528	GTCCGTTGTCCTGTGTCAGAAGATCCG
24	528	GCGGCGACTCTGGACGCGCGCCGG
24	528	AGGCCCAGCCCGCGGACGGTGTGA
18	526	AGCGGTCCTGACGTGCAA
21	525	AAGCGGGGCTGGGCGCGCGCC
22	525	TCGTATCCCAGCGGTGCCTCCA
22	524	GGCGGGCCCAGGGGGGGCGGGC
18	523	ATCCCACTTCTGACACCA
18	523	CAACGGGCTGCTATTTAT
21	522	CGGATTTTTGGGCGCGGGAGT
26	522	GCTAGCGTGGCAGAGCTCGGCACCAA
23	521	GGAGCGCCGCTCGTGGTCGGGAC
28	521	GATCGAGGCCCAGCCCGCGGACGGTGTG
20	521	GGGAATACCGGGTGCTGTAG
20	521	AAGGTCGGCCGGCGCGGGCG
20	521	ACGCAAGCGATCCCGGAGAA
23	521	AACTCTTAGCGGTGGATCATTCG
27	521	ACTCTTAGCGGTGGATCACTCGGCTCG
18	520	AGTGACGCGCATGAATGG
22	518	TGAGGTAGTGGATTGTATAGTT
23	518	AAGGAGTCTAGCACGCGCGCGAG
18	517	CGGAGCGCGGACAGATGT
23	517	GCTCGGCAAATGCAAAAGGCTTA
23	515	GTGTAGAATAAGTGGGAGGCCCC
22	514	AAGGAATTGACGGAAGGGCACC
20	514	TCTTGGACCGGCGCAAGACG
24	514	AATTAGTGACGCGCATGAATGGAT
19	514	GAGGAAGAAGGAATATTTT
21	513	GGCGACGTCGGCTACCCACCC
28	513	TGAGAGGTGTAGAATAAGTGGGAGGCCC
19	513	AGGGGAATCCGACTGTTTA
28	512	AATCAGAGTGGGACATGACAGCACGGTT
24	511	CCCGACCCGGGGAGGTAGTGACGA
19	511	GTGGATCACTCGGCTCGTG
24	510	GGGAACGGGCTTGGCGGAATCAGC
21	509	GCGCGAGGGGCGGCGGCGGCG
19	509	GGGGAGGTAGTGACGAAAA
24	508	GGCCGCCCCCCGTCCCGAGCGCCC
21	507	AAGGGCTGGGTCGGTCGGGCT
22	507	CGGGGTTTCGTACGTAGCAGAG
22	506	TCCTTAACTCATGCCGCTGTGC
20	506	AACGCCTGATCCACCGGACA
19	506	CCTCACCCGGCCCGGACAC
19	505	AGGCCCAGCCCGCGGACGG
22	505	GAGGCCCAGCCCGCGGACGGTG
26	505	GCGGGATGAACCGAACGCCGGGTTAA
19	504	TCACAGTGAACCGGTCTCT
23	504	GGCTGAGGTGGGATCCCGGGGCG
20	503	CGGGGAGGTAGTGACGAAAA
27	503	CTTCCCACTACTGCACTTGACTAGTCT
22	502	GCGCCCCTCCCGTCGGCCGTCG
26	502	GGGGATGTAGCTCAGCGGGAGAGCGC
21	502	AAGGCGAGCTCAGGGAGGCCA
24	502	GCTCCGGGACGGCTGGGAAGGGCT
22	502	TAGCAGCACGTAAATACTGGAG
22	501	TCGAATCCCATCCTCGTCGCCA
19	500	AGCGGGCGGCGCGGCGGCG
19	500	AGGTAAGGGAAGTCGGCAA
21	500	AAAGGAATTGACGGAAGGGCA
20	500	GCGCGTGCTAGGACCCGAAA
26	500	GCCGGATTGTGACCGGGGGGACACGG
22	499	GAGCCACTGACTAACGCACATT
22	498	GGCGCTGGAGCGTCGGGCCCAT
19	498	CGGAAGCGTGCTGGGCCCA
21	498	GATCGAAAGGGAGTCGGGTTC
25	496	GCGGCGACTCTGGACGCGCGCCGGG
25	495	CAAACCCTGTAGCGTTCGGACATCA
18	495	GGGACCGGAGCGCGGACA
22	495	TCGTATCCTGCCGACTACGCCA
25	495	CAACTCTTAGCGGTGGATCACTCGG
19	494	GGGCGCGAAGCGGGGCTGG
24	493	TGGCTCAGTTCAGCAGGAACAGTT
28	493	CTCAGGATAGCTGGCGCTCGGGGCGGCG
20	493	TCTGGACGCGCGCCGGGCCC
25	492	GGGACCGGAGCGCGGACAGATGTGG
20	491	GATCGAAAGGGAGTCGGGTT
20	491	GGCGCTGGAGCGTCGGGCCC
29	490	GTCCTGTGAGCAAGACTGAGATATGAGGG
18	490	CGGAAGCGTGCTGGGCCC
26	489	CGAGGCCCAGCCCGCGGACGGTGTGA
21	489	AAGGTCGGCCGGCGCGGGCGC
21	489	ACCTCAGGTCAGACGTGGCGA
21	489	AGGGCGCGAGGGGCGGCGGCG
23	487	GCGGGATGAACCGAACGCCGGGT
20	487	TGATCCTTCGATGTCGGCTC
21	487	CGATTCCCGGCCAACGCACCA
19	486	TGGGGATCGGGGATTGCAA
25	485	GACTCTAGTCTGGCGCTGTGAAGAG
20	485	AGCCCTCGACACAAGCTTTT
19	484	GCGGAAGCGTGCTGGGCCC
19	484	ACCGAGTGTCGTAGGCGTC
19	484	AGGGCTGGGTCGGTCGGGC
22	483	GCCCAGCCCGCGGACGGTGTGA
18	483	ACAAAGCATGGCACTGAA
25	483	GCGGGTAAACGGCGGGAGTAACTAT
27	481	CGGGGCTACGCCTGCCTGAGCGTCGCT
20	479	GACCGGCGCAAGACGAACTA
25	479	AGAGGGCGTGAAACCGTTAAGAGGT
25	478	GAATCCGGAGCGGCGGAGACGGGCG
21	478	GGTCGGGCTGGGGCGCGAAGC
27	478	GCGACCTCAGGTCAGACGTGGCGACCC
26	477	CGTGGAATGCGAGCGCTCAGTGGGCC
24	476	ATCACATTGCCAGGGATTTCCATT
24	476	CAATGTAGGTAAGGGAAGTCGGCA
27	475	CTTGCCCCCCCTCTAGCCCGACAAACT
23	474	ACTCTTAGCGGTGGATCACTCGG
18	474	CCGGGACGGCTGGGAAGG
21	473	GAGGCCCAGCCCGCGGACGGT
24	473	GCGTGGCAGAGCTCGGCAAATGCA
21	473	GGTGGAGCATGAGCGCGCGTG
22	473	CTGGGAGAAGGCTGTTTACTCT
26	473	GCGGGCGGCGCGGCGGCGGCGACTCT
19	472	ACCGGAGAAGTGGGGTCAA
24	471	AGGCCGAGGTCAGCACTGAGAACC
22	471	GGGTGGATCACGATGCAATTTT
24	471	GAGGCCCAGCCCGCGGACGGTGTG
27	471	AGAACGAAAGTCGGAGGTTCGAAGACG
21	470	ATTGCACTTGTCCCGGCCTGT
22	469	TGGGCGCGCGCCGCGGCTGGAC
22	469	GTACAGTACTGTGATAACTGAA
21	468	GCCCAGCCCGCGGACGGTGTG
18	467	ATCCCACCTTCGTCGCCA
22	466	CCGGGGAGGTAGTGACGAAAAA
24	466	TACCACAGGGTAGAACCACGGACG
23	464	CGGATTTTTGGGCGCGGGAGTTG
24	464	CGAGGCCCAGCCCGCGGACGGTGT
22	464	CCGGAGCTGGGGATTGTGGGTT
23	463	TGAGGTAGTAGGTTGTATAGTAA
24	463	TCGGGCTGGGGCGCGAAGCGGGGC
20	463	AGAGAGACGCGGGTTCCTTT
20	463	ATCTGACCAGTAGAAAACCA
20	462	AGGGAACGTGAGCTGGGTTT
18	461	ATCCGGGTGCCCCCTCCA
18	461	CGGCGGGAGCCCCGGGGA
19	461	CAACGGGCTGCTATTTATT
22	460	GGCTCCGGGACGGCTGGGAAGG
22	460	TCGTATCCTGTCCGTGACGCCA
26	460	CGGCTGAGGTGGGATCCCGGGGCGGC
19	460	GGCTCCGGGACGGCTGGGA
19	459	CGGCTCCGGGACGGCTGGG
18	458	CGCGGGAGGTGTGGCGTA
20	458	GGGATAACTGGCTTGTGGCG
21	456	GCGGACGGTGTGAGGCCGGTA
27	456	GGGCGGCGCGGCGGCGGCGACTCTGGA
21	455	GAGAGGGAGCCTGAGAAACGG
23	455	CTTGGACCGGCGCAAGACGAACT
27	455	ACGGGCTTGGCGGAATCAGCGGGGAAA
19	454	CCGGGACGGCTGGGAAGGG
21	454	CTGGCGCTGTGAAGAGACATG
27	454	CTCCCACTGCTGCATTTGACTAGTCTT
18	453	GATGTCGGCTCTTCCTAT
22	452	GCAGAACTGGCGCTGCGGGATG
20	452	CCGGGACGGCTGGGAAGGGC
19	452	CTGGTGGAGGTCCGTAGCG
18	451	ACCGGCGCAAGACGAACT
23	451	GAGGTGAAATTCTTGGACCGGCG
20	451	GTATCCCATCCTCGTCGCCA
19	451	GATCGAAAGGGAGTCGGGT
24	450	GGGGCTACGCCGCGACGAGTAGGA
22	450	GGGATAACTGGCTTGTGGCGGC
18	450	AGGCCGAAGTGGAGCAGG
22	449	GCGGTGGATCACTCGGCTCGTG
22	449	CTTTCAGTCGGATGTTTGCAGC
22	449	TCCCGGGGCCGAGGGAGAGGAC
19	448	ACTCTAGTCTGGCGCTGTG
20	447	CAGAACTGGCGCTGCGGGAT
28	447	AGCGGGCGGCGCGGCGGCGGCGACTCTG
19	447	TCCCACATGGTCTAGCGGT
24	447	AGGGGCTCTCGCTTCTGGCGCCAA
23	447	AACTCTTAGGGGTGGATCACTCG
20	447	AGAACTGGCGCTGCGGGATG
25	446	GGGACGCGTGCATTTATCAGACCAA
24	445	GTAGTCGTGGCCGAGTGGTTAAGG
20	444	AGGCCCAGCCCGCGGACGGT
20	444	GGGGGCTACGCCGCGACGAG
23	444	ACTCTGGACGCGCGCCGGGCCCT
22	444	GGGAACGGGCTTGGCGGAATCA
25	443	GGGGATGTAGCTCAGCGGGAGAGCT
19	443	TCTTGGACCGGCGCAAGAC
23	443	GCAGATCTTGGTGGTAGTAGCAA
22	442	AGGCCCAGCCCGCGGACGGTGT
20	442	AAGCTAAGCAGGGTCGGGCC
23	442	AGCGGCCCCCCGGCGCGCCGGGC
25	441	TCTTAGCGGTGGATCACTCGGCTCG
20	441	GGCTCCGGGACGGCTGGGAC
25	441	AACGCAGGTGTCCTAAGGCGAGCTC
20	441	AAGCTAGAGAGAGGGGACAC
23	440	TGAGGTAGTAGGTTGTATGGTAA
22	440	TCTGGCGCTGTGAAGAGACATG
23	440	ACATTCATTGCTGTCGGTGGGTT
22	440	TCGGAACCGGGCGGAAACACCA
22	440	GCCGGCAGGCGCGGGTAACCCG
18	440	GGGGCGCGAAGCGGGGCT
19	440	AGGGAGAGGACCGCCGCCG
21	440	GGGCTTTCCGGTCGGTCGCGC
20	439	GTTTCCCGGCCAACGCACCA
26	439	ACGGCGAGTGAAGAGGGAAGAGCCCA
21	439	CGGCTGAGGTGGGATCCCGGG
25	438	GGGAAACCTCACCCGGCCCGGACAC
22	437	CCCGCCTCGCCGGGGAGGTGGA
20	436	GATGTCGGCTCTTCCTATCA
24	436	GGGGATGTAGCTCAGTGGTAGAGC
27	436	AGCGGTGGATCACTCGGCTCGTGCGTC
21	436	TAGCTGGCGCTCGGGGCGGCG
20	436	GGGCCCGGATCGTCGCCGAA
24	436	GGGGCTGGGCGCGCGCCGCGGCTG
23	435	GAGCGGTCGGCGTCCAACTTCTT
18	435	ACCGGGTGCTGTAGGCTT
18	434	AAAGTCGGAGGTTCGAAG
24	434	TCGAGGCCCAGCCCGCGGACGGTG
22	434	TGGACGGAGAACTGATAAGGGC
18	434	CCCCCAGCATCTCCACCA
21	434	CCGGTGAGCTCTCGCTGGCCC
20	434	ATCCTTCGATGTCGGCTCTT
21	433	CGGGCCCGGATCGTCGCCGAA
20	433	GAGACATGAGAGGTGTAGAA
29	433	AGAGGTGTAGAATAAGTGGGAGGCCCCGC
24	432	AAACCCTGTAGCGTTCGGACATCG
19	432	TAGTGGTTAGGATTCGGCG
22	432	TCCGGAGCGGCGGAGACGGGCG
22	431	TGAGGTAGTAGGTTGTATAATT
25	431	AGTTGAACATGGGTCAGTCGGTCCT
24	431	AGGGAACGGGCTTGGCGGAATCAG
22	430	GCTCTAAGGGCTGGGTCGGTCG
23	430	AACATTCAACGCTGTCGGTGAGA
19	429	GGGGATGTAGCTCAGTGGT
23	429	TGTAAACATCCCCGACTGGAAGA
24	428	GGAAACCTCACCCGGCCCGGACAC
18	428	GCTGGGTCGGTCGGGCTG
19	428	TATCCCATCCTCGTCGCCA
21	427	GTTTCTGTAGTGTAGCGGTTA
25	427	GGGCGCGCGCCGCGGCTGGACGAGG
20	427	GTCCGGGGCTGCACGCGCGC
18	426	GATCCTTCGATGTCGGCT
24	426	GCGTTGGTGGTATAGTGGTGAGCA
24	426	GAAAGTCGGAGGTTCGAAGACGAT
23	425	CGGAGAGGGAGCCTGAGAAACGG
20	425	TCCCTGAGACCCTAACTTGT
20	425	GAGAAGACGGTCGAACTTGA
23	424	GGATCTTGGGATCGAGCTGGCGG
18	424	GAACATGGGTCAGTCGGT
18	423	GTAGTCGTGGCCGAGTGG
25	423	GGCTGTGATGAGGGTTTGGCTCTGA
19	423	TCCTGCGGAAGGATCATTA
20	423	GAAAGTCGGAGGTTCGAAGA
21	423	GCTAGCGTGGCAGAGCTCGGA
18	423	GGACGCGCGCCGGGCCCT
23	423	AGGGGCTCTCGCTTCTGGCGCCA
25	422	TACCACAGGGTAGAACCACGGACAA
22	421	GCGCCGCTCGTGGTCGGGACCG
24	421	TGAGGTAGTAGGTTGTATGGTTAA
20	420	GGCGGCGTCCGGTGAGCTCT
20	420	GAGGGAGAGGACCGCCGCCG
21	419	GGCTCCGGGACGGCTGGGAAG
21	419	GGTGGACAGCGGTCACTTTTA
21	417	TAGCAGCACATCATGGTTTGC
22	417	AGGTGGAGCATGAGCGCGCGTG
20	416	GCGCGAAGCGGGGCTGGGCG
21	416	TTCAAGTAATCCAGGATAGGC
19	416	AGGGAACGTGAGCTGGGTT
20	416	CCCGGGGCGCGGGGGCGGGG
29	415	CCTTCCCACTACTGCACTTGACTAGTCTT
26	415	GACTCTAGTCTGGCGCTGTGAAGAGA
21	415	AAGGGAACGGGCTTGGCGGAA
22	415	AGTTCTTCAGTGGCAAGCTTTA
19	415	CGACGAGTAGGAGGGCCGC
27	415	GGGGATGTAGCTCAGCGGGAGAGCGCT
20	414	AAGCGCGGGTAAACGGCGGG
18	413	CCGCGGACGGTGTGAGGC
20	413	AAAAGAATGTGGAAACGGCC
24	413	ATGTAGGTAAGGGAAGTCGGCAAG
18	412	GAAAGTCGGAGGTTCGAA
19	412	GCCGATCGAAAGGGAGTCG
22	412	TCGCACAGGAGCAAGTTACCGC
24	411	TCAGCCCTCGACACAAGCTTTTGT
28	411	GGCGCGCGCCGGCTGAGGTGGGATCCCG
24	410	GGGGCCGAGGGAGAGGACCGCCGC
20	410	ATGTAGGTAAGGGAAGTCGG
21	410	TCCTTAACTCATGCCGCTGTG
26	410	GGGGATGTAGCTCAGCGGGAGAGCTC
29	410	CGCGACCTCAGGTCAGACGTGGCGACCCG
22	409	CGCCGCGACGAGTAGGAGGGCC
22	409	TCGAATCCTGTCCGTGACGCCA
26	409	GGCTGAGGTGGGATCCCGGGGCGGCA
27	408	CGGCTGAGGTGGGATCCCGGGGCGGCA
21	408	GGGGTGCGAGAGGTCCCGGGT
23	407	GCGGCGACTCTGGACGCGCGCCG
20	407	GTAACCGGGCAGAAACACCA
24	406	TCAGTGCATCACAGAACTTGGTAA
24	406	CGGAAGCTAAGCAGGGTCGGGCCT
21	406	GGAGAAGCCGGCGGGAGCCCC
24	406	GGCTTGGTCTAGGGGTATGATTCT
29	405	GCTAGCGTGGCAGAGCTCGGCAAATGCAA
22	405	TCAATCCCCGGCATCTCCACCA
26	405	GGGCGGCGCGGCGGCGGCGACTCTGG
19	405	GAGGGAGCCTGAGAAACGG
24	405	GTTGAGGTAGTAGGTTGTATGGTT
25	405	GGTGTAGAATAAGTGGGAGGCCCCG
20	405	TCCGGAGCGGCGGAGACGGG
22	405	AGATCAGAAGGTGATTGTGGCT
20	404	GGACGCGCGCCGGGCCCTTC
22	403	TGAGGTGGTAGGTTGTGTGGTT
21	403	CGGTGGATCACTCGGCTCGTG
27	403	GCGTTGGTGGTATAGTGGTTAGCATAG
25	403	AAGGCCGAAGTGGAGCAGGGTTCCA
20	402	AGAACGAAAGTCGGAGGTTC
23	402	GGAATACCGAGTGTCGTAGGCGT
20	402	GACGAGGTGGCCGAGTGGTT
22	402	AATTAGTGACGCGCATGAATGG
21	401	AGGGGAATCCGACTGTTTAAT
19	401	ACGGGTGGGGTCCGCGCAG
23	400	GCCTACGGCCATCCCACCCTGGT
26	400	AGCTACATCTGGCTACTGGGTCTCTT
21	399	GGGATAACTGGCTTGTGGCGG
26	399	CAGGATAGCTGGCGCTCGGGGCGGCG
22	399	GTGGAATGCGAGCGCTCAGTGG
20	399	GGGGCGCGAAGCGGGGCTGG
24	399	GTCCGTTGTCCTGTGTCAGAAGAT
19	398	GTAGCGGTCCTGACGTGCA
21	398	CGGGGCTGGGCGCGCGCCGCG
29	398	AGGTGTAGAATAAGTGGGAGGCCCCGCGG
19	398	GAGGTGGGATCCCGGGGCG
26	397	GGCTGTGATGAGGGTTTGGCTCTGAT
24	397	TCTTGGACCGGCGCAAGACGAACT
20	397	GGGCGCGCGCCGCGGCTGGA
26	397	ACGGATTTTTGGGCGCGGGAGTTGGA
18	397	CGGGATAAGGATTGGCTC
25	397	AGCGGGCGGCGCGGCGGCGGCGACT
19	397	CCGGCTGAGGTGGGATCCC
19	396	CAGCAGTTGAACATGGGTC
22	396	TCGGATCCCATCCTCGTCGCCA
20	395	AGGGCTGGAACTGATAGGTA
20	395	AGTGGTTAGGATTCGGCGCT
28	395	GGGCGGCGCGGCGGCGGCGACTCTGGAC
22	395	ATGTCCGGGGCTGCACGCGCGC
20	395	GGGTGCGAGAGGTCCCGGGT
19	395	TACCGAGTGTCGTAGGCGT
25	394	CGTAGCGGTCCTGACGTGCAAATCG
21	393	TCGGGTGTCCGGCGCGCGGCT
23	393	GGTTCGTTTCCGGCTCGAAGGAC
25	393	GGCAACACAGAGAGACGCGGGTTCC
20	393	ATGTGAATTGCAGGACACAT
22	392	TTCCCTTTGTCATCCTATGCCT
21	392	ACGGCATACGGGCTCGTGTTT
23	392	TTCAAGTAATCCAGGATAGGCTA
21	392	GAATCCGGAGCGGCGGAGACG
19	392	TTGCCCGCATTCTCCACCA
22	392	ACGGCCCTGCCGGAGCGTCGAG
22	391	CGGTGGATCACTCGGCTCGTGC
22	391	TGGATCACTCGGCTCGTGCGTC
23	389	GCCGCGACGAGTAGGAGGGCCGC
21	389	CGCGGCGCCGCCGGGCCGGGC
23	389	AAGGTGAGGGCCGGCGCGCGCCG
19	389	CAGCCCGCGGACGGTGTGA
19	387	AGCTAGAGAGAGGGGACAC
26	387	ATGCAGTGGAGGAACATCAGGAGAGT
21	387	CTGGTGGAGGTCCGTAGCGGT
21	387	CGCCGCGACCGGCTCCGGGAC
22	387	GGGCAACACAGAGAGACGCGGG
19	386	GGTAGCGTGGCCGAGCGGT
21	386	AACGAAAGTCGGAGGTTCGAA
22	386	AGCGGTGGATCACTCGGCTCGT
23	386	CTGGGAGAGGATTGTTTACGCCT
24	386	AACGAGACTCTGGCATGCTAACTA
20	386	ATCAGAAGGCTGCGTGTTCG
18	385	AGCCGATCGAAAGGGAGT
22	384	CGAGGTAGTAGGTTGTATAGTT
24	383	AATCCGGAGCGGCGGAGACGGGCG
23	383	AACCCGTAGATCCGAACTTGTGT
19	383	GGCTGAGGTGGGATCCCGG
27	382	GCGCGCCGGCTGAGGTGGGATCCCGGG
24	382	GGGACCGGAGCGCGGACAGATGTG
24	382	ACCCGGGGAGGTAGTGACGAAAAA
19	381	GGTGGACAGGGGTCACTTT
24	381	AGAGGCATAGAGCATGGGAAAATT
25	381	GCGGAGCGCCGCTCGTGGTCGGGAC
20	381	ACGGCCCTGCCGGAGCGTCG
23	381	AATGACACGATCACTCCCGCTGA
28	380	TCAGACAACTCTTAGCGGTGGATCACTC
26	380	CCTGGGAATACCGAGTGTCGTAGGCG
25	380	AGAAACTTGGGATTAACTGTCACCA
24	380	GAACGAGACTCTGGCATGCTAACT
22	380	TAGTGACGCGCATGAATGGATG
22	379	GGCGCTGGAGCGTCGGGCCCAC
26	379	AACGAACGAGACTCTGGCATGCTAAC
20	379	GGGCTGGGTCGGTCGGGCTG
28	379	GCGTTGGTGGTATAGTGGTGAGCATAGC
27	379	AGAGGTGAAATTCTTGGACCGGCGCAA
19	379	GAGGGAGAGGACCGCCGCC
20	379	GCCCGGATAGCTCAGTCGGT
22	379	CTGGTGGAGGTCCGTAGCGGTC
23	378	GAAGCTAAGCAGGGTCGGGCTCG
21	378	CGTAACCGGGCAGAAACACCA
24	377	CGGGCCGGCCGCGCCGCGCGCGCG
23	377	AACTCTTAGCGGAGGATCACTCG
24	377	AAAGGAATTGACGGAAGGGCACCA
24	377	AAACCCTGTAGCGTTCGGACATCA
26	377	CGAATCCGGAGCGGCGGAGACGGGCG
21	376	CGCGACGAGTAGGAGGGCCGC
22	376	ATCAGAAGGCTGCGTGTTCGTA
27	375	GATCCTTCGATGTCGGCTCTTCCTATC
19	375	ACGGATCCGGCATCTGAGA
24	375	TGAGGTAGTAGGTTGTATGGTTAT
20	375	AAGGGAACGGGCTTGGCGGA
23	375	GGACGCGTGCATTTATCAGACCA
21	375	AGGGACGGCCGGGGGCATTCG
20	374	CCGTGGAGCAGAAGGGCAAA
25	374	AAAGGAATTGACGGAAGGGCACCAC
23	373	GAAAGTCGGAGGTTCGAAGACGA
19	373	GAAGCTAAGCAGGGTCGGG
25	372	AGCTACATCTGGCTACTGGGTCTCC
20	372	GCTCGTGGTCGGGACCGGAG
18	372	GGGGAATCCGACTGTTTA
26	372	ACCAATGTAGGTAAGGGAAGTCGGCA
23	371	GGCGGCGCGGCGGCGGCGACTCT
18	370	TTAGAGGGACAAGTGGCG
25	370	TAACCCTCTGAACAGGCATAGACCA
26	370	TAGCGGTGGATCACTCGGCTCGTGCG
20	369	CGGGACGGCTGGGAAGGGCT
24	369	CTTGGACCGGCGCAAGACGAACTA
28	369	GCGGCGACTCTGGACGCGCGCCGGGCCC
25	369	GCTGGGTCGGTCGGGCTGGGGCGCG
23	369	TAACAGTCTACAGCCCATGGTCG
24	368	GAAGGCCGAAGTGGAGCAGGGTTC
20	368	GTAGTCGTGGCCGAGTGGTT
25	367	GGGGATGTAGCTCAGCGGGAGAGCC
24	367	AGCTACATCTGGCTACTGGGTCTA
21	367	GGGGCTTCTCGGAGTCGGGTT
22	366	TGAGGTAGTAGATTGTGTAGTT
22	366	GAGCGGTCGGCGTCCAACTTCT
25	366	TGGGAATACCGGGTGCTGTAGGCTT
23	366	ACCGGCTCCGGGACGGCTGGGAA
22	365	TCGGTGCCCGCATTCTCCACCA
22	365	GGCGGCGTCCGGTGAGCTCTCG
25	365	TGTAAACATCCCCGACTGGAAGCTT
26	365	GGGGATGTAGCTCAGCGGTAGAGCTC
28	364	TCGGTCGGGCTGGGGCGCGAAGCGGGGC
22	364	TCCGGTGAGCTCTCGCTGGCCC
24	364	TGGACGGAGAACTGATAAGGGTAA
26	364	GCCGGCTGAGGTGGGATCCCGGGGCG
23	364	GAGGTGGAGCATGAGCGCGCGTG
23	364	GCCGGGCCCGGATCGTCGCCGAA
25	363	GGGAACGGGCTTGGCGGAATCAGCG
26	363	GAACGAAAGTCGGAGGTTCGAAGACG
23	363	ACGGCCCTGCCGGAGCGTCGAGA
21	363	CCTCGGGCGGGCGGTCGGTGC
21	363	ATCCTTCGATGTCGGCTCTTC
19	361	AACCTCGAGCCGATCGCAC
23	361	AGGCAAGATGTTGGCATAGCTTT
24	361	AAATTCTTGGACCGGCGCAAGACG
20	361	TCGGAAGCTAAGCAGGGTCG
23	360	AAGGACGAAGATGAGGAGGATGA
23	360	GCGGCGCAATGAAGGTGAGGGCC
21	360	GGACCGGCGCAAGACGAACTA
26	360	GGCTCGTTCGTCTAGGGGTATGATTC
21	360	GGGATGAACCGAACGCCGGGT
26	360	TCCCACTACTGCACTTGACTAGTCTT
27	359	GCATTGGTGGTTCAGTGGTAGAATTCT
19	359	CGTAGCGGTCCTGACGTGC
20	359	AGGAGTCTAGCACGCGCGCG
20	358	GGTGGAGGTCCGTAGCGGTC
22	358	TTGAGGTAGTAGGTTGTATGGT
27	357	TCAGGATAGCTGGCGCTCGGGGCGGCG
22	357	GGTCGGGACCGGAGCGCGGACA
24	357	GGCGCGCGCCGCGGCTGGACGAGG
19	357	TTCCCCGGCATCTCCACCA
27	357	GAGAGCTTTGAAGGCCGAAGTGGAGCA
19	356	GGGGAATCCGACTGTTTAA
26	356	CTTGCCCCCCCTCTAGCCCGACAAAC
27	356	GTCAGACAACTCTTAGCGGTGGATCAC
20	356	GTTTCCCGGGCGGCGCACCA
28	356	TGGGCAACACAGAGAGACGCGGGTTCCA
20	355	AAACGGATTTTTGGGCGCGG
24	355	TGCTGAGAGGGCTTGGGGAGAGGA
27	355	GGCGCTGTGATGAGGGGACGGCTGATG
21	354	ACGGAAGGGCACCACCAGGAG
26	354	AAGGAACCTGCAGCCTGGCACTGAGT
21	354	GAGGTAGTAGGTTGTATAGTT
27	353	GGCGGCGACTCTGGACGCGCGCCGGGC
19	353	AAGAGGGACGGCCGGGGGC
23	353	TGAGGTAGTCGGTTGTATTGTTA
23	352	AGGGCTGGGTCGGTCGGGCTGGG
21	352	CGCGCAGTCGGCCCGGAGGAT
21	352	GGCGGCGTCCGGTGAGCTCTC
19	352	TGACGCGCATGAATGGATG
24	352	ACCTGGCATACAATGTAGATTTCT
26	352	GCGCCGCTGGTGTAGTGGTATCATGC
25	351	GGCTGAGGTGGGATCCCGGGGCGGC
24	351	AGCTGGTGTTGTGAATCAGGCCGT
22	351	TAGCAGCACATAATGGTTTGTG
19	351	ACCTCACCCGGCCCGGACA
24	351	AGGATAGCTGGCGCTCGGGGCGGC
19	350	AGAACTGGCGCTGCGGGAT
20	349	AGGGGAATCCGACTGTTTAA
29	349	ACCAGATGATGAGTTGGAACCTGATGGTA
18	349	ATGGATAACGCGTCTGAC
19	349	CATCCCGGACGAGCCCCCA
18	349	CCGGGCGCAGCGATTTTA
28	349	GCCGGCTGAGGTGGGATCCCGGGGCGGC
27	349	AGATGTCCGGGGCTGCACGCGCGCTAC
21	348	CCGGCAGGCGCGGGTAACCCG
18	348	GAGGGGGAGAGGGGCGGG
21	347	CCGGCTGGGAGCCGCGATTTT
22	347	TCGGGTGTCCGGCGCGCGGCTC
19	346	GAAAGTCGGAGGTTCGAAG
27	346	TGCATAATTTGTGGTAGTGGGGGACTG
24	346	GAGGTGTAGAATAAGTGGGAGGCC
21	346	ACGGGACAGTGCTGAAGACTA
22	345	GCCCGCGGACGGTGTGAGGCCG
22	345	TGAGGTAGTAGATTGTGTGGTT
21	345	GGGTAAACGGCGGGAGTAACT
23	345	AACTGAGGGACAGACGATGGGAT
25	345	CGGCTGAGGTGGGATCCCGGGGCGG
25	344	CAATGTAGGTAAGGGAAGTCGGCAA
29	344	TCAGACAACTCTTAGCGGTGGATCCCTCG
27	344	ATCGAGGCCCAGCCCGCGGACGGTGTG
20	344	GAGGCCCAGCCCGCGGACGG
18	344	GAACTGGCGCTGCGGGAT
23	343	ACCACAGGGTAGAACCACGGATT
19	343	CTTGGACCGGCGCAAGACG
22	343	AACGAGACTCTGGCATGCTAAC
22	343	AAGTACACACGGGCGGTACAGT
23	343	TACCATAGGGTAGAACCACGGAC
23	343	CGTGGAGCAGAAGGGCAAAAGCT
21	343	AGGAGTCTAGCACGCGCGCGA
21	343	TCTGGCGCTGTGAAGAGACAT
22	343	TGAGGTAGTAGGTTGTGCGGTT
27	342	AGGAGTCTAGCACGCGCGCGAGTCGGC
26	342	AAAGGAATTGACGGAAGGGCACCACC
21	342	GACTCTAGTCTGGCGCTGTGA
24	341	TGTAAACATCCCCGACTGGAAGCA
19	340	TGGCGGAATCAGCGGGGAA
18	340	CGAAGTGGAGCAGGGTTT
21	340	TGGCTGTACCATCCTGTCGGA
21	340	TACGCCTGCCTGAGCGTCGCT
19	339	AGAACGAAAGTCGGAGGTT
21	339	TGGTTTAGTGAGGTCCTCGGA
24	339	CCTTCGCCGGGGCGGGGCGGGCCC
24	339	GAGGGCGTGAAACCGTTAAGAGGT
21	339	AGGGAAGAGCCCAGCGCCGAA
21	338	GTCCGGGGCTGCACGCGCGCT
21	338	AAGCAATGGGGTAAGGAACAG
19	338	GGGGCGCGAAGCGGGGCTG
21	338	CGGCCCTGCCGGAGCGTCGAG
21	338	GAGGGGAGGCCCAAGCCAGCA
22	337	CGGCTTAGAACTGGTGCGGACC
23	337	CGCCGGCTGAGGTGGGATCCCGG
20	337	GACTCTAGTCTGGCGCTGTG
27	336	GCTAGCGTGGCAGAGCTCGGCACCACA
28	336	AATGTAGGTAAGGGAAGTCGGCAAGCCG
19	336	GCTGTACCATCCTGTCGGA
20	336	GAGGGACAAGTGGCGTTCAG
22	336	ACCACAGGGTAGAACCACGGAG
19	335	GCCGGGCCCGGATCGTCGC
18	335	GTGGATCACTCGGCTCGT
23	335	GTGGTCGGGACCGGAGCGCGGAC
24	335	ACTCCCAGGGGCGGTAGTGCGAGT
20	335	GGGGGACCAAAAAAAAAAAA
19	334	CCGGGGACAGCGTCAGGTG
21	334	ACGAAAGTCGGAGGTTCGAAG
29	334	CGTGGAATGCGAGCGCTCAGTGGGCCACT
22	334	TGAGGTAGTAGGTTGTGTGCTT
24	334	AGATGTCCGGGGCTGCACGCGCGC
29	334	GTGTGGTGGAAGCAAGGAGGCTCTGTTTT
19	334	GGACACGGACAGGATTGAC
21	333	AGAGGTAGTGGGTTGCATAGT
20	333	AGCCACCCGAGATTGAGCAA
27	332	GGGACCGGAGCGCGGACAGATGTGGCG
25	332	CGGGCGGCGCGGCGGCGGCGACTCT
23	332	TGGACCGGCGCAAGACGAACTAA
18	332	TCGGGCGGGCGGTCGGTG
19	331	GCGACGAGTAGGAGGGCCG
26	331	GCGGCGACTCTGGACGCGCGCCGGGC
27	330	CAACTCTTAGCGGTGGATCACTCGGCT
28	330	GTGGAATGCGAGCGCTCAGTGGGCCACT
26	330	GCATTTGTGGTTCAGTGGTAGAATTC
23	330	TAAAGAGGCATAGAGCATGGGAA
26	329	GCAGAACTGGCGCTGCGGGATGAACC
29	329	ATGAGAGGTGTAGAATAAGTGGGAGGCCC
22	329	TGGGGTAGTAGGTTGTATAGTT
24	328	GCTGGGTCGGTCGGGCTGGGGCGC
23	328	GCTGAGAGGGCTTGGGGAGAGGA
23	328	AACTCTAAGCGGTGGATCACTCG
25	328	CCAAGGGAACGGGCTTGGCGGAATC
23	327	GCGCGCGCCGCGGCTGGACGAGG
23	327	CGGGTAAACGGCGGGAGTAACTA
25	327	AACATTCAACGCTGTCGGTGAGTTA
22	327	AGAGGTAGTAGGTTGTATAGTT
19	327	AGCTGGAGATGGAGGTTTG
22	327	GCGGAATCAGCGGGGAAAGAAG
19	327	ACTATACCTGCGGGCACCA
18	327	AGGTAAGGGAAGTCGGCA
23	326	AACTCTTAGCGGCGGATCACTCG
22	326	CGGATTTTTGGGCGCGGGAGTT
25	326	GGGGATGTAGCTCAGCGGTAGAGCC
27	326	CTTCATGATGGTAAAGAGGATCTGAGG
18	325	AGGGATAACTGGCTTGTG
24	325	GGCCGCCGGTGAAATACCACTACT
24	324	GGCTGAGGTGGGATCCCGGGGCGG
18	324	GAGGGACGGCCGGGGGCA
20	324	GCGGAAGCGTGCTGGGCCCA
20	323	AGAAGGAACTCGGCAAACCA
22	323	ACCTCAGGTCAGACGTGGCGAC
25	323	TGAGGTAGTAGGTTGTGTGGTTAAA
20	323	AGCCGCCGGGCCCGGATCGT
21	322	GAGGAAACTCTGGTGGAGGTC
23	322	AAAAGTGCTTACAGTGCAGGTAG
20	322	GGCGTGGAGCCGGGCCGTGG
22	322	CGGGATGAACCGAACGCCGGGT
23	322	CGGAAGCTAAGCAGGGTCGGGCC
24	322	AGGCAAGATGTTGGCATAGCTGAT
25	322	AATGACACGATCACTCCCGCTGAGC
18	321	GATCGAAAGGGAGTCGGG
24	321	CGGATTTTTGGGCGCGGGAGTTGG
20	321	CGCGAGGGGCGGCGGCGGCG
19	321	CCCGCGGACGGTGTGAGGC
24	320	GAGCGCGCGTGCTAGGACCCGAAA
22	320	AATATAAGGAGCGTGGAGAAGA
24	320	TAGCTTATCAGACTGATGTTGACT
21	320	GCGCGCTACACTGACTGGCTC
22	319	AACATTCATTGCTGTCGGTGGG
26	319	GGCCGCCGGTGAAATACCACTACTCT
19	319	TGAGGTAGTAGGTTGTGTG
22	319	GTAGTCGTGGCCGAGTGGTTAA
28	318	ACTCCCAGGGGCGGTAGTGCGAGTGATT
25	318	GCGGGCGAGGCCGCGGGGGGCGCCG
23	317	GTGGAATGCGAGCGCTCAGTGGG
21	317	GCAGGGGGGGCGATGACTTTA
18	317	CCGGGGACGCGTGCATTT
25	317	AGCTACATCTGGCTACTGGGTCTAT
19	316	ATGGATAACGCGTCTGACT
22	316	TGAGGTAGTAGATTGTATAATT
21	316	TTGGCGGAATCAGCGGGGAAA
21	316	CGGGACCGGAGCGCGGACAGA
22	316	CGGGGCTGCACGCGCGCTACAC
24	316	AGGCCGAAGTGGAGCAGGGTTCCA
23	315	TACCACGGGGTAGAACCACGGAC
24	315	TCAGACAACTCTTAGCGGTGGATC
24	315	AGAAACTTGGATTAACTGTCACCA
23	314	TCTGGCGCTGTGAAGAGACATGA
26	314	AGGGCTGGGTCGGTCGGGCTGGGGCG
26	314	GGCTTTGGTCTAGGGGTATGATTCTC
19	314	GGTTCGATTCCCGGGCGGC
18	314	GCGCGAGCGGCCGCCGGG
24	314	GTCGGTCGGGCTGGGGCGCGAAGC
24	313	CGGCGCCCCTCCCGTCGGCCGTCG
23	313	GGCGCGCGCCGGCTGAGGTGGGA
20	313	CTGGCGCTGTGAAGAGACAT
18	312	CCCTCAGGATAGCTGGCG
24	312	AACCCGTAGATCCGAACTTGTGAA
26	312	CGCGACCTCAGGTCAGACGTGGCGAC
23	312	AGGTGTAGAATAAGTGGGAGGCC
22	312	AGTGGATGGGAGAGTGGATGAT
20	312	GGCGCGGCGGCGGCGACTCT
25	312	CCCGACCCGGGGAGGTAGTGACGAA
19	312	ATCCCCGGCATCTCCACCA
25	311	GTGCGGTAACGCAAGCGATCCCGGA
26	311	GCGGGTAAACGGCGGGAGTAACTATG
18	311	CGGGGCGCGGGGGCGGGG
21	311	GGGCTGGGTCGGTCGGGCTGG
23	310	GGCCCAGCCCGCGGACGGTGTGA
23	310	AGCGGTGGATCACTCGGCTCGTG
21	310	GCGGCGCAATGAAGGTGAGGG
23	310	CGCGACCTCAGGTCAGACGTGGC
21	309	GGGGCCGAGGGAGAGGACCGC
24	309	AATCACATTGCCAGGGATTTCCAT
22	308	GAGCGCCGCTCGTGGTCGGGAC
25	308	GCAGTTGAACATGGGTCAGTCGGTC
22	308	ACGGCATACGGGCTCGTGTTTT
25	307	TCGGAAGCTAAGCAGGGTCGGGCCT
18	307	CGAAAGGGAGTCGGGTTC
23	307	CTGGACGCGCGCCGGGCCCTTCC
23	307	AATTGCACGGTATCCATCTGTAT
18	306	CGACGAGTAGGAGGGCCG
21	306	AACATTCAACGCTGTCGGTGA
24	306	CCGGAGAGGGAGCCTGAGAAACGG
21	306	CCCGGGGAGGTAGTGACGAAA
24	306	TCGGAAGCTAAGCAGGGTCGGGCC
24	305	GTCGGGGTTTCGTACGTAGCAGAG
27	305	CCGTGTGCCCGTGGGGGGTTCACTTTT
18	305	GGAGTGGAGCCTGCGGCT
26	305	GTCAGACAACTCTTAGCGGTGGATCA
28	305	GATTTCTGAAAACTCTGTGCTGAGGCTT
24	304	AGCGGGGCCGGTTTGAAGACAGTC
23	304	AGCAGTTGAACATGGGTCAGTCG
26	304	GGTCGGGCTGGGGCGCGAAGCGGGGC
20	304	TCCCTCAGGATAGCTGGCGC
22	304	TGAGGTAGTAGATTGTACAGTT
20	304	GAAACTGCGAATGGCTCATT
25	304	GATCCTTCGATGTCGGCTCTTCCTA
26	304	CGGGCTTGGCGGAATCAGCGGGGAAA
23	304	CCGGGGAGGTAGTGACGAAAAAT
22	304	AGCGACGTCGCTTTTTGATCCT
18	303	GGCGGCGTCCGGTGAGCT
24	303	GGATAGCTGGCGCTCGGGGCGGCG
23	303	AAGGTCGGCCGGCGCGGGCGCCG
23	303	ACCAGGAGTGGAGCCTGCGGCTT
26	303	CCGGCTGAGGTGGGATCCCGGGGCGG
18	303	GCTTCTCGGAGTCGGGTT
22	303	TGAGATAGTAGGTTGTATAGTT
27	303	ACCAATGTAGGTAAGGGAAGTCGGCAA
20	302	GGCGCGCGCCGGCTGAGGTG
22	302	GGTAAACGGCGGGAGTAACTAT
23	302	GGGGACGCGTGCATTTATCAGAC
27	302	GATCGAGGCCCAGCCCGCGGACGGTGT
23	302	TTGGACCGGCGCAAGACGAACTA
24	301	CAACTCTTAGCGGAGGATCACTCG
24	301	CTCCGGGGACGCGTGCATTTATCA
21	301	GGCGCGAAGCGGGGCTGGGCG
23	301	TGGATCTTGGGATCGAGCTGGCG
22	301	GTCAGGATGGCCGAGCGGTCTA
21	301	AAGCTAAGCAGGGTCGGGCCT
25	301	AGGTGAACCTGCGGAAGGATCATTA
18	300	AAGGTCGGCCGGCGCGGG
20	300	GGCGACGTCGGCTACCCACC
30	300	AAGGAGTCTAGCACGCGCGCGAGTCGGCGG
20	300	AAGCAGGGTCGGGCCTGGTT
21	299	GGTAAACGGCGGGAGTAACTA
24	299	AGCGGTGGATCACTCGGCTCGTGC
22	298	GCTCGGCAAATGCAAAAGGCTT
23	298	TCCCTACCTACTCTCCAGCGAAA
23	298	TGGCTCAGTTCAGCAGGAACACT
25	298	CGGCGAGTGAAGAGGGAAGAGCCCA
21	298	AGAGGAAACTCTGGTGGAGGT
20	298	ATATCCCGGACGAGCCCCCA
20	298	AAGACTGAGATATGAGGGCA
20	297	GCAGGGGGGGCGATGGCTTT
23	297	TGAGGTAGTAGATTGTATAGTAA
22	297	ACGCGCGCTACACTGACTGGCT
25	297	CTCGGAAGCTAAGCAGGGTCGGGCC
20	296	GCGGCCGGACCGGCGTCGGG
18	296	ATCCTGTCCGTGACGCCA
26	296	AAGGAGTCTAGCACGCGCGCGAGTCG
23	296	GGGCTACGCCGCGACGAGTAGGA
23	295	GGGAATACCGAGTGTCGTAGGCG
23	295	AACTGTTAGCGGTGGATCACTCG
22	294	TGAACCTGCGGAAGGATCATTA
24	294	CGGATTGTGACCGGGGGGACACGG
20	294	GTGACGCGCATGAATGGATG
21	294	AACCTCACCCGGCCCGGACAC
20	294	TGAGGTAGTAGGTTGTATTT
23	294	TTCGGTTGGGACAAAAAAAAAAA
20	293	CGGGACCGGAGCGCGGACAG
21	293	TCAGAAGGCTGCGTGTTCGTA
28	293	GCTAGCGTGGCAGAGCTCGGTAAATGCA
22	292	CCTGTTCTAGGTTACTTGGCTC
28	292	CTCCGGGGACGCGTGCATTTATCAGACC
21	292	GGGCGCGACCCGCTCCGGGGA
27	292	AATTGCAGGACACATTGATCATCGACA
19	291	GGCTTTCCGGTCGGTCGCG
21	291	GGGGCTGGGCGCGCGCCGCGG
18	291	CGGGGACAGCGTCAGGTG
22	291	TCCGGGACGGCTGGGAAGGGCT
23	290	TTATTGCTGGAGAATACGCGTAG
22	290	TGAGGTAATAGGTTGTATAGTT
24	290	TTAGTGCGCGGTAAGCTAGGGTGT
26	290	ACGCCGCGACGAGTAGGAGGGCCGCT
23	290	GTCCAGTTTTCCCAGGAATCCCT
22	290	GCTAGCGTGGCAGAGCTCGGCA
22	289	GCATAATTTGTGGTAGTGGGGG
20	289	GCGACGAGTAGGAGGGCCGC
26	289	GGGGCTGCACGCGCGCTACACTGACT
23	289	CATCCCCATTCCACTCCTAGCAC
19	289	TGTCCCACCAGAGTCGCCA
18	289	GCCCGCGGACGGTGTGAG
23	289	CGGGAGGTGTGGCGTACGGAAGC
20	288	AAGAACGAAAGTCGGAGGTT
18	288	AATGTAGGTAAGGGAAGT
26	288	AGAGGTGAAATTCTTGGACCGGCGCA
23	288	ACCACAGGGTAGAACCACGGATA
20	288	GGGGACGCGTGCATTTATCA
19	288	CGAGGGAGAGGACCGCCGC
23	288	ACGCCTGCCTGAGCGTCGCTTTT
29	288	TGAGAGGTGTAGAATAAGTGGGAGGCCCC
26	288	GTGTAGAATAAGTGGGAGGCCCCGCG
28	287	GACTCCAGATCAGAAGGCTGCGTGTTCG
21	287	TCGGCGCCCCCTCGATGCTCT
24	287	CGGGCTGGGGCGCGAAGCGGGGCT
22	287	GGGGGACCAAAAAAAAAAAAAA
21	286	CCGCGACGAGTAGGAGGGCCG
22	286	GGGGACGCGTGCATTTATCAGA
25	286	CGGGATGAACCGAACGCCGGGTTAA
19	286	GCGGGTAAACGGCGGGAGT
18	286	AGGATAGCTGGCGCTCGG
20	286	ACGAAAGTCGGAGGTTCGAA
21	286	CTGAGGTGGGATCCCGGGGCG
23	286	ATCCGGAGCGGCGGAGACGGGCG
19	285	GGGGGACCAAAAAAAAAAA
24	285	GAGCAAGACTGAGATATGAGGGCA
22	285	GTGGTCGGGACCGGAGCGCGGA
23	285	TTCAAGTAATCCAGGATAGGCTT
21	285	ACCATCGACCGTTGACTGTAC
23	285	TTCGTGCCTCACCTGGAGCACCA
21	284	GTGGAATTTTTTGAGGCTCCG
20	284	CGGGCTTGGCGGAATCAGCG
25	284	TAAGTGGGAGGCCCCGCGGTCGCGC
22	284	GGAACGGGCTTGGCGGAATCAG
22	284	CGGGAGGTGTGGCGTACGGAAG
18	284	GAAGGGACGGGCGATGGC
22	283	CGGACAGATGTGGCGCCGCCTC
22	283	TTTCCTATGCATATACTTCTTT
21	283	AGGAGAAGAAGAAGGATGATA
22	283	TGAGGTAGTAGGTTGTCTCGTT
23	282	GAGGTTCTGTCCTACACTCCGGC
22	282	AGGGCGCGAGGGGCGGCGGCGG
22	282	TCGTATCACGTCGGGGTCACCA
26	282	TGAATTGCAGGACACATTGATCATCG
18	282	GGGCGCGAAGCGGGGCTG
23	282	CCTTCGCCGGGGCGGGGCGGGCC
24	282	TTCGGTTGGGACAAAAAAAAAAAA
24	282	GGGAAACCTCACCCGGCCCGGACA
23	282	AAAAGAATGTGGAAACGGCCAAA
19	281	AGCGAGGCTACCATCTGTG
26	281	CTGGGAATACCGGGTGCTGTAGGCTT
27	281	AAACTCTAAGGACTTGGCGGTGCCCCA
18	281	TGGGGAACCCGGTGCTAA
22	281	CAGGATAGCTGGCGCTCGGGGC
18	280	GGGGGACCAAAAAAAAAA
22	280	CGGGTAAACGGCGGGAGTAACT
24	280	GAGGGACTTTCAGGGGCAGCTGTG
23	280	CAGGCTGGTTAGATGGTTGTCTT
26	280	TTCCGGAGAGGGAGCCTGAGAAACGG
19	280	AACGAAAGTCGGAGGTTCG
18	279	CGTAGTTGGATCTTGGGA
23	279	CATCTGTGATGGACCTGAGATGG
24	279	CGGGAGGTGTGGCGTACGGAAGCC
24	279	AAACGGATTTTTGGGCGCGGGAGA
22	279	TTCGGTTGGGACAAAAAAAAAA
19	278	AAGGACTTGGCGGTGCCCC
24	278	CGTGGAATGCGAGCGCTCAGTGGG
18	278	GCTAAGCAGGGTCGGGCC
20	278	AAGGAATTGACGGAAGGGCA
20	278	ACCTCCGGGCACGGTGCACC
21	278	GCGCGCGCCGCGGCTGGACGA
18	278	GCGGGGGGCGCCGGGGGG
18	278	GCAAGCGATCCCGGAGAA
22	278	CGCCGGCTGAGGTGGGATCCCG
23	278	TCGGGCTGGGGCGCGAAGCGGGG
27	278	GTGCGTGATGAGCGGAGTGTGATGACG
30	278	GTCCTGTGAGCAAGACTGAGATATGAGGGC
29	278	GTCGGTCGGGCTGGGGCGCGAAGCGGGGC
18	278	ACAGCGTCAGGTGGGGAG
19	277	TCGTCCGACCCGGGTATAG
19	277	GGTGGATCACTCGGCTCGT
22	277	GGCCCAGGTCGGAAACGGAGCA
21	277	TTCGGTTGGGACAAAAAAAAA
18	277	TGCCCGCATTCTCCACCA
18	277	ATCCCACTCCTGACACCA
18	277	AAGGCGAGCTCAGGGAGG
20	276	ATCACATTGCCAGGGATTTC
19	276	CGCGTGCTAGGACCCGAAA
25	276	GGACCAATGTAGGTAAGGGAAGTCG
22	276	CAGCCCTCGACACAAGCTTTTG
30	276	CGTGGAATGCGAGCGCTCAGTGGGCCACTT
19	276	TCTTAGCGGTGGATCACTC
19	276	TCGGGATAAGGATTGGCTC
27	275	AATGTAGGTAAGGGAAGTCGGCAAGCC
22	275	TGAGGTGGTAGGTTGTATGGTT
26	275	CGTCTGATCTCGGAAGCTAAGCAGGG
18	275	TCCGTAGCGGTCCTGACG
25	275	AGGACCGCCGCCGCGCCCTCCCCCG
20	275	AGCTGGCGCTCGGGGCGGCG
23	275	AACATTCATTGCTGTCGGTGGGA
19	275	AAGGCGGGCAATGCTTTTT
21	274	AGCAGCATTGTACAGGGCTAA
24	274	AATTGCAGGACACATTGATCATCG
19	274	AGGGAAGTCGGCAAGCCGG
24	274	GTGTAGAATAAGTGGGAGGCCCCG
22	274	CGGCGCCGCCGGGCCGGGCTCG
20	274	GCGGACGGTGTGAGGCCGGT
25	274	CAACTCTTAGCGGTGGATCACTCGT
26	274	ACTCTTAGCGGTGGATCACTCGGCTC
21	273	GCGCGAGCGGCCGCCGGGTGT
23	273	TCAGACAACTCTTAGCGGTGGAT
27	273	GGCTCCGGGACGGCTGGGAAGGGCTGC
20	273	CCGGCTGGGAGCCACGATTT
26	273	AATTGCAGGACACATTGATCATCGAC
18	273	AGGAGTGGAGCCTGCGGC
24	273	TAGCTTATCAGACTGATGTTGACC
21	273	ACTTCGGGATAAGGATTGGCT
18	272	GGCGCGGGAGGTGTGGCG
24	272	CGGGCTCGCCCGGCGGCTTTGGTG
21	272	CGTTGCCCGCATTCTCCACCA
22	272	ACCACAGGGTAGAACCACGGTT
21	272	GGGGAGTTTGACTGGGGCGGT
23	271	CCCGACCCGGGGAGGTAGTGACG
19	271	CCAGCCCGCGGACGGTGTG
22	271	AAGAGGGACGGCCGGGGGCATT
24	271	GGCTACGCCGCGACGAGTAGGAGG
23	271	GGCTGGCCGCCGGAATACTCCAG
21	271	GGGGGACCAAAAAAAAAAAAA
23	270	AATTCTTGGACCGGCGCAAGACG
23	270	GGGGCCGAGGGAGAGGACCGCCG
23	270	TGAGGTAGTAGATTGAATAGTTA
23	270	AACTCTTAGCGGTGGATCACTTG
20	270	GCCGGCTGAGGTGGGATCCC
22	270	CCCGGGGCGCGGGGGCGGGGGG
23	270	AGAGGTAGTGGGTTGCATAGTTA
19	270	CTGGGAAGGGCTGCCGGCG
23	270	GTTCCGAAGGGACGGGCGATGGC
29	269	GCCAGATGATGAGTTGGAACCTGATGGTA
22	269	TGAGGTAGTAGGTTGTATCGTT
23	269	CCGGGGCTGCACGCGCGCTACAC
25	269	TCCCACTACTGCACTTGACTAGTCT
18	269	AATGGATGGCGCTGGAGC
26	269	GGAAAGAAGACCCTGTTGAGCTTGAC
26	269	GAGGGGAGGCCCAAGCCAGCAAGAAC
21	269	AGGAGTGGAGCCTGCGGCTTA
21	268	CCACAGGGTAGAACCACGGAA
21	268	GTACAGTACTGTGATAACTGA
24	268	GACCGGAGCGCGGACAGATGTGGC
22	268	GGCGGCGACTCTGGACGCGCGC
22	268	AGAGGAAACTCTGGTGGAGGTC
20	268	GAGTTTGACTGGGGCGGTAC
20	268	AAGGAGTCTAGCACGCGCGC
21	268	AGGTCGGCCGGCGCGGGCGCC
25	268	GGGGCTACGCCTGCCTGAGCGTCGC
19	268	GGGCTTGGCGGAATCAGCG
23	267	ATGTCCGGGGCTGCACGCGCGCT
20	267	CGGGGGCTACGCCGCGACGA
22	267	CGGGGCGCCGGGGGGGGGGGTC
20	266	AAGTACACACGGGCGGTACA
25	266	ACGACGTGCACAGCCCCTTCTGAGC
19	266	GCAGGGTCGGGCTCGGTTA
22	265	AAGGTGAGGGCCGGCGCGCGCC
26	265	CGGTCGGGCTGGGGCGCGAAGCGGGG
21	265	CAGCATTGTACAGGGCTATGA
22	265	ATGGCTGTACCATCCTGTCGGA
25	265	TCGGGCTGGGGCGCGAAGCGGGGCT
22	265	CCGGGCCCGGATCGTCGCCGAA
22	264	GATCGAAAGGGAGTCGGGTTCA
21	264	AACGCAAGCGATCCCGGAGAA
23	264	TAGCAGCACATCATGGTTTGCAA
20	264	AGGGCTGGGTCGGTCGGGCT
23	264	TCTTGGACCGGCGCAAGACGAAC
[truncated: 826,679 more rows]
