# Supplementary material for: Regulation of MicroRNAs, and the Correlations of MicroRNAs and Their Targeted Genes by Zinc Oxide Nanoparticles in Ovarian Granulosa Cells
Source: PLoS One. 2016 May 19;11(5):e0155865. doi: 10.1371/journal.pone.0155865 (PMC4873213; doi:10.1371/journal.pone.0155865)
Supplement: S5 Table — (XLS) [file pone.0155865.s006.xls]

## Sheet: Ctrl-VS-ZnO_NP-5.known_miRNA_ta
GeneID	miR-name	miRNAlog2Ratio(ZnO_NP-5/Ctrl)	P.value	mRNAlog2Ratio(ZnO_NP-5/Ctrl)	FDR	type
ENSGALG00000000017	gga-miR-1682	1.13777	0.0208954	1.08773	3.81584e-05	up-up
ENSGALG00000000119	gga-miR-222b-3p	1.4373	0.000151505	1.30035	4.27072e-23	up-up
ENSGALG00000000119	gga-miR-1762	-1.78502	0.0209887	1.30035	4.27072e-23	down-up
ENSGALG00000000119	gga-miR-460a-5p	-2.43715	0.0140039	1.30035	4.27072e-23	down-up
ENSGALG00000000119	gga-miR-33-5p	-1.04047	4.26734e-05	1.30035	4.27072e-23	down-up
ENSGALG00000000184	gga-miR-460a-5p	-2.43715	0.0140039	5.0078	1.06417e-07	down-up
ENSGALG00000000184	gga-miR-1797	-3.29959	0.00686236	5.0078	1.06417e-07	down-up
ENSGALG00000000184	gga-miR-1775-3p	-1.41832	0.000978615	5.0078	1.06417e-07	down-up
ENSGALG00000000184	gga-miR-138-1-3p	1.18452	9.61086e-39	5.0078	1.06417e-07	up-up
ENSGALG00000000184	gga-miR-1589	-1.12966	0.0472772	5.0078	1.06417e-07	down-up
ENSGALG00000000184	gga-miR-138-2-3p	1.47289	0.000370203	5.0078	1.06417e-07	up-up
ENSGALG00000000184	gga-miR-10a-5p	-2.29962	0.000226494	5.0078	1.06417e-07	down-up
ENSGALG00000000184	gga-miR-142-5p	-6.94685	0.000535439	5.0078	1.06417e-07	down-up
ENSGALG00000000227	gga-miR-193b-3p	1.16609	1.31416e-34	1.10947	4.77402e-23	up-up
ENSGALG00000000227	gga-miR-460a-5p	-2.43715	0.0140039	1.10947	4.77402e-23	down-up
ENSGALG00000000227	gga-miR-1797	-3.29959	0.00686236	1.10947	4.77402e-23	down-up
ENSGALG00000000227	gga-miR-142-5p	-6.94685	0.000535439	1.10947	4.77402e-23	down-up
ENSGALG00000000227	gga-miR-193b-5p	-1.5627	2.69963e-06	1.10947	4.77402e-23	down-up
ENSGALG00000000227	gga-miR-193b-3p	1.16609	1.31416e-34	1.10947	4.77402e-23	up-up
ENSGALG00000000227	gga-miR-193b-5p	-1.5627	2.69963e-06	1.10947	4.77402e-23	down-up
ENSGALG00000000227	gga-miR-18b-5p	3.19162	0.0109154	1.10947	4.77402e-23	up-up
ENSGALG00000000227	gga-miR-142-5p	-6.94685	0.000535439	1.10947	4.77402e-23	down-up
ENSGALG00000000227	gga-miR-1729-5p	1.75455	6.5219e-20	1.10947	4.77402e-23	up-up
ENSGALG00000000227	gga-miR-460a-5p	-2.43715	0.0140039	1.10947	4.77402e-23	down-up
ENSGALG00000000227	gga-miR-1729-5p	1.75455	6.5219e-20	1.10947	4.77402e-23	up-up
ENSGALG00000000227	gga-miR-18b-5p	3.19162	0.0109154	1.10947	4.77402e-23	up-up
ENSGALG00000000270	gga-miR-193b-3p	1.16609	1.31416e-34	1.129	4.81252e-17	up-up
ENSGALG00000000270	gga-miR-1306-5p	1.29356	1.807e-13	1.129	4.81252e-17	up-up
ENSGALG00000000270	gga-miR-1775-3p	-1.41832	0.000978615	1.129	4.81252e-17	down-up
ENSGALG00000000270	gga-miR-3533	-1.80774	0.000327983	1.129	4.81252e-17	down-up
ENSGALG00000000270	gga-miR-31-3p	1.06409	0.000289267	1.129	4.81252e-17	up-up
ENSGALG00000000272	gga-miR-1762	-1.78502	0.0209887	1.34418	2.10351e-07	down-up
ENSGALG00000000272	gga-miR-184-3p	6.78517	0	1.34418	2.10351e-07	up-up
ENSGALG00000000272	gga-miR-142-5p	-6.94685	0.000535439	1.34418	2.10351e-07	down-up
ENSGALG00000000272	gga-miR-31-3p	1.06409	0.000289267	1.34418	2.10351e-07	up-up
ENSGALG00000000272	gga-miR-126-5p	-1.02507	0.0214282	1.34418	2.10351e-07	down-up
ENSGALG00000000272	gga-miR-1759-5p	-1.01825	1.40597e-23	1.34418	2.10351e-07	down-up
ENSGALG00000000272	gga-miR-18b-5p	3.19162	0.0109154	1.34418	2.10351e-07	up-up
ENSGALG00000000295	gga-miR-142-5p	-6.94685	0.000535439	2.9489	2.38929e-06	down-up
ENSGALG00000000295	gga-miR-1762	-1.78502	0.0209887	2.9489	2.38929e-06	down-up
ENSGALG00000000295	gga-miR-1797	-3.29959	0.00686236	2.9489	2.38929e-06	down-up
ENSGALG00000000317	gga-miR-1729-5p	1.75455	6.5219e-20	3.98132	3.39497e-36	up-up
ENSGALG00000000317	gga-miR-1589	-1.12966	0.0472772	3.98132	3.39497e-36	down-up
ENSGALG00000000317	gga-let-7a-2-3p	-1.12318	0.000126969	3.98132	3.39497e-36	down-up
ENSGALG00000000317	gga-miR-3523	1.09454	6.33404e-94	3.98132	3.39497e-36	up-up
ENSGALG00000000317	gga-miR-184-3p	6.78517	0	3.98132	3.39497e-36	up-up
ENSGALG00000000317	gga-miR-138-1-3p	1.18452	9.61086e-39	3.98132	3.39497e-36	up-up
ENSGALG00000000317	gga-miR-1762	-1.78502	0.0209887	3.98132	3.39497e-36	down-up
ENSGALG00000000317	gga-miR-126-5p	-1.02507	0.0214282	3.98132	3.39497e-36	down-up
ENSGALG00000000479	gga-miR-142-5p	-6.94685	0.000535439	9.31427	6.01855e-28	down-up
ENSGALG00000000479	gga-miR-18b-5p	3.19162	0.0109154	9.31427	6.01855e-28	up-up
ENSGALG00000000479	gga-miR-222b-3p	1.4373	0.000151505	9.31427	6.01855e-28	up-up
ENSGALG00000000479	gga-miR-31-3p	1.06409	0.000289267	9.31427	6.01855e-28	up-up
ENSGALG00000000479	gga-miR-1674	-4.14759	4.60262e-05	9.31427	6.01855e-28	down-up
ENSGALG00000000584	gga-miR-184-3p	6.78517	0	4.97742	7.93673e-122	up-up
ENSGALG00000000584	gga-miR-1694	2.72268	0.00380185	4.97742	7.93673e-122	up-up
ENSGALG00000000584	gga-miR-18b-3p	1.35666	6.53021e-05	4.97742	7.93673e-122	up-up
ENSGALG00000000584	gga-miR-34b-5p	-1.01396	5.35279e-06	4.97742	7.93673e-122	down-up
ENSGALG00000000584	gga-miR-1555-5p	2.02202	0.0196156	4.97742	7.93673e-122	up-up
ENSGALG00000000584	gga-miR-1682	1.13777	0.0208954	4.97742	7.93673e-122	up-up
ENSGALG00000000584	gga-miR-18b-5p	3.19162	0.0109154	4.97742	7.93673e-122	up-up
ENSGALG00000000584	gga-miR-1589	-1.12966	0.0472772	4.97742	7.93673e-122	down-up
ENSGALG00000000720	gga-miR-34b-5p	-1.01396	5.35279e-06	1.94593	2.39511e-10	down-up
ENSGALG00000000720	gga-miR-1762	-1.78502	0.0209887	1.94593	2.39511e-10	down-up
ENSGALG00000000720	gga-miR-1589	-1.12966	0.0472772	1.94593	2.39511e-10	down-up
ENSGALG00000000720	gga-miR-460a-5p	-2.43715	0.0140039	1.94593	2.39511e-10	down-up
ENSGALG00000000836	gga-miR-449a	8.86719	3.28507e-13	2.48105	3.91901e-25	up-up
ENSGALG00000000836	gga-miR-34c-5p	-1.96644	1.76631e-14	2.48105	3.91901e-25	down-up
ENSGALG00000000836	gga-miR-1699	4.72209	1.76566e-07	2.48105	3.91901e-25	up-up
ENSGALG00000000949	gga-miR-1699	4.72209	1.76566e-07	1.62028	0.000697233	up-up
ENSGALG00000000949	gga-miR-1682	1.13777	0.0208954	1.62028	0.000697233	up-up
ENSGALG00000000956	gga-miR-1729-5p	1.75455	6.5219e-20	1.35052	2.17527e-13	up-up
ENSGALG00000000956	gga-miR-6689-3p	-1.13532	0.0157653	1.35052	2.17527e-13	down-up
ENSGALG00000000956	gga-miR-133c-3p	2.29527	5.75869e-05	1.35052	2.17527e-13	up-up
ENSGALG00000000956	gga-miR-142-5p	-6.94685	0.000535439	1.35052	2.17527e-13	down-up
ENSGALG00000000956	gga-miR-142-5p	-6.94685	0.000535439	1.35052	2.17527e-13	down-up
ENSGALG00000000956	gga-miR-133c-3p	2.29527	5.75869e-05	1.35052	2.17527e-13	up-up
ENSGALG00000000956	gga-miR-449a	8.86719	3.28507e-13	1.35052	2.17527e-13	up-up
ENSGALG00000000956	gga-miR-6689-3p	-1.13532	0.0157653	1.35052	2.17527e-13	down-up
ENSGALG00000000956	gga-miR-133a-3p	1.59111	2.34996e-08	1.35052	2.17527e-13	up-up
ENSGALG00000000956	gga-miR-449a	8.86719	3.28507e-13	1.35052	2.17527e-13	up-up
ENSGALG00000000956	gga-miR-1729-5p	1.75455	6.5219e-20	1.35052	2.17527e-13	up-up
ENSGALG00000000956	gga-miR-34c-5p	-1.96644	1.76631e-14	1.35052	2.17527e-13	down-up
ENSGALG00000000956	gga-miR-34c-5p	-1.96644	1.76631e-14	1.35052	2.17527e-13	down-up
ENSGALG00000000956	gga-miR-1759-5p	-1.01825	1.40597e-23	1.35052	2.17527e-13	down-up
ENSGALG00000000956	gga-miR-133a-3p	1.59111	2.34996e-08	1.35052	2.17527e-13	up-up
ENSGALG00000000956	gga-miR-1759-5p	-1.01825	1.40597e-23	1.35052	2.17527e-13	down-up
ENSGALG00000000997	gga-miR-1682	1.13777	0.0208954	1.11685	0.000146856	up-up
ENSGALG00000000997	gga-miR-1762	-1.78502	0.0209887	1.11685	0.000146856	down-up
ENSGALG00000000997	gga-miR-138-2-3p	1.47289	0.000370203	1.11685	0.000146856	up-up
ENSGALG00000000997	gga-let-7a-2-3p	-1.12318	0.000126969	1.11685	0.000146856	down-up
ENSGALG00000000997	gga-miR-1674	-4.14759	4.60262e-05	1.11685	0.000146856	down-up
ENSGALG00000001011	gga-miR-1729-5p	1.75455	6.5219e-20	2.75435	4.23457e-24	up-up
ENSGALG00000001011	gga-miR-1589	-1.12966	0.0472772	2.75435	4.23457e-24	down-up
ENSGALG00000001011	gga-miR-1762	-1.78502	0.0209887	2.75435	4.23457e-24	down-up
ENSGALG00000001011	gga-miR-138-1-3p	1.18452	9.61086e-39	2.75435	4.23457e-24	up-up
ENSGALG00000001011	gga-miR-34b-5p	-1.01396	5.35279e-06	2.75435	4.23457e-24	down-up
ENSGALG00000001011	gga-miR-1694	2.72268	0.00380185	2.75435	4.23457e-24	up-up
ENSGALG00000001011	gga-miR-1656	1.15155	0.00659942	2.75435	4.23457e-24	up-up
ENSGALG00000001035	gga-miR-34b-5p	-1.01396	5.35279e-06	4.62447	1.03702e-05	down-up
ENSGALG00000001035	gga-miR-184-3p	6.78517	0	4.62447	1.03702e-05	up-up
ENSGALG00000001035	gga-miR-34c-5p	-1.96644	1.76631e-14	4.62447	1.03702e-05	down-up
ENSGALG00000001035	gga-miR-18b-5p	3.19162	0.0109154	4.62447	1.03702e-05	up-up
ENSGALG00000001035	gga-miR-1762	-1.78502	0.0209887	4.62447	1.03702e-05	down-up
ENSGALG00000001527	gga-miR-34b-5p	-1.01396	5.35279e-06	1.59971	1.70129e-05	down-up
ENSGALG00000001527	gga-let-7a-2-3p	-1.12318	0.000126969	1.59971	1.70129e-05	down-up
ENSGALG00000001527	gga-miR-1656	1.15155	0.00659942	1.59971	1.70129e-05	up-up
ENSGALG00000001527	gga-miR-1674	-4.14759	4.60262e-05	1.59971	1.70129e-05	down-up
ENSGALG00000001527	gga-miR-34c-5p	-1.96644	1.76631e-14	1.59971	1.70129e-05	down-up
ENSGALG00000001527	gga-miR-126-3p	-3.56262	0.00200986	1.59971	1.70129e-05	down-up
ENSGALG00000001527	gga-miR-449a	8.86719	3.28507e-13	1.59971	1.70129e-05	up-up
ENSGALG00000001527	gga-miR-6689-3p	-1.13532	0.0157653	1.59971	1.70129e-05	down-up
ENSGALG00000001527	gga-miR-1306-5p	1.29356	1.807e-13	1.59971	1.70129e-05	up-up
ENSGALG00000001527	gga-miR-1729-5p	1.75455	6.5219e-20	1.59971	1.70129e-05	up-up
ENSGALG00000001527	gga-miR-126-5p	-1.02507	0.0214282	1.59971	1.70129e-05	down-up
ENSGALG00000001527	gga-miR-18b-5p	3.19162	0.0109154	1.59971	1.70129e-05	up-up
ENSGALG00000001621	gga-miR-1656	1.15155	0.00659942	1.50144	3.97161e-05	up-up
ENSGALG00000001621	gga-miR-1762	-1.78502	0.0209887	1.50144	3.97161e-05	down-up
ENSGALG00000001621	gga-miR-3523	1.09454	6.33404e-94	1.50144	3.97161e-05	up-up
ENSGALG00000001664	gga-miR-1589	-1.12966	0.0472772	1.3088	8.88283e-41	down-up
ENSGALG00000001664	gga-miR-3523	1.09454	6.33404e-94	1.3088	8.88283e-41	up-up
ENSGALG00000001664	gga-miR-1775-3p	-1.41832	0.000978615	1.3088	8.88283e-41	down-up
ENSGALG00000001664	gga-miR-1674	-4.14759	4.60262e-05	1.3088	8.88283e-41	down-up
ENSGALG00000001664	gga-miR-1306-5p	1.29356	1.807e-13	1.3088	8.88283e-41	up-up
ENSGALG00000001758	gga-miR-1729-5p	1.75455	6.5219e-20	-1.36724	3.7565e-05	up-down
ENSGALG00000001758	gga-miR-1699	4.72209	1.76566e-07	-1.36724	3.7565e-05	up-down
ENSGALG00000001758	gga-miR-34b-5p	-1.01396	5.35279e-06	-1.36724	3.7565e-05	down-down
ENSGALG00000001758	gga-miR-3533	-1.80774	0.000327983	-1.36724	3.7565e-05	down-down
ENSGALG00000001758	gga-miR-1694	2.72268	0.00380185	-1.36724	3.7565e-05	up-down
ENSGALG00000001789	gga-miR-34c-5p	-1.96644	1.76631e-14	-1.10231	1.45518e-11	down-down
ENSGALG00000001789	gga-miR-133c-3p	2.29527	5.75869e-05	-1.10231	1.45518e-11	up-down
ENSGALG00000001789	gga-miR-1759-5p	-1.01825	1.40597e-23	-1.10231	1.45518e-11	down-down
ENSGALG00000001789	gga-miR-1775-3p	-1.41832	0.000978615	-1.10231	1.45518e-11	down-down
ENSGALG00000001789	gga-miR-1589	-1.12966	0.0472772	-1.10231	1.45518e-11	down-down
ENSGALG00000001789	gga-let-7a-2-3p	-1.12318	0.000126969	-1.10231	1.45518e-11	down-down
ENSGALG00000001789	gga-miR-1729-5p	1.75455	6.5219e-20	-1.10231	1.45518e-11	up-down
ENSGALG00000001789	gga-miR-133a-3p	1.59111	2.34996e-08	-1.10231	1.45518e-11	up-down
ENSGALG00000001789	gga-miR-1694	2.72268	0.00380185	-1.10231	1.45518e-11	up-down
ENSGALG00000001857	gga-miR-10a-5p	-2.29962	0.000226494	2.86644	7.32106e-06	down-up
ENSGALG00000001857	gga-miR-1775-3p	-1.41832	0.000978615	2.86644	7.32106e-06	down-up
ENSGALG00000001857	gga-miR-142-5p	-6.94685	0.000535439	2.86644	7.32106e-06	down-up
ENSGALG00000001857	gga-miR-10b-5p	-1.66574	0.00125782	2.86644	7.32106e-06	down-up
ENSGALG00000001857	gga-miR-18b-5p	3.19162	0.0109154	2.86644	7.32106e-06	up-up
ENSGALG00000001857	gga-miR-1762	-1.78502	0.0209887	2.86644	7.32106e-06	down-up
ENSGALG00000001857	gga-miR-3533	-1.80774	0.000327983	2.86644	7.32106e-06	down-up
ENSGALG00000001857	gga-miR-126-5p	-1.02507	0.0214282	2.86644	7.32106e-06	down-up
ENSGALG00000001857	gga-miR-375	1.33591	1.26943e-06	2.86644	7.32106e-06	up-up
ENSGALG00000001857	gga-miR-31-3p	1.06409	0.000289267	2.86644	7.32106e-06	up-up
ENSGALG00000001857	gga-miR-449a	8.86719	3.28507e-13	2.86644	7.32106e-06	up-up
ENSGALG00000001857	gga-miR-34c-5p	-1.96644	1.76631e-14	2.86644	7.32106e-06	down-up
ENSGALG00000001926	gga-miR-1656	1.15155	0.00659942	1.48189	1.87751e-66	up-up
ENSGALG00000001926	gga-miR-1674	-4.14759	4.60262e-05	1.48189	1.87751e-66	down-up
ENSGALG00000001926	gga-miR-184-3p	6.78517	0	1.48189	1.87751e-66	up-up
ENSGALG00000001926	gga-miR-34c-5p	-1.96644	1.76631e-14	1.48189	1.87751e-66	down-up
ENSGALG00000002005	gga-miR-34b-5p	-1.01396	5.35279e-06	-1.78922	6.72782e-24	down-down
ENSGALG00000002005	gga-miR-18b-5p	3.19162	0.0109154	-1.78922	6.72782e-24	up-down
ENSGALG00000002005	gga-miR-1589	-1.12966	0.0472772	-1.78922	6.72782e-24	down-down
ENSGALG00000002005	gga-miR-1729-5p	1.75455	6.5219e-20	-1.78922	6.72782e-24	up-down
ENSGALG00000002005	gga-miR-18b-3p	1.35666	6.53021e-05	-1.78922	6.72782e-24	up-down
ENSGALG00000002005	gga-miR-1775-3p	-1.41832	0.000978615	-1.78922	6.72782e-24	down-down
ENSGALG00000002005	gga-miR-1762	-1.78502	0.0209887	-1.78922	6.72782e-24	down-down
ENSGALG00000002005	gga-miR-1674	-4.14759	4.60262e-05	-1.78922	6.72782e-24	down-down
ENSGALG00000002005	gga-miR-1729-5p	1.75455	6.5219e-20	-1.78922	6.72782e-24	up-down
ENSGALG00000002005	gga-miR-1762	-1.78502	0.0209887	-1.78922	6.72782e-24	down-down
ENSGALG00000002005	gga-miR-1674	-4.14759	4.60262e-05	-1.78922	6.72782e-24	down-down
ENSGALG00000002005	gga-miR-1797	-3.29959	0.00686236	-1.78922	6.72782e-24	down-down
ENSGALG00000002005	gga-miR-3533	-1.80774	0.000327983	-1.78922	6.72782e-24	down-down
ENSGALG00000002055	gga-miR-184-3p	6.78517	0	1.31694	3.16527e-09	up-up
ENSGALG00000002055	gga-miR-34b-5p	-1.01396	5.35279e-06	1.31694	3.16527e-09	down-up
ENSGALG00000002098	gga-miR-1674	-4.14759	4.60262e-05	6.70826	7.11055e-06	down-up
ENSGALG00000002098	gga-miR-126-3p	-3.56262	0.00200986	6.70826	7.11055e-06	down-up
ENSGALG00000002098	gga-miR-460a-5p	-2.43715	0.0140039	6.70826	7.11055e-06	down-up
ENSGALG00000002098	gga-miR-3533	-1.80774	0.000327983	6.70826	7.11055e-06	down-up
ENSGALG00000002098	gga-miR-449a	8.86719	3.28507e-13	6.70826	7.11055e-06	up-up
ENSGALG00000002098	gga-miR-33-5p	-1.04047	4.26734e-05	6.70826	7.11055e-06	down-up
ENSGALG00000002098	gga-miR-1775-3p	-1.41832	0.000978615	6.70826	7.11055e-06	down-up
ENSGALG00000002098	gga-miR-193b-3p	1.16609	1.31416e-34	6.70826	7.11055e-06	up-up
ENSGALG00000002098	gga-miR-138-1-3p	1.18452	9.61086e-39	6.70826	7.11055e-06	up-up
ENSGALG00000002318	gga-miR-34b-5p	-1.01396	5.35279e-06	-1.5	2.36362e-06	down-down
ENSGALG00000002318	gga-miR-9-5p	3.99618	1.50978e-25	-1.5	2.36362e-06	up-down
ENSGALG00000002318	gga-miR-34c-5p	-1.96644	1.76631e-14	-1.5	2.36362e-06	down-down
ENSGALG00000002318	gga-miR-1555-5p	2.02202	0.0196156	-1.5	2.36362e-06	up-down
ENSGALG00000002318	gga-miR-126-5p	-1.02507	0.0214282	-1.5	2.36362e-06	down-down
ENSGALG00000002318	gga-miR-222b-3p	1.4373	0.000151505	-1.5	2.36362e-06	up-down
ENSGALG00000002318	gga-miR-10a-5p	-2.29962	0.000226494	-1.5	2.36362e-06	down-down
ENSGALG00000002318	gga-miR-10b-5p	-1.66574	0.00125782	-1.5	2.36362e-06	down-down
ENSGALG00000002318	gga-let-7j-3p	1.28528	3.84733e-06	-1.5	2.36362e-06	up-down
ENSGALG00000002318	gga-miR-1589	-1.12966	0.0472772	-1.5	2.36362e-06	down-down
ENSGALG00000002318	gga-miR-1775-3p	-1.41832	0.000978615	-1.5	2.36362e-06	down-down
ENSGALG00000002318	gga-miR-18b-5p	3.19162	0.0109154	-1.5	2.36362e-06	up-down
ENSGALG00000002318	gga-miR-126-3p	-3.56262	0.00200986	-1.5	2.36362e-06	down-down
ENSGALG00000002452	gga-miR-33-5p	-1.04047	4.26734e-05	-1.31292	9.63265e-22	down-down
ENSGALG00000002452	gga-miR-1656	1.15155	0.00659942	-1.31292	9.63265e-22	up-down
ENSGALG00000002452	gga-miR-222b-3p	1.4373	0.000151505	-1.31292	9.63265e-22	up-down
ENSGALG00000002452	gga-miR-1674	-4.14759	4.60262e-05	-1.31292	9.63265e-22	down-down
ENSGALG00000002452	gga-let-7a-2-3p	-1.12318	0.000126969	-1.31292	9.63265e-22	down-down
ENSGALG00000002452	gga-miR-31-3p	1.06409	0.000289267	-1.31292	9.63265e-22	up-down
ENSGALG00000002452	gga-miR-133a-3p	1.59111	2.34996e-08	-1.31292	9.63265e-22	up-down
ENSGALG00000002452	gga-miR-133c-3p	2.29527	5.75869e-05	-1.31292	9.63265e-22	up-down
ENSGALG00000002452	gga-miR-184-3p	6.78517	0	-1.31292	9.63265e-22	up-down
ENSGALG00000002583	gga-miR-193b-3p	1.16609	1.31416e-34	1.06757	1.60216e-16	up-up
ENSGALG00000002583	gga-miR-449a	8.86719	3.28507e-13	1.06757	1.60216e-16	up-up
ENSGALG00000002583	gga-miR-10a-5p	-2.29962	0.000226494	1.06757	1.60216e-16	down-up
ENSGALG00000002583	gga-let-7a-2-3p	-1.12318	0.000126969	1.06757	1.60216e-16	down-up
ENSGALG00000002583	gga-miR-34c-5p	-1.96644	1.76631e-14	1.06757	1.60216e-16	down-up
ENSGALG00000002583	gga-miR-3523	1.09454	6.33404e-94	1.06757	1.60216e-16	up-up
ENSGALG00000002583	gga-miR-3533	-1.80774	0.000327983	1.06757	1.60216e-16	down-up
ENSGALG00000002583	gga-miR-142-5p	-6.94685	0.000535439	1.06757	1.60216e-16	down-up
ENSGALG00000002583	gga-miR-10b-5p	-1.66574	0.00125782	1.06757	1.60216e-16	down-up
ENSGALG00000002583	gga-miR-34b-5p	-1.01396	5.35279e-06	1.06757	1.60216e-16	down-up
ENSGALG00000002602	gga-miR-1797	-3.29959	0.00686236	-2.1439	1.09348e-37	down-down
ENSGALG00000002602	gga-miR-184-3p	6.78517	0	-2.1439	1.09348e-37	up-down
ENSGALG00000002602	gga-miR-10a-5p	-2.29962	0.000226494	-2.1439	1.09348e-37	down-down
ENSGALG00000002602	gga-miR-18b-3p	1.35666	6.53021e-05	-2.1439	1.09348e-37	up-down
ENSGALG00000002602	gga-miR-34b-5p	-1.01396	5.35279e-06	-2.1439	1.09348e-37	down-down
ENSGALG00000002602	gga-miR-1775-3p	-1.41832	0.000978615	-2.1439	1.09348e-37	down-down
ENSGALG00000002602	gga-miR-142-5p	-6.94685	0.000535439	-2.1439	1.09348e-37	down-down
ENSGALG00000002602	gga-let-7a-2-3p	-1.12318	0.000126969	-2.1439	1.09348e-37	down-down
ENSGALG00000002602	gga-miR-1656	1.15155	0.00659942	-2.1439	1.09348e-37	up-down
ENSGALG00000002602	gga-miR-1306-5p	1.29356	1.807e-13	-2.1439	1.09348e-37	up-down
ENSGALG00000002602	gga-miR-222b-3p	1.4373	0.000151505	-2.1439	1.09348e-37	up-down
ENSGALG00000002602	gga-miR-449a	8.86719	3.28507e-13	-2.1439	1.09348e-37	up-down
ENSGALG00000002602	gga-miR-1555-5p	2.02202	0.0196156	-2.1439	1.09348e-37	up-down
ENSGALG00000002610	gga-miR-1762	-1.78502	0.0209887	3.34883	4.04559e-11	down-up
ENSGALG00000002610	gga-miR-1656	1.15155	0.00659942	3.34883	4.04559e-11	up-up
ENSGALG00000002610	gga-miR-34c-5p	-1.96644	1.76631e-14	3.34883	4.04559e-11	down-up
ENSGALG00000002610	gga-miR-34b-5p	-1.01396	5.35279e-06	3.34883	4.04559e-11	down-up
ENSGALG00000002610	gga-miR-18b-5p	3.19162	0.0109154	3.34883	4.04559e-11	up-up
ENSGALG00000002610	gga-miR-126-3p	-3.56262	0.00200986	3.34883	4.04559e-11	down-up
ENSGALG00000002610	gga-let-7a-2-3p	-1.12318	0.000126969	3.34883	4.04559e-11	down-up
ENSGALG00000002638	gga-let-7a-2-3p	-1.12318	0.000126969	1.05949	0.000102588	down-up
ENSGALG00000002638	gga-miR-9-5p	3.99618	1.50978e-25	1.05949	0.000102588	up-up
ENSGALG00000002638	gga-miR-3533	-1.80774	0.000327983	1.05949	0.000102588	down-up
ENSGALG00000002638	gga-miR-133c-3p	2.29527	5.75869e-05	1.05949	0.000102588	up-up
ENSGALG00000002638	gga-miR-142-5p	-6.94685	0.000535439	1.05949	0.000102588	down-up
ENSGALG00000002638	gga-miR-138-2-3p	1.47289	0.000370203	1.05949	0.000102588	up-up
ENSGALG00000002638	gga-miR-1555-5p	2.02202	0.0196156	1.05949	0.000102588	up-up
ENSGALG00000002638	gga-miR-1797	-3.29959	0.00686236	1.05949	0.000102588	down-up
ENSGALG00000002638	gga-miR-1775-3p	-1.41832	0.000978615	1.05949	0.000102588	down-up
ENSGALG00000002638	gga-miR-34b-5p	-1.01396	5.35279e-06	1.05949	0.000102588	down-up
ENSGALG00000002638	gga-miR-10a-5p	-2.29962	0.000226494	1.05949	0.000102588	down-up
ENSGALG00000002638	gga-miR-34c-5p	-1.96644	1.76631e-14	1.05949	0.000102588	down-up
ENSGALG00000002638	gga-miR-460a-5p	-2.43715	0.0140039	1.05949	0.000102588	down-up
ENSGALG00000002638	gga-miR-133a-3p	1.59111	2.34996e-08	1.05949	0.000102588	up-up
ENSGALG00000002664	gga-miR-138-1-3p	1.18452	9.61086e-39	1.10091	5.6313e-51	up-up
ENSGALG00000002664	gga-miR-34b-5p	-1.01396	5.35279e-06	1.10091	5.6313e-51	down-up
ENSGALG00000002664	gga-miR-222b-3p	1.4373	0.000151505	1.10091	5.6313e-51	up-up
ENSGALG00000002664	gga-miR-34c-5p	-1.96644	1.76631e-14	1.10091	5.6313e-51	down-up
ENSGALG00000002664	gga-miR-133c-3p	2.29527	5.75869e-05	1.10091	5.6313e-51	up-up
ENSGALG00000002664	gga-let-7a-2-3p	-1.12318	0.000126969	1.10091	5.6313e-51	down-up
ENSGALG00000002664	gga-miR-1656	1.15155	0.00659942	1.10091	5.6313e-51	up-up
ENSGALG00000002664	gga-miR-10b-5p	-1.66574	0.00125782	1.10091	5.6313e-51	down-up
ENSGALG00000002664	gga-miR-3533	-1.80774	0.000327983	1.10091	5.6313e-51	down-up
ENSGALG00000002664	gga-miR-1699	4.72209	1.76566e-07	1.10091	5.6313e-51	up-up
ENSGALG00000002664	gga-miR-133a-3p	1.59111	2.34996e-08	1.10091	5.6313e-51	up-up
ENSGALG00000002664	gga-miR-142-5p	-6.94685	0.000535439	1.10091	5.6313e-51	down-up
ENSGALG00000002664	gga-miR-1306-5p	1.29356	1.807e-13	1.10091	5.6313e-51	up-up
ENSGALG00000002781	gga-miR-10a-5p	-2.29962	0.000226494	1.04078	0.000299632	down-up
ENSGALG00000002781	gga-miR-193b-5p	-1.5627	2.69963e-06	1.04078	0.000299632	down-up
ENSGALG00000002781	gga-let-7j-3p	1.28528	3.84733e-06	1.04078	0.000299632	up-up
ENSGALG00000002781	gga-miR-222b-3p	1.4373	0.000151505	1.04078	0.000299632	up-up
ENSGALG00000002781	gga-miR-1775-3p	-1.41832	0.000978615	1.04078	0.000299632	down-up
ENSGALG00000002781	gga-miR-1759-5p	-1.01825	1.40597e-23	1.04078	0.000299632	down-up
ENSGALG00000002781	gga-miR-10b-5p	-1.66574	0.00125782	1.04078	0.000299632	down-up
ENSGALG00000002781	gga-miR-18b-3p	1.35666	6.53021e-05	1.04078	0.000299632	up-up
ENSGALG00000002781	gga-miR-449a	8.86719	3.28507e-13	1.04078	0.000299632	up-up
ENSGALG00000002790	gga-miR-133c-3p	2.29527	5.75869e-05	5.23019	3.79523e-09	up-up
ENSGALG00000002790	gga-miR-6689-3p	-1.13532	0.0157653	5.23019	3.79523e-09	down-up
ENSGALG00000002790	gga-miR-460a-5p	-2.43715	0.0140039	5.23019	3.79523e-09	down-up
ENSGALG00000002790	gga-miR-1682	1.13777	0.0208954	5.23019	3.79523e-09	up-up
ENSGALG00000002790	gga-miR-1797	-3.29959	0.00686236	5.23019	3.79523e-09	down-up
ENSGALG00000002790	gga-miR-1775-3p	-1.41832	0.000978615	5.23019	3.79523e-09	down-up
ENSGALG00000002790	gga-miR-133a-3p	1.59111	2.34996e-08	5.23019	3.79523e-09	up-up
ENSGALG00000002790	gga-miR-1729-5p	1.75455	6.5219e-20	5.23019	3.79523e-09	up-up
ENSGALG00000002955	gga-miR-184-3p	6.78517	0	1.20119	2.20344e-28	up-up
ENSGALG00000002955	gga-miR-34b-5p	-1.01396	5.35279e-06	1.20119	2.20344e-28	down-up
ENSGALG00000002955	gga-miR-1682	1.13777	0.0208954	1.20119	2.20344e-28	up-up
ENSGALG00000002955	gga-miR-18b-5p	3.19162	0.0109154	1.20119	2.20344e-28	up-up
ENSGALG00000002955	gga-miR-138-1-3p	1.18452	9.61086e-39	1.20119	2.20344e-28	up-up
ENSGALG00000002955	gga-miR-1762	-1.78502	0.0209887	1.20119	2.20344e-28	down-up
ENSGALG00000002955	gga-miR-1656	1.15155	0.00659942	1.20119	2.20344e-28	up-up
ENSGALG00000002955	gga-miR-1699	4.72209	1.76566e-07	1.20119	2.20344e-28	up-up
ENSGALG00000002955	gga-miR-133c-3p	2.29527	5.75869e-05	1.20119	2.20344e-28	up-up
ENSGALG00000002955	gga-miR-34c-5p	-1.96644	1.76631e-14	1.20119	2.20344e-28	down-up
ENSGALG00000002955	gga-miR-1555-5p	2.02202	0.0196156	1.20119	2.20344e-28	up-up
ENSGALG00000002993	gga-miR-1775-3p	-1.41832	0.000978615	-2.22102	7.85223e-05	down-down
ENSGALG00000002993	gga-miR-126-3p	-3.56262	0.00200986	-2.22102	7.85223e-05	down-down
ENSGALG00000002993	gga-miR-1682	1.13777	0.0208954	-2.22102	7.85223e-05	up-down
ENSGALG00000002993	gga-miR-375	1.33591	1.26943e-06	-2.22102	7.85223e-05	up-down
ENSGALG00000002993	gga-miR-126-5p	-1.02507	0.0214282	-2.22102	7.85223e-05	down-down
ENSGALG00000002993	gga-miR-138-1-3p	1.18452	9.61086e-39	-2.22102	7.85223e-05	up-down
ENSGALG00000002993	gga-let-7a-2-3p	-1.12318	0.000126969	-2.22102	7.85223e-05	down-down
ENSGALG00000002993	gga-miR-1729-5p	1.75455	6.5219e-20	-2.22102	7.85223e-05	up-down
ENSGALG00000003018	gga-miR-222b-3p	1.4373	0.000151505	1.26056	2.15637e-23	up-up
ENSGALG00000003018	gga-miR-1682	1.13777	0.0208954	1.26056	2.15637e-23	up-up
ENSGALG00000003018	gga-let-7j-3p	1.28528	3.84733e-06	1.26056	2.15637e-23	up-up
ENSGALG00000003018	gga-miR-1762	-1.78502	0.0209887	1.26056	2.15637e-23	down-up
ENSGALG00000003018	gga-let-7a-2-3p	-1.12318	0.000126969	1.26056	2.15637e-23	down-up
ENSGALG00000003018	gga-miR-1775-3p	-1.41832	0.000978615	1.26056	2.15637e-23	down-up
ENSGALG00000003323	gga-miR-1682	1.13777	0.0208954	2.51986	7.79666e-18	up-up
ENSGALG00000003323	gga-miR-3533	-1.80774	0.000327983	2.51986	7.79666e-18	down-up
ENSGALG00000003323	gga-miR-1589	-1.12966	0.0472772	2.51986	7.79666e-18	down-up
ENSGALG00000003323	gga-let-7a-2-3p	-1.12318	0.000126969	2.51986	7.79666e-18	down-up
ENSGALG00000003404	gga-miR-6689-3p	-1.13532	0.0157653	1.01566	2.80988e-09	down-up
ENSGALG00000003404	gga-miR-1674	-4.14759	4.60262e-05	1.01566	2.80988e-09	down-up
ENSGALG00000003404	gga-miR-31-3p	1.06409	0.000289267	1.01566	2.80988e-09	up-up
ENSGALG00000003404	gga-miR-3533	-1.80774	0.000327983	1.01566	2.80988e-09	down-up
ENSGALG00000003404	gga-miR-34c-5p	-1.96644	1.76631e-14	1.01566	2.80988e-09	down-up
ENSGALG00000003404	gga-miR-18b-3p	1.35666	6.53021e-05	1.01566	2.80988e-09	up-up
ENSGALG00000003404	gga-miR-193b-3p	1.16609	1.31416e-34	1.01566	2.80988e-09	up-up
ENSGALG00000003404	gga-miR-1775-3p	-1.41832	0.000978615	1.01566	2.80988e-09	down-up
ENSGALG00000003527	gga-miR-1762	-1.78502	0.0209887	1.41501	2.09964e-06	down-up
ENSGALG00000003527	gga-miR-449a	8.86719	3.28507e-13	1.41501	2.09964e-06	up-up
ENSGALG00000003527	gga-miR-3523	1.09454	6.33404e-94	1.41501	2.09964e-06	up-up
ENSGALG00000003527	gga-miR-138-1-3p	1.18452	9.61086e-39	1.41501	2.09964e-06	up-up
ENSGALG00000003527	gga-miR-1589	-1.12966	0.0472772	1.41501	2.09964e-06	down-up
ENSGALG00000003537	gga-miR-1674	-4.14759	4.60262e-05	-2.60959	4.91289e-10	down-down
ENSGALG00000003537	gga-miR-3533	-1.80774	0.000327983	-2.60959	4.91289e-10	down-down
ENSGALG00000003537	gga-miR-142-5p	-6.94685	0.000535439	-2.60959	4.91289e-10	down-down
ENSGALG00000003537	gga-miR-126-5p	-1.02507	0.0214282	-2.60959	4.91289e-10	down-down
ENSGALG00000003537	gga-miR-1762	-1.78502	0.0209887	-2.60959	4.91289e-10	down-down
ENSGALG00000003537	gga-miR-1589	-1.12966	0.0472772	-2.60959	4.91289e-10	down-down
ENSGALG00000003551	gga-miR-222b-3p	1.4373	0.000151505	2.06174	1.86438e-12	up-up
ENSGALG00000003551	gga-miR-18b-3p	1.35666	6.53021e-05	2.06174	1.86438e-12	up-up
ENSGALG00000003551	gga-miR-126-3p	-3.56262	0.00200986	2.06174	1.86438e-12	down-up
ENSGALG00000003551	gga-miR-18b-5p	3.19162	0.0109154	2.06174	1.86438e-12	up-up
ENSGALG00000003551	gga-miR-460a-5p	-2.43715	0.0140039	2.06174	1.86438e-12	down-up
ENSGALG00000003551	gga-miR-31-3p	1.06409	0.000289267	2.06174	1.86438e-12	up-up
ENSGALG00000003551	gga-miR-1306-5p	1.29356	1.807e-13	2.06174	1.86438e-12	up-up
ENSGALG00000003551	gga-miR-1729-5p	1.75455	6.5219e-20	2.06174	1.86438e-12	up-up
ENSGALG00000003551	gga-miR-1762	-1.78502	0.0209887	2.06174	1.86438e-12	down-up
ENSGALG00000003589	gga-miR-34c-5p	-1.96644	1.76631e-14	1.65642	2.29089e-08	down-up
ENSGALG00000003589	gga-miR-1699	4.72209	1.76566e-07	1.65642	2.29089e-08	up-up
ENSGALG00000003589	gga-miR-449a	8.86719	3.28507e-13	1.65642	2.29089e-08	up-up
ENSGALG00000003589	gga-miR-1729-5p	1.75455	6.5219e-20	1.65642	2.29089e-08	up-up
ENSGALG00000003589	gga-miR-1674	-4.14759	4.60262e-05	1.65642	2.29089e-08	down-up
ENSGALG00000003589	gga-miR-1797	-3.29959	0.00686236	1.65642	2.29089e-08	down-up
ENSGALG00000003651	gga-miR-6689-3p	-1.13532	0.0157653	1.21923	1.51108e-13	down-up
ENSGALG00000003651	gga-miR-193b-5p	-1.5627	2.69963e-06	1.21923	1.51108e-13	down-up
ENSGALG00000003651	gga-miR-1589	-1.12966	0.0472772	1.21923	1.51108e-13	down-up
ENSGALG00000003651	gga-miR-1729-5p	1.75455	6.5219e-20	1.21923	1.51108e-13	up-up
ENSGALG00000003655	gga-miR-142-5p	-6.94685	0.000535439	-1.47025	5.54701e-27	down-down
ENSGALG00000003655	gga-miR-34c-5p	-1.96644	1.76631e-14	-1.47025	5.54701e-27	down-down
ENSGALG00000003655	gga-miR-138-2-3p	1.47289	0.000370203	-1.47025	5.54701e-27	up-down
ENSGALG00000003655	gga-miR-18b-5p	3.19162	0.0109154	-1.47025	5.54701e-27	up-down
ENSGALG00000003655	gga-miR-33-5p	-1.04047	4.26734e-05	-1.47025	5.54701e-27	down-down
ENSGALG00000003655	gga-miR-1775-3p	-1.41832	0.000978615	-1.47025	5.54701e-27	down-down
ENSGALG00000003655	gga-miR-1589	-1.12966	0.0472772	-1.47025	5.54701e-27	down-down
ENSGALG00000003951	gga-miR-1759-5p	-1.01825	1.40597e-23	8.73143	2.4124e-18	down-up
ENSGALG00000003951	gga-miR-1674	-4.14759	4.60262e-05	8.73143	2.4124e-18	down-up
ENSGALG00000003951	gga-miR-1699	4.72209	1.76566e-07	8.73143	2.4124e-18	up-up
ENSGALG00000004035	gga-miR-1775-3p	-1.41832	0.000978615	3.62447	6.22909e-05	down-up
ENSGALG00000004035	gga-miR-34c-5p	-1.96644	1.76631e-14	3.62447	6.22909e-05	down-up
ENSGALG00000004035	gga-miR-126-5p	-1.02507	0.0214282	3.62447	6.22909e-05	down-up
ENSGALG00000004035	gga-miR-34b-5p	-1.01396	5.35279e-06	3.62447	6.22909e-05	down-up
ENSGALG00000004035	gga-let-7j-3p	1.28528	3.84733e-06	3.62447	6.22909e-05	up-up
ENSGALG00000004035	gga-miR-1699	4.72209	1.76566e-07	3.62447	6.22909e-05	up-up
ENSGALG00000004035	gga-miR-449a	8.86719	3.28507e-13	3.62447	6.22909e-05	up-up
ENSGALG00000004038	gga-miR-1306-5p	1.29356	1.807e-13	-1.18707	3.0854e-05	up-down
ENSGALG00000004038	gga-miR-18b-5p	3.19162	0.0109154	-1.18707	3.0854e-05	up-down
ENSGALG00000004038	gga-miR-3533	-1.80774	0.000327983	-1.18707	3.0854e-05	down-down
ENSGALG00000004038	gga-miR-6689-3p	-1.13532	0.0157653	-1.18707	3.0854e-05	down-down
ENSGALG00000004043	gga-miR-1656	1.15155	0.00659942	1.0858	9.30958e-17	up-up
ENSGALG00000004043	gga-miR-133c-3p	2.29527	5.75869e-05	1.0858	9.30958e-17	up-up
ENSGALG00000004043	gga-miR-1762	-1.78502	0.0209887	1.0858	9.30958e-17	down-up
ENSGALG00000004043	gga-miR-1306-5p	1.29356	1.807e-13	1.0858	9.30958e-17	up-up
ENSGALG00000004043	gga-miR-133a-3p	1.59111	2.34996e-08	1.0858	9.30958e-17	up-up
ENSGALG00000004043	gga-let-7a-2-3p	-1.12318	0.000126969	1.0858	9.30958e-17	down-up
ENSGALG00000004043	gga-miR-1729-5p	1.75455	6.5219e-20	1.0858	9.30958e-17	up-up
ENSGALG00000004043	gga-miR-1555-5p	2.02202	0.0196156	1.0858	9.30958e-17	up-up
ENSGALG00000004044	gga-miR-31-3p	1.06409	0.000289267	2.62447	0.000852529	up-up
ENSGALG00000004044	gga-miR-1699	4.72209	1.76566e-07	2.62447	0.000852529	up-up
ENSGALG00000004044	gga-miR-193b-3p	1.16609	1.31416e-34	2.62447	0.000852529	up-up
ENSGALG00000004044	gga-miR-1775-3p	-1.41832	0.000978615	2.62447	0.000852529	down-up
ENSGALG00000004044	gga-miR-1759-5p	-1.01825	1.40597e-23	2.62447	0.000852529	down-up
ENSGALG00000004044	gga-miR-18b-5p	3.19162	0.0109154	2.62447	0.000852529	up-up
ENSGALG00000004044	gga-miR-142-5p	-6.94685	0.000535439	2.62447	0.000852529	down-up
ENSGALG00000004044	gga-miR-1797	-3.29959	0.00686236	2.62447	0.000852529	down-up
ENSGALG00000004044	gga-let-7a-2-3p	-1.12318	0.000126969	2.62447	0.000852529	down-up
ENSGALG00000004096	gga-miR-31-3p	1.06409	0.000289267	-1.36724	1.3339e-14	up-down
ENSGALG00000004096	gga-miR-449a	8.86719	3.28507e-13	-1.36724	1.3339e-14	up-down
ENSGALG00000004096	gga-let-7j-3p	1.28528	3.84733e-06	-1.36724	1.3339e-14	up-down
ENSGALG00000004096	gga-miR-222b-3p	1.4373	0.000151505	-1.36724	1.3339e-14	up-down
ENSGALG00000004096	gga-miR-34c-5p	-1.96644	1.76631e-14	-1.36724	1.3339e-14	down-down
ENSGALG00000004096	gga-miR-126-5p	-1.02507	0.0214282	-1.36724	1.3339e-14	down-down
ENSGALG00000004096	gga-let-7a-2-3p	-1.12318	0.000126969	-1.36724	1.3339e-14	down-down
ENSGALG00000004096	gga-miR-9-5p	3.99618	1.50978e-25	-1.36724	1.3339e-14	up-down
ENSGALG00000004096	gga-miR-1694	2.72268	0.00380185	-1.36724	1.3339e-14	up-down
ENSGALG00000004096	gga-miR-1306-5p	1.29356	1.807e-13	-1.36724	1.3339e-14	up-down
ENSGALG00000004096	gga-miR-1775-3p	-1.41832	0.000978615	-1.36724	1.3339e-14	down-down
ENSGALG00000004096	gga-miR-1555-5p	2.02202	0.0196156	-1.36724	1.3339e-14	up-down
ENSGALG00000004096	gga-miR-34b-5p	-1.01396	5.35279e-06	-1.36724	1.3339e-14	down-down
ENSGALG00000004155	gga-miR-10a-5p	-2.29962	0.000226494	1.53387	2.42668e-08	down-up
ENSGALG00000004155	gga-miR-10b-5p	-1.66574	0.00125782	1.53387	2.42668e-08	down-up
ENSGALG00000004155	gga-miR-1699	4.72209	1.76566e-07	1.53387	2.42668e-08	up-up
ENSGALG00000004155	gga-miR-1306-5p	1.29356	1.807e-13	1.53387	2.42668e-08	up-up
ENSGALG00000004155	gga-miR-1555-5p	2.02202	0.0196156	1.53387	2.42668e-08	up-up
ENSGALG00000004155	gga-miR-18b-5p	3.19162	0.0109154	1.53387	2.42668e-08	up-up
ENSGALG00000004155	gga-let-7a-2-3p	-1.12318	0.000126969	1.53387	2.42668e-08	down-up
ENSGALG00000004155	gga-miR-1674	-4.14759	4.60262e-05	1.53387	2.42668e-08	down-up
ENSGALG00000004155	gga-let-7j-3p	1.28528	3.84733e-06	1.53387	2.42668e-08	up-up
ENSGALG00000004155	gga-miR-1775-3p	-1.41832	0.000978615	1.53387	2.42668e-08	down-up
ENSGALG00000004155	gga-miR-138-1-3p	1.18452	9.61086e-39	1.53387	2.42668e-08	up-up
ENSGALG00000004155	gga-miR-138-2-3p	1.47289	0.000370203	1.53387	2.42668e-08	up-up
ENSGALG00000004306	gga-miR-18b-5p	3.19162	0.0109154	-1.66463	1.4262e-05	up-down
ENSGALG00000004306	gga-miR-1555-5p	2.02202	0.0196156	-1.66463	1.4262e-05	up-down
ENSGALG00000004306	gga-miR-1682	1.13777	0.0208954	-1.66463	1.4262e-05	up-down
ENSGALG00000004306	gga-miR-9-5p	3.99618	1.50978e-25	-1.66463	1.4262e-05	up-down
ENSGALG00000004306	gga-miR-3533	-1.80774	0.000327983	-1.66463	1.4262e-05	down-down
ENSGALG00000004306	gga-miR-1729-5p	1.75455	6.5219e-20	-1.66463	1.4262e-05	up-down
ENSGALG00000004306	gga-miR-1775-3p	-1.41832	0.000978615	-1.66463	1.4262e-05	down-down
ENSGALG00000004515	gga-miR-6689-3p	-1.13532	0.0157653	1.03771	8.70979e-06	down-up
ENSGALG00000004515	gga-miR-126-5p	-1.02507	0.0214282	1.03771	8.70979e-06	down-up
ENSGALG00000004515	gga-miR-222b-3p	1.4373	0.000151505	1.03771	8.70979e-06	up-up
ENSGALG00000004515	gga-miR-142-5p	-6.94685	0.000535439	1.03771	8.70979e-06	down-up
ENSGALG00000004515	gga-miR-1656	1.15155	0.00659942	1.03771	8.70979e-06	up-up
ENSGALG00000004515	gga-let-7a-2-3p	-1.12318	0.000126969	1.03771	8.70979e-06	down-up
ENSGALG00000004515	gga-miR-1682	1.13777	0.0208954	1.03771	8.70979e-06	up-up
ENSGALG00000004515	gga-miR-184-3p	6.78517	0	1.03771	8.70979e-06	up-up
ENSGALG00000004515	gga-let-7j-3p	1.28528	3.84733e-06	1.03771	8.70979e-06	up-up
ENSGALG00000004515	gga-miR-1589	-1.12966	0.0472772	1.03771	8.70979e-06	down-up
ENSGALG00000004515	gga-miR-33-5p	-1.04047	4.26734e-05	1.03771	8.70979e-06	down-up
ENSGALG00000004515	gga-miR-1797	-3.29959	0.00686236	1.03771	8.70979e-06	down-up
ENSGALG00000004526	gga-miR-10a-5p	-2.29962	0.000226494	-2.25827	1.4318e-77	down-down
ENSGALG00000004526	gga-miR-449a	8.86719	3.28507e-13	-2.25827	1.4318e-77	up-down
ENSGALG00000004526	gga-miR-18b-5p	3.19162	0.0109154	-2.25827	1.4318e-77	up-down
ENSGALG00000004526	gga-miR-33-5p	-1.04047	4.26734e-05	-2.25827	1.4318e-77	down-down
ENSGALG00000004526	gga-miR-184-3p	6.78517	0	-2.25827	1.4318e-77	up-down
ENSGALG00000004526	gga-miR-10b-5p	-1.66574	0.00125782	-2.25827	1.4318e-77	down-down
ENSGALG00000004526	gga-miR-10b-5p	-1.66574	0.00125782	-2.25827	1.4318e-77	down-down
ENSGALG00000004526	gga-miR-1762	-1.78502	0.0209887	-2.25827	1.4318e-77	down-down
ENSGALG00000004526	gga-miR-184-3p	6.78517	0	-2.25827	1.4318e-77	up-down
ENSGALG00000004526	gga-miR-1729-5p	1.75455	6.5219e-20	-2.25827	1.4318e-77	up-down
ENSGALG00000004526	gga-miR-142-5p	-6.94685	0.000535439	-2.25827	1.4318e-77	down-down
ENSGALG00000004526	gga-miR-1729-5p	1.75455	6.5219e-20	-2.25827	1.4318e-77	up-down
ENSGALG00000004526	gga-miR-142-5p	-6.94685	0.000535439	-2.25827	1.4318e-77	down-down
ENSGALG00000004526	gga-miR-1589	-1.12966	0.0472772	-2.25827	1.4318e-77	down-down
ENSGALG00000004526	gga-miR-449a	8.86719	3.28507e-13	-2.25827	1.4318e-77	up-down
ENSGALG00000004526	gga-miR-18b-5p	3.19162	0.0109154	-2.25827	1.4318e-77	up-down
ENSGALG00000004526	gga-miR-10a-5p	-2.29962	0.000226494	-2.25827	1.4318e-77	down-down
ENSGALG00000004526	gga-miR-193b-3p	1.16609	1.31416e-34	-2.25827	1.4318e-77	up-down
ENSGALG00000004526	gga-miR-193b-3p	1.16609	1.31416e-34	-2.25827	1.4318e-77	up-down
ENSGALG00000004526	gga-miR-33-5p	-1.04047	4.26734e-05	-2.25827	1.4318e-77	down-down
ENSGALG00000004526	gga-miR-1682	1.13777	0.0208954	-2.25827	1.4318e-77	up-down
ENSGALG00000004526	gga-miR-1682	1.13777	0.0208954	-2.25827	1.4318e-77	up-down
ENSGALG00000004526	gga-miR-1656	1.15155	0.00659942	-2.25827	1.4318e-77	up-down
ENSGALG00000004526	gga-miR-222b-3p	1.4373	0.000151505	-2.25827	1.4318e-77	up-down
ENSGALG00000004617	gga-miR-6689-3p	-1.13532	0.0157653	2.10091	2.22351e-05	down-up
ENSGALG00000004617	gga-miR-1775-3p	-1.41832	0.000978615	2.10091	2.22351e-05	down-up
ENSGALG00000004617	gga-miR-1699	4.72209	1.76566e-07	2.10091	2.22351e-05	up-up
ENSGALG00000004617	gga-miR-1306-5p	1.29356	1.807e-13	2.10091	2.22351e-05	up-up
ENSGALG00000004706	gga-miR-1775-3p	-1.41832	0.000978615	1.23556	9.07872e-06	down-up
ENSGALG00000004706	gga-miR-193b-5p	-1.5627	2.69963e-06	1.23556	9.07872e-06	down-up
ENSGALG00000004844	gga-miR-184-3p	6.78517	0	-1.31708	3.52619e-09	up-down
ENSGALG00000004844	gga-miR-1797	-3.29959	0.00686236	-1.31708	3.52619e-09	down-down
ENSGALG00000004844	gga-let-7a-2-3p	-1.12318	0.000126969	-1.31708	3.52619e-09	down-down
ENSGALG00000004844	gga-miR-1682	1.13777	0.0208954	-1.31708	3.52619e-09	up-down
ENSGALG00000004844	gga-miR-1694	2.72268	0.00380185	-1.31708	3.52619e-09	up-down
ENSGALG00000004844	gga-miR-3533	-1.80774	0.000327983	-1.31708	3.52619e-09	down-down
ENSGALG00000004844	gga-miR-375	1.33591	1.26943e-06	-1.31708	3.52619e-09	up-down
ENSGALG00000004844	gga-miR-3523	1.09454	6.33404e-94	-1.31708	3.52619e-09	up-down
ENSGALG00000004844	gga-miR-1729-5p	1.75455	6.5219e-20	-1.31708	3.52619e-09	up-down
ENSGALG00000004844	gga-miR-1762	-1.78502	0.0209887	-1.31708	3.52619e-09	down-down
ENSGALG00000004907	gga-miR-1674	-4.14759	4.60262e-05	3.58633	1.43197e-11	down-up
ENSGALG00000004970	gga-miR-142-5p	-6.94685	0.000535439	1.43433	0.000122653	down-up
ENSGALG00000004970	gga-miR-1589	-1.12966	0.0472772	1.43433	0.000122653	down-up
ENSGALG00000004970	gga-miR-18b-3p	1.35666	6.53021e-05	1.43433	0.000122653	up-up
ENSGALG00000004970	gga-miR-1674	-4.14759	4.60262e-05	1.43433	0.000122653	down-up
ENSGALG00000004970	gga-miR-138-2-3p	1.47289	0.000370203	1.43433	0.000122653	up-up
ENSGALG00000004970	gga-miR-3533	-1.80774	0.000327983	1.43433	0.000122653	down-up
ENSGALG00000004970	gga-miR-34c-5p	-1.96644	1.76631e-14	1.43433	0.000122653	down-up
ENSGALG00000005037	gga-miR-6689-3p	-1.13532	0.0157653	2.57221	4.17938e-18	down-up
ENSGALG00000005037	gga-miR-9-5p	3.99618	1.50978e-25	2.57221	4.17938e-18	up-up
ENSGALG00000005037	gga-miR-184-3p	6.78517	0	2.57221	4.17938e-18	up-up
ENSGALG00000005037	gga-miR-1656	1.15155	0.00659942	2.57221	4.17938e-18	up-up
ENSGALG00000005037	gga-let-7a-2-3p	-1.12318	0.000126969	2.57221	4.17938e-18	down-up
ENSGALG00000005037	gga-miR-1589	-1.12966	0.0472772	2.57221	4.17938e-18	down-up
ENSGALG00000005037	gga-miR-222b-3p	1.4373	0.000151505	2.57221	4.17938e-18	up-up
ENSGALG00000005208	gga-miR-138-2-3p	1.47289	0.000370203	1.30901	0.000243091	up-up
ENSGALG00000005208	gga-miR-133c-3p	2.29527	5.75869e-05	1.30901	0.000243091	up-up
ENSGALG00000005208	gga-miR-1694	2.72268	0.00380185	1.30901	0.000243091	up-up
ENSGALG00000005208	gga-miR-9-5p	3.99618	1.50978e-25	1.30901	0.000243091	up-up
ENSGALG00000005208	gga-miR-133a-3p	1.59111	2.34996e-08	1.30901	0.000243091	up-up
ENSGALG00000005208	gga-miR-6689-3p	-1.13532	0.0157653	1.30901	0.000243091	down-up
ENSGALG00000005208	gga-miR-1674	-4.14759	4.60262e-05	1.30901	0.000243091	down-up
ENSGALG00000005278	gga-let-7j-3p	1.28528	3.84733e-06	-1.64326	2.08535e-05	up-down
ENSGALG00000005278	gga-miR-1589	-1.12966	0.0472772	-1.64326	2.08535e-05	down-down
ENSGALG00000005278	gga-miR-1306-5p	1.29356	1.807e-13	-1.64326	2.08535e-05	up-down
ENSGALG00000005278	gga-miR-18b-5p	3.19162	0.0109154	-1.64326	2.08535e-05	up-down
ENSGALG00000005278	gga-miR-1555-5p	2.02202	0.0196156	-1.64326	2.08535e-05	up-down
ENSGALG00000005278	gga-miR-460a-5p	-2.43715	0.0140039	-1.64326	2.08535e-05	down-down
ENSGALG00000005278	gga-miR-33-5p	-1.04047	4.26734e-05	-1.64326	2.08535e-05	down-down
ENSGALG00000005278	gga-miR-222b-3p	1.4373	0.000151505	-1.64326	2.08535e-05	up-down
ENSGALG00000005278	gga-miR-34b-5p	-1.01396	5.35279e-06	-1.64326	2.08535e-05	down-down
ENSGALG00000005278	gga-miR-1674	-4.14759	4.60262e-05	-1.64326	2.08535e-05	down-down
ENSGALG00000005278	gga-miR-1699	4.72209	1.76566e-07	-1.64326	2.08535e-05	up-down
ENSGALG00000005492	gga-miR-1775-3p	-1.41832	0.000978615	1.14053	1.92637e-38	down-up
ENSGALG00000005492	gga-miR-142-5p	-6.94685	0.000535439	1.14053	1.92637e-38	down-up
ENSGALG00000005492	gga-miR-1759-5p	-1.01825	1.40597e-23	1.14053	1.92637e-38	down-up
ENSGALG00000005492	gga-miR-1674	-4.14759	4.60262e-05	1.14053	1.92637e-38	down-up
ENSGALG00000005492	gga-miR-138-1-3p	1.18452	9.61086e-39	1.14053	1.92637e-38	up-up
ENSGALG00000005492	gga-miR-449a	8.86719	3.28507e-13	1.14053	1.92637e-38	up-up
ENSGALG00000005492	gga-miR-3523	1.09454	6.33404e-94	1.14053	1.92637e-38	up-up
ENSGALG00000005503	gga-miR-1682	1.13777	0.0208954	-1.27088	1.70483e-24	up-down
ENSGALG00000005503	gga-miR-1699	4.72209	1.76566e-07	-1.27088	1.70483e-24	up-down
ENSGALG00000005503	gga-miR-142-5p	-6.94685	0.000535439	-1.27088	1.70483e-24	down-down
ENSGALG00000005503	gga-miR-193b-3p	1.16609	1.31416e-34	-1.27088	1.70483e-24	up-down
ENSGALG00000005503	gga-miR-449a	8.86719	3.28507e-13	-1.27088	1.70483e-24	up-down
ENSGALG00000005503	gga-miR-9-5p	3.99618	1.50978e-25	-1.27088	1.70483e-24	up-down
ENSGALG00000005503	gga-let-7a-2-3p	-1.12318	0.000126969	-1.27088	1.70483e-24	down-down
ENSGALG00000005503	gga-miR-18b-5p	3.19162	0.0109154	-1.27088	1.70483e-24	up-down
ENSGALG00000005503	gga-miR-138-2-3p	1.47289	0.000370203	-1.27088	1.70483e-24	up-down
ENSGALG00000005619	gga-miR-34b-5p	-1.01396	5.35279e-06	-1.75653	2.05593e-110	down-down
ENSGALG00000005619	gga-let-7j-3p	1.28528	3.84733e-06	-1.75653	2.05593e-110	up-down
ENSGALG00000005626	gga-miR-34c-5p	-1.96644	1.76631e-14	1.17366	2.29944e-06	down-up
ENSGALG00000005626	gga-miR-1674	-4.14759	4.60262e-05	1.17366	2.29944e-06	down-up
ENSGALG00000005626	gga-miR-138-1-3p	1.18452	9.61086e-39	1.17366	2.29944e-06	up-up
ENSGALG00000005626	gga-miR-10a-5p	-2.29962	0.000226494	1.17366	2.29944e-06	down-up
ENSGALG00000005626	gga-miR-34b-5p	-1.01396	5.35279e-06	1.17366	2.29944e-06	down-up
ENSGALG00000005626	gga-miR-10b-5p	-1.66574	0.00125782	1.17366	2.29944e-06	down-up
ENSGALG00000005626	gga-miR-184-3p	6.78517	0	1.17366	2.29944e-06	up-up
ENSGALG00000005626	gga-miR-6689-3p	-1.13532	0.0157653	1.17366	2.29944e-06	down-up
ENSGALG00000005631	gga-miR-1306-5p	1.29356	1.807e-13	2.07427	2.08403e-18	up-up
ENSGALG00000005631	gga-miR-3523	1.09454	6.33404e-94	2.07427	2.08403e-18	up-up
ENSGALG00000005631	gga-miR-184-3p	6.78517	0	2.07427	2.08403e-18	up-up
ENSGALG00000005631	gga-miR-18b-3p	1.35666	6.53021e-05	2.07427	2.08403e-18	up-up
ENSGALG00000005631	gga-miR-1699	4.72209	1.76566e-07	2.07427	2.08403e-18	up-up
ENSGALG00000005631	gga-miR-1762	-1.78502	0.0209887	2.07427	2.08403e-18	down-up
ENSGALG00000005631	gga-miR-449a	8.86719	3.28507e-13	2.07427	2.08403e-18	up-up
ENSGALG00000005631	gga-miR-142-5p	-6.94685	0.000535439	2.07427	2.08403e-18	down-up
ENSGALG00000005631	gga-miR-193b-3p	1.16609	1.31416e-34	2.07427	2.08403e-18	up-up
ENSGALG00000005631	gga-let-7j-3p	1.28528	3.84733e-06	2.07427	2.08403e-18	up-up
ENSGALG00000005631	gga-miR-3533	-1.80774	0.000327983	2.07427	2.08403e-18	down-up
ENSGALG00000005751	gga-miR-138-2-3p	1.47289	0.000370203	1.9489	0.000393886	up-up
ENSGALG00000005751	gga-miR-31-3p	1.06409	0.000289267	1.9489	0.000393886	up-up
ENSGALG00000005751	gga-miR-142-5p	-6.94685	0.000535439	1.9489	0.000393886	down-up
ENSGALG00000005751	gga-miR-1797	-3.29959	0.00686236	1.9489	0.000393886	down-up
ENSGALG00000005751	gga-miR-1762	-1.78502	0.0209887	1.9489	0.000393886	down-up
ENSGALG00000005751	gga-miR-1775-3p	-1.41832	0.000978615	1.9489	0.000393886	down-up
ENSGALG00000005886	gga-miR-31-3p	1.06409	0.000289267	4.10091	2.34541e-07	up-up
ENSGALG00000005886	gga-miR-1589	-1.12966	0.0472772	4.10091	2.34541e-07	down-up
ENSGALG00000005886	gga-miR-3533	-1.80774	0.000327983	4.10091	2.34541e-07	down-up
ENSGALG00000005886	gga-let-7a-2-3p	-1.12318	0.000126969	4.10091	2.34541e-07	down-up
ENSGALG00000005886	gga-miR-138-1-3p	1.18452	9.61086e-39	4.10091	2.34541e-07	up-up
ENSGALG00000005886	gga-miR-1775-3p	-1.41832	0.000978615	4.10091	2.34541e-07	down-up
ENSGALG00000005886	gga-miR-1729-5p	1.75455	6.5219e-20	4.10091	2.34541e-07	up-up
ENSGALG00000005886	gga-miR-1674	-4.14759	4.60262e-05	4.10091	2.34541e-07	down-up
ENSGALG00000005886	gga-miR-34b-5p	-1.01396	5.35279e-06	4.10091	2.34541e-07	down-up
ENSGALG00000005886	gga-miR-1682	1.13777	0.0208954	4.10091	2.34541e-07	up-up
ENSGALG00000005895	gga-miR-1682	1.13777	0.0208954	1.02214	1.40979e-27	up-up
ENSGALG00000005895	gga-miR-133c-3p	2.29527	5.75869e-05	1.02214	1.40979e-27	up-up
ENSGALG00000005895	gga-miR-133a-3p	1.59111	2.34996e-08	1.02214	1.40979e-27	up-up
ENSGALG00000005905	gga-miR-1759-5p	-1.01825	1.40597e-23	2.57039	8.76591e-11	down-up
ENSGALG00000005905	gga-miR-31-3p	1.06409	0.000289267	2.57039	8.76591e-11	up-up
ENSGALG00000005905	gga-miR-34c-5p	-1.96644	1.76631e-14	2.57039	8.76591e-11	down-up
ENSGALG00000005905	gga-miR-460a-5p	-2.43715	0.0140039	2.57039	8.76591e-11	down-up
ENSGALG00000005906	gga-miR-460a-5p	-2.43715	0.0140039	1.01385	1.29837e-81	down-up
ENSGALG00000005906	gga-miR-18b-5p	3.19162	0.0109154	1.01385	1.29837e-81	up-up
ENSGALG00000005906	gga-miR-3533	-1.80774	0.000327983	1.01385	1.29837e-81	down-up
ENSGALG00000005906	gga-miR-1589	-1.12966	0.0472772	1.01385	1.29837e-81	down-up
ENSGALG00000005924	gga-miR-126-5p	-1.02507	0.0214282	1.05936	1.46153e-44	down-up
ENSGALG00000005924	gga-miR-34b-5p	-1.01396	5.35279e-06	1.05936	1.46153e-44	down-up
ENSGALG00000005924	gga-miR-1682	1.13777	0.0208954	1.05936	1.46153e-44	up-up
ENSGALG00000005924	gga-miR-138-1-3p	1.18452	9.61086e-39	1.05936	1.46153e-44	up-up
ENSGALG00000005924	gga-miR-18b-5p	3.19162	0.0109154	1.05936	1.46153e-44	up-up
ENSGALG00000005924	gga-miR-3533	-1.80774	0.000327983	1.05936	1.46153e-44	down-up
ENSGALG00000005969	gga-let-7a-2-3p	-1.12318	0.000126969	2.06438	1.6763e-26	down-up
ENSGALG00000005969	gga-miR-142-5p	-6.94685	0.000535439	2.06438	1.6763e-26	down-up
ENSGALG00000005969	gga-miR-1589	-1.12966	0.0472772	2.06438	1.6763e-26	down-up
ENSGALG00000005969	gga-miR-184-3p	6.78517	0	2.06438	1.6763e-26	up-up
ENSGALG00000005969	gga-miR-1682	1.13777	0.0208954	2.06438	1.6763e-26	up-up
ENSGALG00000006031	gga-let-7a-2-3p	-1.12318	0.000126969	-1.49293	5.32567e-11	down-down
ENSGALG00000006031	gga-miR-142-5p	-6.94685	0.000535439	-1.49293	5.32567e-11	down-down
ENSGALG00000006031	gga-miR-6689-3p	-1.13532	0.0157653	-1.49293	5.32567e-11	down-down
ENSGALG00000006031	gga-miR-133c-3p	2.29527	5.75869e-05	-1.49293	5.32567e-11	up-down
ENSGALG00000006031	gga-miR-222b-3p	1.4373	0.000151505	-1.49293	5.32567e-11	up-down
ENSGALG00000006031	gga-miR-193b-5p	-1.5627	2.69963e-06	-1.49293	5.32567e-11	down-down
ENSGALG00000006031	gga-miR-133a-3p	1.59111	2.34996e-08	-1.49293	5.32567e-11	up-down
ENSGALG00000006038	gga-miR-1775-3p	-1.41832	0.000978615	-1.26683	1.62764e-08	down-down
ENSGALG00000006038	gga-miR-3533	-1.80774	0.000327983	-1.26683	1.62764e-08	down-down
ENSGALG00000006038	gga-miR-193b-3p	1.16609	1.31416e-34	-1.26683	1.62764e-08	up-down
ENSGALG00000006038	gga-miR-1797	-3.29959	0.00686236	-1.26683	1.62764e-08	down-down
ENSGALG00000006038	gga-miR-222b-3p	1.4373	0.000151505	-1.26683	1.62764e-08	up-down
ENSGALG00000006038	gga-miR-1674	-4.14759	4.60262e-05	-1.26683	1.62764e-08	down-down
ENSGALG00000006054	gga-miR-1656	1.15155	0.00659942	5.49322	1.61889e-22	up-up
ENSGALG00000006054	gga-miR-1656	1.15155	0.00659942	5.49322	1.61889e-22	up-up
ENSGALG00000006054	gga-miR-1797	-3.29959	0.00686236	5.49322	1.61889e-22	down-up
ENSGALG00000006054	gga-miR-1797	-3.29959	0.00686236	5.49322	1.61889e-22	down-up
ENSGALG00000006054	gga-miR-1589	-1.12966	0.0472772	5.49322	1.61889e-22	down-up
ENSGALG00000006054	gga-miR-1729-5p	1.75455	6.5219e-20	5.49322	1.61889e-22	up-up
ENSGALG00000006210	gga-miR-31-3p	1.06409	0.000289267	1.05265	1.97723e-06	up-up
ENSGALG00000006210	gga-miR-1762	-1.78502	0.0209887	1.05265	1.97723e-06	down-up
ENSGALG00000006217	gga-miR-1762	-1.78502	0.0209887	8.3947	3.57303e-09	down-up
ENSGALG00000006217	gga-miR-222b-3p	1.4373	0.000151505	8.3947	3.57303e-09	up-up
ENSGALG00000006217	gga-let-7a-2-3p	-1.12318	0.000126969	8.3947	3.57303e-09	down-up
ENSGALG00000006217	gga-miR-1729-5p	1.75455	6.5219e-20	8.3947	3.57303e-09	up-up
ENSGALG00000006217	gga-miR-1797	-3.29959	0.00686236	8.3947	3.57303e-09	down-up
ENSGALG00000006271	gga-miR-1699	4.72209	1.76566e-07	1.11362	1.25183e-10	up-up
ENSGALG00000006271	gga-miR-142-5p	-6.94685	0.000535439	1.11362	1.25183e-10	down-up
ENSGALG00000006271	gga-miR-1759-5p	-1.01825	1.40597e-23	1.11362	1.25183e-10	down-up
ENSGALG00000006271	gga-miR-1775-3p	-1.41832	0.000978615	1.11362	1.25183e-10	down-up
ENSGALG00000006271	gga-miR-18b-3p	1.35666	6.53021e-05	1.11362	1.25183e-10	up-up
ENSGALG00000006271	gga-miR-193b-3p	1.16609	1.31416e-34	1.11362	1.25183e-10	up-up
ENSGALG00000006271	gga-miR-1674	-4.14759	4.60262e-05	1.11362	1.25183e-10	down-up
ENSGALG00000006271	gga-miR-1797	-3.29959	0.00686236	1.11362	1.25183e-10	down-up
ENSGALG00000006337	gga-miR-1656	1.15155	0.00659942	1.89346	5.43074e-10	up-up
ENSGALG00000006337	gga-let-7j-3p	1.28528	3.84733e-06	1.89346	5.43074e-10	up-up
ENSGALG00000006337	gga-miR-193b-5p	-1.5627	2.69963e-06	1.89346	5.43074e-10	down-up
ENSGALG00000006337	gga-miR-1674	-4.14759	4.60262e-05	1.89346	5.43074e-10	down-up
ENSGALG00000006337	gga-miR-222b-3p	1.4373	0.000151505	1.89346	5.43074e-10	up-up
ENSGALG00000006337	gga-miR-142-5p	-6.94685	0.000535439	1.89346	5.43074e-10	down-up
ENSGALG00000006337	gga-miR-133a-3p	1.59111	2.34996e-08	1.89346	5.43074e-10	up-up
ENSGALG00000006337	gga-miR-1762	-1.78502	0.0209887	1.89346	5.43074e-10	down-up
ENSGALG00000006337	gga-miR-34b-5p	-1.01396	5.35279e-06	1.89346	5.43074e-10	down-up
ENSGALG00000006337	gga-miR-3533	-1.80774	0.000327983	1.89346	5.43074e-10	down-up
ENSGALG00000006337	gga-miR-1656	1.15155	0.00659942	1.89346	5.43074e-10	up-up
ENSGALG00000006337	gga-let-7a-2-3p	-1.12318	0.000126969	1.89346	5.43074e-10	down-up
ENSGALG00000006337	gga-let-7j-3p	1.28528	3.84733e-06	1.89346	5.43074e-10	up-up
ENSGALG00000006337	gga-miR-133c-3p	2.29527	5.75869e-05	1.89346	5.43074e-10	up-up
ENSGALG00000006337	gga-miR-142-5p	-6.94685	0.000535439	1.89346	5.43074e-10	down-up
ENSGALG00000006337	gga-miR-193b-3p	1.16609	1.31416e-34	1.89346	5.43074e-10	up-up
ENSGALG00000006337	gga-miR-1759-5p	-1.01825	1.40597e-23	1.89346	5.43074e-10	down-up
ENSGALG00000006337	gga-miR-1775-3p	-1.41832	0.000978615	1.89346	5.43074e-10	down-up
ENSGALG00000006340	gga-miR-1656	1.15155	0.00659942	1.02252	5.12451e-78	up-up
ENSGALG00000006340	gga-miR-1699	4.72209	1.76566e-07	1.02252	5.12451e-78	up-up
ENSGALG00000006340	gga-miR-1306-5p	1.29356	1.807e-13	1.02252	5.12451e-78	up-up
ENSGALG00000006340	gga-miR-133a-3p	1.59111	2.34996e-08	1.02252	5.12451e-78	up-up
ENSGALG00000006340	gga-miR-142-5p	-6.94685	0.000535439	1.02252	5.12451e-78	down-up
ENSGALG00000006340	gga-miR-1682	1.13777	0.0208954	1.02252	5.12451e-78	up-up
ENSGALG00000006340	gga-miR-449a	8.86719	3.28507e-13	1.02252	5.12451e-78	up-up
ENSGALG00000006340	gga-miR-133c-3p	2.29527	5.75869e-05	1.02252	5.12451e-78	up-up
ENSGALG00000006340	gga-miR-3533	-1.80774	0.000327983	1.02252	5.12451e-78	down-up
ENSGALG00000006340	gga-miR-34b-5p	-1.01396	5.35279e-06	1.02252	5.12451e-78	down-up
ENSGALG00000006340	gga-miR-138-2-3p	1.47289	0.000370203	1.02252	5.12451e-78	up-up
ENSGALG00000006384	gga-miR-142-5p	-6.94685	0.000535439	1.43794	8.08702e-07	down-up
ENSGALG00000006384	gga-miR-3533	-1.80774	0.000327983	1.43794	8.08702e-07	down-up
ENSGALG00000006384	gga-miR-138-2-3p	1.47289	0.000370203	1.43794	8.08702e-07	up-up
ENSGALG00000006384	gga-miR-1729-5p	1.75455	6.5219e-20	1.43794	8.08702e-07	up-up
ENSGALG00000006384	gga-miR-375	1.33591	1.26943e-06	1.43794	8.08702e-07	up-up
ENSGALG00000006447	gga-miR-1674	-4.14759	4.60262e-05	1.09417	2.01404e-28	down-up
ENSGALG00000006447	gga-miR-10b-5p	-1.66574	0.00125782	1.09417	2.01404e-28	down-up
ENSGALG00000006447	gga-miR-3523	1.09454	6.33404e-94	1.09417	2.01404e-28	up-up
ENSGALG00000006447	gga-miR-3533	-1.80774	0.000327983	1.09417	2.01404e-28	down-up
ENSGALG00000006448	gga-miR-1674	-4.14759	4.60262e-05	3.85579	5.50675e-06	down-up
ENSGALG00000006448	gga-miR-184-3p	6.78517	0	3.85579	5.50675e-06	up-up
ENSGALG00000006448	gga-miR-3533	-1.80774	0.000327983	3.85579	5.50675e-06	down-up
ENSGALG00000006448	gga-miR-193b-3p	1.16609	1.31416e-34	3.85579	5.50675e-06	up-up
ENSGALG00000006448	gga-miR-1589	-1.12966	0.0472772	3.85579	5.50675e-06	down-up
ENSGALG00000006448	gga-miR-3523	1.09454	6.33404e-94	3.85579	5.50675e-06	up-up
ENSGALG00000006448	gga-miR-1797	-3.29959	0.00686236	3.85579	5.50675e-06	down-up
ENSGALG00000006448	gga-miR-222b-3p	1.4373	0.000151505	3.85579	5.50675e-06	up-up
ENSGALG00000006448	gga-miR-1759-5p	-1.01825	1.40597e-23	3.85579	5.50675e-06	down-up
ENSGALG00000006471	gga-miR-449a	8.86719	3.28507e-13	1.61187	6.2399e-05	up-up
ENSGALG00000006471	gga-miR-34b-5p	-1.01396	5.35279e-06	1.61187	6.2399e-05	down-up
ENSGALG00000006471	gga-miR-133c-3p	2.29527	5.75869e-05	1.61187	6.2399e-05	up-up
ENSGALG00000006471	gga-miR-133c-3p	2.29527	5.75869e-05	1.61187	6.2399e-05	up-up
ENSGALG00000006471	gga-miR-133a-3p	1.59111	2.34996e-08	1.61187	6.2399e-05	up-up
ENSGALG00000006471	gga-miR-138-1-3p	1.18452	9.61086e-39	1.61187	6.2399e-05	up-up
ENSGALG00000006471	gga-miR-133a-3p	1.59111	2.34996e-08	1.61187	6.2399e-05	up-up
ENSGALG00000006471	gga-miR-1762	-1.78502	0.0209887	1.61187	6.2399e-05	down-up
ENSGALG00000006471	gga-miR-449a	8.86719	3.28507e-13	1.61187	6.2399e-05	up-up
ENSGALG00000006471	gga-miR-1762	-1.78502	0.0209887	1.61187	6.2399e-05	down-up
ENSGALG00000006471	gga-miR-138-1-3p	1.18452	9.61086e-39	1.61187	6.2399e-05	up-up
ENSGALG00000006520	gga-miR-1762	-1.78502	0.0209887	1.22065	2.78845e-06	down-up
ENSGALG00000006520	gga-miR-138-1-3p	1.18452	9.61086e-39	1.22065	2.78845e-06	up-up
ENSGALG00000006520	gga-let-7j-3p	1.28528	3.84733e-06	1.22065	2.78845e-06	up-up
ENSGALG00000006520	gga-miR-1589	-1.12966	0.0472772	1.22065	2.78845e-06	down-up
ENSGALG00000006520	gga-miR-142-5p	-6.94685	0.000535439	1.22065	2.78845e-06	down-up
ENSGALG00000006520	gga-miR-1775-3p	-1.41832	0.000978615	1.22065	2.78845e-06	down-up
ENSGALG00000006520	gga-miR-33-5p	-1.04047	4.26734e-05	1.22065	2.78845e-06	down-up
ENSGALG00000006520	gga-miR-222b-3p	1.4373	0.000151505	1.22065	2.78845e-06	up-up
ENSGALG00000006520	gga-miR-138-2-3p	1.47289	0.000370203	1.22065	2.78845e-06	up-up
ENSGALG00000006520	gga-miR-1729-5p	1.75455	6.5219e-20	1.22065	2.78845e-06	up-up
ENSGALG00000006520	gga-miR-193b-3p	1.16609	1.31416e-34	1.22065	2.78845e-06	up-up
ENSGALG00000006520	gga-miR-1674	-4.14759	4.60262e-05	1.22065	2.78845e-06	down-up
ENSGALG00000006520	gga-let-7a-2-3p	-1.12318	0.000126969	1.22065	2.78845e-06	down-up
ENSGALG00000006520	gga-miR-184-3p	6.78517	0	1.22065	2.78845e-06	up-up
ENSGALG00000006717	gga-miR-3533	-1.80774	0.000327983	1.4753	2.77615e-05	down-up
ENSGALG00000006717	gga-miR-18b-5p	3.19162	0.0109154	1.4753	2.77615e-05	up-up
ENSGALG00000006717	gga-miR-142-5p	-6.94685	0.000535439	1.4753	2.77615e-05	down-up
ENSGALG00000006717	gga-miR-1694	2.72268	0.00380185	1.4753	2.77615e-05	up-up
ENSGALG00000006717	gga-miR-10a-5p	-2.29962	0.000226494	1.4753	2.77615e-05	down-up
ENSGALG00000006717	gga-miR-10b-5p	-1.66574	0.00125782	1.4753	2.77615e-05	down-up
ENSGALG00000006717	gga-miR-193b-3p	1.16609	1.31416e-34	1.4753	2.77615e-05	up-up
ENSGALG00000006717	gga-miR-34c-5p	-1.96644	1.76631e-14	1.4753	2.77615e-05	down-up
ENSGALG00000006717	gga-let-7a-2-3p	-1.12318	0.000126969	1.4753	2.77615e-05	down-up
ENSGALG00000006717	gga-miR-138-2-3p	1.47289	0.000370203	1.4753	2.77615e-05	up-up
ENSGALG00000006717	gga-miR-138-1-3p	1.18452	9.61086e-39	1.4753	2.77615e-05	up-up
ENSGALG00000006751	gga-miR-34b-5p	-1.01396	5.35279e-06	1.27166	2.77734e-98	down-up
ENSGALG00000006751	gga-miR-1775-3p	-1.41832	0.000978615	1.27166	2.77734e-98	down-up
ENSGALG00000006751	gga-miR-1762	-1.78502	0.0209887	1.27166	2.77734e-98	down-up
ENSGALG00000006751	gga-miR-1699	4.72209	1.76566e-07	1.27166	2.77734e-98	up-up
ENSGALG00000006751	gga-miR-6689-3p	-1.13532	0.0157653	1.27166	2.77734e-98	down-up
ENSGALG00000006751	gga-miR-193b-3p	1.16609	1.31416e-34	1.27166	2.77734e-98	up-up
ENSGALG00000006751	gga-miR-1729-5p	1.75455	6.5219e-20	1.27166	2.77734e-98	up-up
ENSGALG00000006751	gga-miR-1694	2.72268	0.00380185	1.27166	2.77734e-98	up-up
ENSGALG00000006751	gga-miR-34c-5p	-1.96644	1.76631e-14	1.27166	2.77734e-98	down-up
ENSGALG00000006775	gga-miR-193b-3p	1.16609	1.31416e-34	3.90826	2.96123e-06	up-up
ENSGALG00000006775	gga-miR-10b-5p	-1.66574	0.00125782	3.90826	2.96123e-06	down-up
ENSGALG00000006775	gga-miR-3533	-1.80774	0.000327983	3.90826	2.96123e-06	down-up
ENSGALG00000006775	gga-miR-34b-5p	-1.01396	5.35279e-06	3.90826	2.96123e-06	down-up
ENSGALG00000006775	gga-miR-133a-3p	1.59111	2.34996e-08	3.90826	2.96123e-06	up-up
ENSGALG00000006775	gga-miR-133c-3p	2.29527	5.75869e-05	3.90826	2.96123e-06	up-up
ENSGALG00000006775	gga-miR-1589	-1.12966	0.0472772	3.90826	2.96123e-06	down-up
ENSGALG00000006775	gga-miR-3523	1.09454	6.33404e-94	3.90826	2.96123e-06	up-up
ENSGALG00000006775	gga-miR-1729-5p	1.75455	6.5219e-20	3.90826	2.96123e-06	up-up
ENSGALG00000006775	gga-miR-10a-5p	-2.29962	0.000226494	3.90826	2.96123e-06	down-up
ENSGALG00000006785	gga-miR-1699	4.72209	1.76566e-07	1.53701	0.000738822	up-up
ENSGALG00000006785	gga-miR-1775-3p	-1.41832	0.000978615	1.53701	0.000738822	down-up
ENSGALG00000006785	gga-miR-31-3p	1.06409	0.000289267	1.53701	0.000738822	up-up
ENSGALG00000006997	gga-miR-1682	1.13777	0.0208954	-2.05701	6.70476e-31	up-down
ENSGALG00000006997	gga-miR-1589	-1.12966	0.0472772	-2.05701	6.70476e-31	down-down
ENSGALG00000006997	gga-miR-33-5p	-1.04047	4.26734e-05	-2.05701	6.70476e-31	down-down
ENSGALG00000006997	gga-miR-133a-3p	1.59111	2.34996e-08	-2.05701	6.70476e-31	up-down
ENSGALG00000006997	gga-miR-460a-5p	-2.43715	0.0140039	-2.05701	6.70476e-31	down-down
ENSGALG00000006997	gga-miR-449a	8.86719	3.28507e-13	-2.05701	6.70476e-31	up-down
ENSGALG00000006997	gga-miR-1674	-4.14759	4.60262e-05	-2.05701	6.70476e-31	down-down
ENSGALG00000006997	gga-miR-34b-5p	-1.01396	5.35279e-06	-2.05701	6.70476e-31	down-down
ENSGALG00000006997	gga-miR-18b-3p	1.35666	6.53021e-05	-2.05701	6.70476e-31	up-down
ENSGALG00000006997	gga-miR-138-2-3p	1.47289	0.000370203	-2.05701	6.70476e-31	up-down
ENSGALG00000006997	gga-miR-34c-5p	-1.96644	1.76631e-14	-2.05701	6.70476e-31	down-down
ENSGALG00000006997	gga-miR-133c-3p	2.29527	5.75869e-05	-2.05701	6.70476e-31	up-down
ENSGALG00000006997	gga-miR-1797	-3.29959	0.00686236	-2.05701	6.70476e-31	down-down
ENSGALG00000007038	gga-miR-193b-3p	1.16609	1.31416e-34	1.06438	6.48581e-07	up-up
ENSGALG00000007038	gga-miR-1589	-1.12966	0.0472772	1.06438	6.48581e-07	down-up
ENSGALG00000007038	gga-miR-138-1-3p	1.18452	9.61086e-39	1.06438	6.48581e-07	up-up
ENSGALG00000007114	gga-miR-1656	1.15155	0.00659942	2.54763	0	up-up
ENSGALG00000007114	gga-miR-222b-3p	1.4373	0.000151505	2.54763	0	up-up
ENSGALG00000007186	gga-let-7a-2-3p	-1.12318	0.000126969	2.06438	9.91505e-05	down-up
ENSGALG00000007186	gga-miR-3533	-1.80774	0.000327983	2.06438	9.91505e-05	down-up
ENSGALG00000007186	gga-miR-1699	4.72209	1.76566e-07	2.06438	9.91505e-05	up-up
ENSGALG00000007191	gga-miR-138-1-3p	1.18452	9.61086e-39	1.53387	0.000202715	up-up
ENSGALG00000007197	gga-miR-18b-5p	3.19162	0.0109154	2.88896	6.64533e-100	up-up
ENSGALG00000007197	gga-miR-1589	-1.12966	0.0472772	2.88896	6.64533e-100	down-up
ENSGALG00000007220	gga-miR-222b-3p	1.4373	0.000151505	2.58961	0	up-up
ENSGALG00000007220	gga-miR-3533	-1.80774	0.000327983	2.58961	0	down-up
ENSGALG00000007220	gga-miR-1306-5p	1.29356	1.807e-13	2.58961	0	up-up
ENSGALG00000007220	gga-miR-31-3p	1.06409	0.000289267	2.58961	0	up-up
ENSGALG00000007220	gga-miR-6689-3p	-1.13532	0.0157653	2.58961	0	down-up
ENSGALG00000007220	gga-miR-18b-5p	3.19162	0.0109154	2.58961	0	up-up
ENSGALG00000007305	gga-miR-34b-5p	-1.01396	5.35279e-06	2.27083	4.06231e-07	down-up
ENSGALG00000007305	gga-miR-10a-5p	-2.29962	0.000226494	2.27083	4.06231e-07	down-up
ENSGALG00000007305	gga-miR-126-5p	-1.02507	0.0214282	2.27083	4.06231e-07	down-up
ENSGALG00000007305	gga-miR-1775-3p	-1.41832	0.000978615	2.27083	4.06231e-07	down-up
ENSGALG00000007305	gga-miR-1797	-3.29959	0.00686236	2.27083	4.06231e-07	down-up
ENSGALG00000007305	gga-miR-33-5p	-1.04047	4.26734e-05	2.27083	4.06231e-07	down-up
ENSGALG00000007305	gga-miR-18b-3p	1.35666	6.53021e-05	2.27083	4.06231e-07	up-up
ENSGALG00000007305	gga-miR-10b-5p	-1.66574	0.00125782	2.27083	4.06231e-07	down-up
ENSGALG00000007383	gga-miR-1775-3p	-1.41832	0.000978615	1.01977	3.83777e-05	down-up
ENSGALG00000007383	gga-miR-1699	4.72209	1.76566e-07	1.01977	3.83777e-05	up-up
ENSGALG00000007383	gga-miR-1674	-4.14759	4.60262e-05	1.01977	3.83777e-05	down-up
ENSGALG00000007383	gga-miR-9-5p	3.99618	1.50978e-25	1.01977	3.83777e-05	up-up
ENSGALG00000007383	gga-miR-138-2-3p	1.47289	0.000370203	1.01977	3.83777e-05	up-up
ENSGALG00000007383	gga-miR-133a-3p	1.59111	2.34996e-08	1.01977	3.83777e-05	up-up
ENSGALG00000007383	gga-miR-1762	-1.78502	0.0209887	1.01977	3.83777e-05	down-up
ENSGALG00000007383	gga-miR-133c-3p	2.29527	5.75869e-05	1.01977	3.83777e-05	up-up
ENSGALG00000007383	gga-miR-34b-5p	-1.01396	5.35279e-06	1.01977	3.83777e-05	down-up
ENSGALG00000007412	gga-miR-1306-5p	1.29356	1.807e-13	-1.28612	0.000541188	up-down
ENSGALG00000007412	gga-miR-142-5p	-6.94685	0.000535439	-1.28612	0.000541188	down-down
ENSGALG00000007412	gga-miR-33-5p	-1.04047	4.26734e-05	-1.28612	0.000541188	down-down
ENSGALG00000007412	gga-miR-1775-3p	-1.41832	0.000978615	-1.28612	0.000541188	down-down
ENSGALG00000007412	gga-miR-1682	1.13777	0.0208954	-1.28612	0.000541188	up-down
ENSGALG00000007412	gga-miR-6689-3p	-1.13532	0.0157653	-1.28612	0.000541188	down-down
ENSGALG00000007412	gga-miR-34c-5p	-1.96644	1.76631e-14	-1.28612	0.000541188	down-down
ENSGALG00000007412	gga-miR-1729-5p	1.75455	6.5219e-20	-1.28612	0.000541188	up-down
ENSGALG00000007412	gga-miR-18b-3p	1.35666	6.53021e-05	-1.28612	0.000541188	up-down
ENSGALG00000007412	gga-let-7a-2-3p	-1.12318	0.000126969	-1.28612	0.000541188	down-down
ENSGALG00000007505	gga-miR-1682	1.13777	0.0208954	1.41578	4.60411e-07	up-up
ENSGALG00000007505	gga-miR-460a-5p	-2.43715	0.0140039	1.41578	4.60411e-07	down-up
ENSGALG00000007505	gga-miR-1589	-1.12966	0.0472772	1.41578	4.60411e-07	down-up
ENSGALG00000007570	gga-let-7j-3p	1.28528	3.84733e-06	5.42528	0.000740502	up-up
ENSGALG00000007570	gga-miR-6689-3p	-1.13532	0.0157653	5.42528	0.000740502	down-up
ENSGALG00000007570	gga-miR-3523	1.09454	6.33404e-94	5.42528	0.000740502	up-up
ENSGALG00000007570	gga-miR-18b-5p	3.19162	0.0109154	5.42528	0.000740502	up-up
ENSGALG00000007570	gga-miR-449a	8.86719	3.28507e-13	5.42528	0.000740502	up-up
ENSGALG00000007570	gga-miR-133c-3p	2.29527	5.75869e-05	5.42528	0.000740502	up-up
ENSGALG00000007570	gga-miR-193b-3p	1.16609	1.31416e-34	5.42528	0.000740502	up-up
ENSGALG00000007570	gga-miR-1656	1.15155	0.00659942	5.42528	0.000740502	up-up
ENSGALG00000007570	gga-let-7a-2-3p	-1.12318	0.000126969	5.42528	0.000740502	down-up
ENSGALG00000007570	gga-miR-133a-3p	1.59111	2.34996e-08	5.42528	0.000740502	up-up
ENSGALG00000007631	gga-miR-142-5p	-6.94685	0.000535439	4.80135	4.9262e-13	down-up
ENSGALG00000007631	gga-miR-10b-5p	-1.66574	0.00125782	4.80135	4.9262e-13	down-up
ENSGALG00000007631	gga-miR-10a-5p	-2.29962	0.000226494	4.80135	4.9262e-13	down-up
ENSGALG00000007631	gga-miR-9-5p	3.99618	1.50978e-25	4.80135	4.9262e-13	up-up
ENSGALG00000007631	gga-miR-184-3p	6.78517	0	4.80135	4.9262e-13	up-up
ENSGALG00000007631	gga-miR-34b-5p	-1.01396	5.35279e-06	4.80135	4.9262e-13	down-up
ENSGALG00000007631	gga-miR-18b-3p	1.35666	6.53021e-05	4.80135	4.9262e-13	up-up
ENSGALG00000007631	gga-miR-1797	-3.29959	0.00686236	4.80135	4.9262e-13	down-up
ENSGALG00000007643	gga-miR-10a-5p	-2.29962	0.000226494	1.4363	5.36205e-22	down-up
ENSGALG00000007643	gga-miR-1682	1.13777	0.0208954	1.4363	5.36205e-22	up-up
ENSGALG00000007643	gga-miR-9-5p	3.99618	1.50978e-25	1.4363	5.36205e-22	up-up
ENSGALG00000007643	gga-miR-138-1-3p	1.18452	9.61086e-39	1.4363	5.36205e-22	up-up
ENSGALG00000007643	gga-miR-31-3p	1.06409	0.000289267	1.4363	5.36205e-22	up-up
ENSGALG00000007643	gga-miR-18b-5p	3.19162	0.0109154	1.4363	5.36205e-22	up-up
ENSGALG00000007668	gga-miR-1306-5p	1.29356	1.807e-13	4.10091	0.000805526	up-up
ENSGALG00000007668	gga-miR-138-1-3p	1.18452	9.61086e-39	4.10091	0.000805526	up-up
ENSGALG00000007668	gga-miR-184-3p	6.78517	0	4.10091	0.000805526	up-up
ENSGALG00000007668	gga-let-7j-3p	1.28528	3.84733e-06	4.10091	0.000805526	up-up
ENSGALG00000007668	gga-let-7a-2-3p	-1.12318	0.000126969	4.10091	0.000805526	down-up
ENSGALG00000007668	gga-miR-138-2-3p	1.47289	0.000370203	4.10091	0.000805526	up-up
ENSGALG00000007668	gga-miR-1555-5p	2.02202	0.0196156	4.10091	0.000805526	up-up
ENSGALG00000007668	gga-miR-193b-3p	1.16609	1.31416e-34	4.10091	0.000805526	up-up
ENSGALG00000007668	gga-miR-126-5p	-1.02507	0.0214282	4.10091	0.000805526	down-up
ENSGALG00000008072	gga-miR-1555-5p	2.02202	0.0196156	-1.12896	7.10836e-06	up-down
ENSGALG00000008072	gga-miR-34c-5p	-1.96644	1.76631e-14	-1.12896	7.10836e-06	down-down
ENSGALG00000008072	gga-miR-34b-5p	-1.01396	5.35279e-06	-1.12896	7.10836e-06	down-down
ENSGALG00000008072	gga-miR-222b-3p	1.4373	0.000151505	-1.12896	7.10836e-06	up-down
ENSGALG00000008072	gga-miR-142-5p	-6.94685	0.000535439	-1.12896	7.10836e-06	down-down
ENSGALG00000008072	gga-miR-1775-3p	-1.41832	0.000978615	-1.12896	7.10836e-06	down-down
ENSGALG00000008072	gga-miR-1797	-3.29959	0.00686236	-1.12896	7.10836e-06	down-down
ENSGALG00000008072	gga-miR-3533	-1.80774	0.000327983	-1.12896	7.10836e-06	down-down
ENSGALG00000008077	gga-miR-31-3p	1.06409	0.000289267	2.42283	1.9709e-06	up-up
ENSGALG00000008077	gga-miR-1589	-1.12966	0.0472772	2.42283	1.9709e-06	down-up
ENSGALG00000008077	gga-miR-1729-5p	1.75455	6.5219e-20	2.42283	1.9709e-06	up-up
ENSGALG00000008077	gga-miR-1775-3p	-1.41832	0.000978615	2.42283	1.9709e-06	down-up
ENSGALG00000008206	gga-miR-1775-3p	-1.41832	0.000978615	-1.77077	1.13851e-14	down-down
ENSGALG00000008206	gga-miR-31-3p	1.06409	0.000289267	-1.77077	1.13851e-14	up-down
ENSGALG00000008206	gga-miR-1674	-4.14759	4.60262e-05	-1.77077	1.13851e-14	down-down
ENSGALG00000008233	gga-miR-1306-5p	1.29356	1.807e-13	1.1226	1.68662e-06	up-up
ENSGALG00000008233	gga-let-7a-2-3p	-1.12318	0.000126969	1.1226	1.68662e-06	down-up
ENSGALG00000008233	gga-miR-138-1-3p	1.18452	9.61086e-39	1.1226	1.68662e-06	up-up
ENSGALG00000008233	gga-miR-193b-5p	-1.5627	2.69963e-06	1.1226	1.68662e-06	down-up
ENSGALG00000008233	gga-miR-3523	1.09454	6.33404e-94	1.1226	1.68662e-06	up-up
ENSGALG00000008233	gga-miR-460a-5p	-2.43715	0.0140039	1.1226	1.68662e-06	down-up
ENSGALG00000008233	gga-miR-222b-3p	1.4373	0.000151505	1.1226	1.68662e-06	up-up
ENSGALG00000008250	gga-let-7a-2-3p	-1.12318	0.000126969	1.06407	1.79376e-29	down-up
ENSGALG00000008250	gga-miR-1797	-3.29959	0.00686236	1.06407	1.79376e-29	down-up
ENSGALG00000008250	gga-miR-184-3p	6.78517	0	1.06407	1.79376e-29	up-up
ENSGALG00000008250	gga-miR-33-5p	-1.04047	4.26734e-05	1.06407	1.79376e-29	down-up
ENSGALG00000008250	gga-miR-1699	4.72209	1.76566e-07	1.06407	1.79376e-29	up-up
ENSGALG00000008250	gga-miR-1306-5p	1.29356	1.807e-13	1.06407	1.79376e-29	up-up
ENSGALG00000008250	gga-miR-31-3p	1.06409	0.000289267	1.06407	1.79376e-29	up-up
ENSGALG00000008250	gga-miR-1694	2.72268	0.00380185	1.06407	1.79376e-29	up-up
ENSGALG00000008250	gga-miR-9-5p	3.99618	1.50978e-25	1.06407	1.79376e-29	up-up
ENSGALG00000008257	gga-miR-1729-5p	1.75455	6.5219e-20	3.15676	5.86123e-29	up-up
ENSGALG00000008257	gga-miR-193b-3p	1.16609	1.31416e-34	3.15676	5.86123e-29	up-up
ENSGALG00000008257	gga-miR-3533	-1.80774	0.000327983	3.15676	5.86123e-29	down-up
ENSGALG00000008257	gga-miR-34b-5p	-1.01396	5.35279e-06	3.15676	5.86123e-29	down-up
ENSGALG00000008257	gga-miR-1759-5p	-1.01825	1.40597e-23	3.15676	5.86123e-29	down-up
ENSGALG00000008257	gga-miR-1762	-1.78502	0.0209887	3.15676	5.86123e-29	down-up
ENSGALG00000008279	gga-miR-142-5p	-6.94685	0.000535439	1.23841	4.13636e-05	down-up
ENSGALG00000008279	gga-miR-460a-5p	-2.43715	0.0140039	1.23841	4.13636e-05	down-up
ENSGALG00000008279	gga-miR-138-1-3p	1.18452	9.61086e-39	1.23841	4.13636e-05	up-up
ENSGALG00000008279	gga-miR-31-3p	1.06409	0.000289267	1.23841	4.13636e-05	up-up
ENSGALG00000008279	gga-miR-3533	-1.80774	0.000327983	1.23841	4.13636e-05	down-up
ENSGALG00000008279	gga-miR-126-3p	-3.56262	0.00200986	1.23841	4.13636e-05	down-up
ENSGALG00000008279	gga-miR-1589	-1.12966	0.0472772	1.23841	4.13636e-05	down-up
ENSGALG00000008279	gga-miR-138-2-3p	1.47289	0.000370203	1.23841	4.13636e-05	up-up
ENSGALG00000008279	gga-miR-3523	1.09454	6.33404e-94	1.23841	4.13636e-05	up-up
ENSGALG00000008656	gga-miR-1775-3p	-1.41832	0.000978615	1.18837	3.53345e-07	down-up
ENSGALG00000008656	gga-miR-449a	8.86719	3.28507e-13	1.18837	3.53345e-07	up-up
ENSGALG00000008656	gga-miR-1797	-3.29959	0.00686236	1.18837	3.53345e-07	down-up
ENSGALG00000008656	gga-miR-1682	1.13777	0.0208954	1.18837	3.53345e-07	up-up
ENSGALG00000008656	gga-miR-1759-5p	-1.01825	1.40597e-23	1.18837	3.53345e-07	down-up
ENSGALG00000008656	gga-miR-1762	-1.78502	0.0209887	1.18837	3.53345e-07	down-up
ENSGALG00000008656	gga-miR-18b-3p	1.35666	6.53021e-05	1.18837	3.53345e-07	up-up
ENSGALG00000008656	gga-let-7a-2-3p	-1.12318	0.000126969	1.18837	3.53345e-07	down-up
ENSGALG00000008656	gga-let-7j-3p	1.28528	3.84733e-06	1.18837	3.53345e-07	up-up
ENSGALG00000008656	gga-miR-126-5p	-1.02507	0.0214282	1.18837	3.53345e-07	down-up
ENSGALG00000008656	gga-miR-1555-5p	2.02202	0.0196156	1.18837	3.53345e-07	up-up
ENSGALG00000008656	gga-miR-34b-5p	-1.01396	5.35279e-06	1.18837	3.53345e-07	down-up
ENSGALG00000008704	gga-miR-1729-5p	1.75455	6.5219e-20	1.29355	0.00041934	up-up
ENSGALG00000008704	gga-miR-142-5p	-6.94685	0.000535439	1.29355	0.00041934	down-up
ENSGALG00000008704	gga-miR-1699	4.72209	1.76566e-07	1.29355	0.00041934	up-up
ENSGALG00000008704	gga-miR-193b-3p	1.16609	1.31416e-34	1.29355	0.00041934	up-up
ENSGALG00000008704	gga-miR-138-1-3p	1.18452	9.61086e-39	1.29355	0.00041934	up-up
ENSGALG00000008704	gga-miR-1762	-1.78502	0.0209887	1.29355	0.00041934	down-up
ENSGALG00000008704	gga-miR-34c-5p	-1.96644	1.76631e-14	1.29355	0.00041934	down-up
ENSGALG00000008704	gga-miR-222b-3p	1.4373	0.000151505	1.29355	0.00041934	up-up
ENSGALG00000008704	gga-miR-1797	-3.29959	0.00686236	1.29355	0.00041934	down-up
ENSGALG00000008704	gga-miR-1775-3p	-1.41832	0.000978615	1.29355	0.00041934	down-up
ENSGALG00000008704	gga-miR-1759-5p	-1.01825	1.40597e-23	1.29355	0.00041934	down-up
ENSGALG00000008704	gga-miR-1306-5p	1.29356	1.807e-13	1.29355	0.00041934	up-up
ENSGALG00000008704	gga-miR-126-5p	-1.02507	0.0214282	1.29355	0.00041934	down-up
ENSGALG00000008704	gga-miR-31-3p	1.06409	0.000289267	1.29355	0.00041934	up-up
ENSGALG00000008728	gga-miR-34b-5p	-1.01396	5.35279e-06	1.6068	1.41877e-11	down-up
ENSGALG00000008728	gga-miR-449a	8.86719	3.28507e-13	1.6068	1.41877e-11	up-up
ENSGALG00000008728	gga-miR-222b-3p	1.4373	0.000151505	1.6068	1.41877e-11	up-up
ENSGALG00000008728	gga-miR-1682	1.13777	0.0208954	1.6068	1.41877e-11	up-up
ENSGALG00000008728	gga-miR-1674	-4.14759	4.60262e-05	1.6068	1.41877e-11	down-up
ENSGALG00000008728	gga-miR-184-3p	6.78517	0	1.6068	1.41877e-11	up-up
ENSGALG00000008728	gga-miR-1775-3p	-1.41832	0.000978615	1.6068	1.41877e-11	down-up
ENSGALG00000008901	gga-miR-1775-3p	-1.41832	0.000978615	-1.81336	0.000131384	down-down
ENSGALG00000008901	gga-miR-1682	1.13777	0.0208954	-1.81336	0.000131384	up-down
ENSGALG00000008901	gga-miR-142-5p	-6.94685	0.000535439	-1.81336	0.000131384	down-down
ENSGALG00000008901	gga-miR-9-5p	3.99618	1.50978e-25	-1.81336	0.000131384	up-down
ENSGALG00000008901	gga-miR-18b-5p	3.19162	0.0109154	-1.81336	0.000131384	up-down
ENSGALG00000008901	gga-miR-1759-5p	-1.01825	1.40597e-23	-1.81336	0.000131384	down-down
ENSGALG00000008901	gga-miR-222b-3p	1.4373	0.000151505	-1.81336	0.000131384	up-down
ENSGALG00000008950	gga-miR-1555-5p	2.02202	0.0196156	-1.10999	1.42727e-05	up-down
ENSGALG00000008950	gga-miR-1674	-4.14759	4.60262e-05	-1.10999	1.42727e-05	down-down
ENSGALG00000008950	gga-miR-1762	-1.78502	0.0209887	-1.10999	1.42727e-05	down-down
ENSGALG00000008950	gga-miR-9-5p	3.99618	1.50978e-25	-1.10999	1.42727e-05	up-down
ENSGALG00000008950	gga-miR-460a-5p	-2.43715	0.0140039	-1.10999	1.42727e-05	down-down
ENSGALG00000008950	gga-miR-34b-5p	-1.01396	5.35279e-06	-1.10999	1.42727e-05	down-down
ENSGALG00000008950	gga-miR-3533	-1.80774	0.000327983	-1.10999	1.42727e-05	down-down
ENSGALG00000008950	gga-miR-1589	-1.12966	0.0472772	-1.10999	1.42727e-05	down-down
ENSGALG00000008950	gga-miR-1699	4.72209	1.76566e-07	-1.10999	1.42727e-05	up-down
ENSGALG00000008961	gga-miR-1729-5p	1.75455	6.5219e-20	2.30736	5.16231e-08	up-up
ENSGALG00000008961	gga-miR-1729-5p	1.75455	6.5219e-20	2.30736	5.16231e-08	up-up
ENSGALG00000008961	gga-miR-1656	1.15155	0.00659942	2.30736	5.16231e-08	up-up
ENSGALG00000008961	gga-miR-1699	4.72209	1.76566e-07	2.30736	5.16231e-08	up-up
ENSGALG00000008961	gga-miR-34b-5p	-1.01396	5.35279e-06	2.30736	5.16231e-08	down-up
ENSGALG00000008961	gga-miR-1589	-1.12966	0.0472772	2.30736	5.16231e-08	down-up
ENSGALG00000008961	gga-miR-1589	-1.12966	0.0472772	2.30736	5.16231e-08	down-up
ENSGALG00000008961	gga-miR-1306-5p	1.29356	1.807e-13	2.30736	5.16231e-08	up-up
ENSGALG00000008961	gga-miR-1682	1.13777	0.0208954	2.30736	5.16231e-08	up-up
ENSGALG00000008961	gga-miR-222b-3p	1.4373	0.000151505	2.30736	5.16231e-08	up-up
ENSGALG00000008961	gga-miR-3533	-1.80774	0.000327983	2.30736	5.16231e-08	down-up
ENSGALG00000008961	gga-miR-1775-3p	-1.41832	0.000978615	2.30736	5.16231e-08	down-up
ENSGALG00000008961	gga-miR-142-5p	-6.94685	0.000535439	2.30736	5.16231e-08	down-up
ENSGALG00000008961	gga-miR-142-5p	-6.94685	0.000535439	2.30736	5.16231e-08	down-up
ENSGALG00000008961	gga-miR-18b-3p	1.35666	6.53021e-05	2.30736	5.16231e-08	up-up
ENSGALG00000008961	gga-let-7j-3p	1.28528	3.84733e-06	2.30736	5.16231e-08	up-up
ENSGALG00000008961	gga-miR-34c-5p	-1.96644	1.76631e-14	2.30736	5.16231e-08	down-up
ENSGALG00000008961	gga-miR-1775-3p	-1.41832	0.000978615	2.30736	5.16231e-08	down-up
ENSGALG00000008961	gga-miR-31-3p	1.06409	0.000289267	2.30736	5.16231e-08	up-up
ENSGALG00000009078	gga-miR-449a	8.86719	3.28507e-13	-1.69165	6.19919e-08	up-down
ENSGALG00000009078	gga-let-7j-3p	1.28528	3.84733e-06	-1.69165	6.19919e-08	up-down
ENSGALG00000009078	gga-miR-222b-3p	1.4373	0.000151505	-1.69165	6.19919e-08	up-down
ENSGALG00000009078	gga-miR-1762	-1.78502	0.0209887	-1.69165	6.19919e-08	down-down
ENSGALG00000009078	gga-miR-31-3p	1.06409	0.000289267	-1.69165	6.19919e-08	up-down
ENSGALG00000009082	gga-miR-1589	-1.12966	0.0472772	1.32964	4.29835e-32	down-up
ENSGALG00000009082	gga-miR-1797	-3.29959	0.00686236	1.32964	4.29835e-32	down-up
ENSGALG00000009082	gga-miR-1682	1.13777	0.0208954	1.32964	4.29835e-32	up-up
ENSGALG00000009082	gga-miR-34b-5p	-1.01396	5.35279e-06	1.32964	4.29835e-32	down-up
ENSGALG00000009082	gga-miR-1555-5p	2.02202	0.0196156	1.32964	4.29835e-32	up-up
ENSGALG00000009131	gga-miR-3533	-1.80774	0.000327983	1.91489	2.39623e-11	down-up
ENSGALG00000009131	gga-miR-184-3p	6.78517	0	1.91489	2.39623e-11	up-up
ENSGALG00000009131	gga-miR-1306-5p	1.29356	1.807e-13	1.91489	2.39623e-11	up-up
ENSGALG00000009131	gga-miR-449a	8.86719	3.28507e-13	1.91489	2.39623e-11	up-up
ENSGALG00000009131	gga-miR-3533	-1.80774	0.000327983	1.91489	2.39623e-11	down-up
ENSGALG00000009131	gga-miR-184-3p	6.78517	0	1.91489	2.39623e-11	up-up
ENSGALG00000009131	gga-miR-34b-5p	-1.01396	5.35279e-06	1.91489	2.39623e-11	down-up
ENSGALG00000009131	gga-miR-1775-3p	-1.41832	0.000978615	1.91489	2.39623e-11	down-up
ENSGALG00000009131	gga-miR-6689-3p	-1.13532	0.0157653	1.91489	2.39623e-11	down-up
ENSGALG00000009131	gga-miR-3533	-1.80774	0.000327983	1.91489	2.39623e-11	down-up
ENSGALG00000009131	gga-miR-34b-5p	-1.01396	5.35279e-06	1.91489	2.39623e-11	down-up
ENSGALG00000009131	gga-miR-184-3p	6.78517	0	1.91489	2.39623e-11	up-up
ENSGALG00000009131	gga-miR-31-3p	1.06409	0.000289267	1.91489	2.39623e-11	up-up
ENSGALG00000009131	gga-miR-138-1-3p	1.18452	9.61086e-39	1.91489	2.39623e-11	up-up
ENSGALG00000009131	gga-let-7a-2-3p	-1.12318	0.000126969	1.91489	2.39623e-11	down-up
ENSGALG00000009131	gga-miR-1674	-4.14759	4.60262e-05	1.91489	2.39623e-11	down-up
ENSGALG00000009131	gga-miR-6689-3p	-1.13532	0.0157653	1.91489	2.39623e-11	down-up
ENSGALG00000009131	gga-miR-1306-5p	1.29356	1.807e-13	1.91489	2.39623e-11	up-up
ENSGALG00000009131	gga-miR-1306-5p	1.29356	1.807e-13	1.91489	2.39623e-11	up-up
ENSGALG00000009131	gga-miR-1589	-1.12966	0.0472772	1.91489	2.39623e-11	down-up
ENSGALG00000009131	gga-miR-449a	8.86719	3.28507e-13	1.91489	2.39623e-11	up-up
ENSGALG00000009131	gga-miR-10b-5p	-1.66574	0.00125782	1.91489	2.39623e-11	down-up
ENSGALG00000009131	gga-miR-6689-3p	-1.13532	0.0157653	1.91489	2.39623e-11	down-up
ENSGALG00000009131	gga-miR-34b-5p	-1.01396	5.35279e-06	1.91489	2.39623e-11	down-up
ENSGALG00000009131	gga-miR-449a	8.86719	3.28507e-13	1.91489	2.39623e-11	up-up
ENSGALG00000009131	gga-miR-34b-5p	-1.01396	5.35279e-06	1.91489	2.39623e-11	down-up
ENSGALG00000009131	gga-miR-184-3p	6.78517	0	1.91489	2.39623e-11	up-up
ENSGALG00000009131	gga-miR-375	1.33591	1.26943e-06	1.91489	2.39623e-11	up-up
ENSGALG00000009131	gga-miR-449a	8.86719	3.28507e-13	1.91489	2.39623e-11	up-up
ENSGALG00000009131	gga-miR-1306-5p	1.29356	1.807e-13	1.91489	2.39623e-11	up-up
ENSGALG00000009155	gga-miR-1729-5p	1.75455	6.5219e-20	-1.0546	0	up-down
ENSGALG00000009155	gga-miR-133c-3p	2.29527	5.75869e-05	-1.0546	0	up-down
ENSGALG00000009155	gga-miR-31-3p	1.06409	0.000289267	-1.0546	0	up-down
ENSGALG00000009155	gga-miR-10b-5p	-1.66574	0.00125782	-1.0546	0	down-down
ENSGALG00000009155	gga-miR-133a-3p	1.59111	2.34996e-08	-1.0546	0	up-down
ENSGALG00000009155	gga-miR-138-1-3p	1.18452	9.61086e-39	-1.0546	0	up-down
ENSGALG00000009155	gga-miR-1589	-1.12966	0.0472772	-1.0546	0	down-down
ENSGALG00000009155	gga-miR-3533	-1.80774	0.000327983	-1.0546	0	down-down
ENSGALG00000009170	gga-let-7a-2-3p	-1.12318	0.000126969	-1.08551	1.14791e-05	down-down
ENSGALG00000009170	gga-miR-34c-5p	-1.96644	1.76631e-14	-1.08551	1.14791e-05	down-down
ENSGALG00000009170	gga-miR-3533	-1.80774	0.000327983	-1.08551	1.14791e-05	down-down
ENSGALG00000009170	gga-miR-1656	1.15155	0.00659942	-1.08551	1.14791e-05	up-down
ENSGALG00000009170	gga-miR-1682	1.13777	0.0208954	-1.08551	1.14791e-05	up-down
ENSGALG00000009170	gga-miR-193b-5p	-1.5627	2.69963e-06	-1.08551	1.14791e-05	down-down
ENSGALG00000009170	gga-miR-1759-5p	-1.01825	1.40597e-23	-1.08551	1.14791e-05	down-down
ENSGALG00000009179	gga-miR-449a	8.86719	3.28507e-13	-1.06574	0.000108947	up-down
ENSGALG00000009179	gga-miR-449a	8.86719	3.28507e-13	-1.06574	0.000108947	up-down
ENSGALG00000009179	gga-miR-34b-5p	-1.01396	5.35279e-06	-1.06574	0.000108947	down-down
ENSGALG00000009179	gga-miR-34c-5p	-1.96644	1.76631e-14	-1.06574	0.000108947	down-down
ENSGALG00000009179	gga-miR-3533	-1.80774	0.000327983	-1.06574	0.000108947	down-down
ENSGALG00000009179	gga-miR-34b-5p	-1.01396	5.35279e-06	-1.06574	0.000108947	down-down
ENSGALG00000009179	gga-miR-126-5p	-1.02507	0.0214282	-1.06574	0.000108947	down-down
ENSGALG00000009179	gga-miR-3533	-1.80774	0.000327983	-1.06574	0.000108947	down-down
ENSGALG00000009179	gga-miR-1775-3p	-1.41832	0.000978615	-1.06574	0.000108947	down-down
ENSGALG00000009179	gga-miR-34c-5p	-1.96644	1.76631e-14	-1.06574	0.000108947	down-down
ENSGALG00000009241	gga-miR-3533	-1.80774	0.000327983	1.57734	2.55454e-05	down-up
ENSGALG00000009241	gga-let-7j-3p	1.28528	3.84733e-06	1.57734	2.55454e-05	up-up
ENSGALG00000009241	gga-miR-138-2-3p	1.47289	0.000370203	1.57734	2.55454e-05	up-up
ENSGALG00000009241	gga-miR-34b-5p	-1.01396	5.35279e-06	1.57734	2.55454e-05	down-up
ENSGALG00000009478	gga-miR-184-3p	6.78517	0	-1.2384	1.40862e-08	up-down
ENSGALG00000009478	gga-miR-1797	-3.29959	0.00686236	-1.2384	1.40862e-08	down-down
ENSGALG00000009478	gga-miR-33-5p	-1.04047	4.26734e-05	-1.2384	1.40862e-08	down-down
ENSGALG00000009478	gga-miR-222b-3p	1.4373	0.000151505	-1.2384	1.40862e-08	up-down
ENSGALG00000009478	gga-miR-460a-5p	-2.43715	0.0140039	-1.2384	1.40862e-08	down-down
ENSGALG00000009478	gga-miR-460a-5p	-2.43715	0.0140039	-1.2384	1.40862e-08	down-down
ENSGALG00000009478	gga-miR-222b-3p	1.4373	0.000151505	-1.2384	1.40862e-08	up-down
ENSGALG00000009478	gga-miR-3533	-1.80774	0.000327983	-1.2384	1.40862e-08	down-down
ENSGALG00000009478	gga-miR-34b-5p	-1.01396	5.35279e-06	-1.2384	1.40862e-08	down-down
ENSGALG00000009478	gga-miR-142-5p	-6.94685	0.000535439	-1.2384	1.40862e-08	down-down
ENSGALG00000009478	gga-miR-193b-5p	-1.5627	2.69963e-06	-1.2384	1.40862e-08	down-down
ENSGALG00000009478	gga-miR-184-3p	6.78517	0	-1.2384	1.40862e-08	up-down
ENSGALG00000009478	gga-miR-3533	-1.80774	0.000327983	-1.2384	1.40862e-08	down-down
ENSGALG00000009478	gga-miR-33-5p	-1.04047	4.26734e-05	-1.2384	1.40862e-08	down-down
ENSGALG00000009478	gga-miR-193b-5p	-1.5627	2.69963e-06	-1.2384	1.40862e-08	down-down
ENSGALG00000009478	gga-miR-138-1-3p	1.18452	9.61086e-39	-1.2384	1.40862e-08	up-down
ENSGALG00000009478	gga-miR-142-5p	-6.94685	0.000535439	-1.2384	1.40862e-08	down-down
ENSGALG00000009478	gga-miR-1797	-3.29959	0.00686236	-1.2384	1.40862e-08	down-down
ENSGALG00000009612	gga-miR-1589	-1.12966	0.0472772	1.70044	7.35037e-52	down-up
ENSGALG00000009612	gga-miR-3533	-1.80774	0.000327983	1.70044	7.35037e-52	down-up
ENSGALG00000009612	gga-let-7a-2-3p	-1.12318	0.000126969	1.70044	7.35037e-52	down-up
ENSGALG00000009612	gga-let-7j-3p	1.28528	3.84733e-06	1.70044	7.35037e-52	up-up
ENSGALG00000009628	gga-miR-1729-5p	1.75455	6.5219e-20	4.90826	4.01724e-07	up-up
ENSGALG00000009628	gga-miR-3533	-1.80774	0.000327983	4.90826	4.01724e-07	down-up
ENSGALG00000009719	gga-miR-6689-3p	-1.13532	0.0157653	2.10091	2.28789e-10	down-up
ENSGALG00000009719	gga-miR-1674	-4.14759	4.60262e-05	2.10091	2.28789e-10	down-up
ENSGALG00000009719	gga-miR-31-3p	1.06409	0.000289267	2.10091	2.28789e-10	up-up
ENSGALG00000009719	gga-miR-184-3p	6.78517	0	2.10091	2.28789e-10	up-up
ENSGALG00000009719	gga-miR-138-1-3p	1.18452	9.61086e-39	2.10091	2.28789e-10	up-up
ENSGALG00000009719	gga-miR-133a-3p	1.59111	2.34996e-08	2.10091	2.28789e-10	up-up
ENSGALG00000009719	gga-miR-138-2-3p	1.47289	0.000370203	2.10091	2.28789e-10	up-up
ENSGALG00000009719	gga-miR-133c-3p	2.29527	5.75869e-05	2.10091	2.28789e-10	up-up
ENSGALG00000009858	gga-miR-1656	1.15155	0.00659942	1.27494	4.53871e-15	up-up
ENSGALG00000009858	gga-miR-138-2-3p	1.47289	0.000370203	1.27494	4.53871e-15	up-up
ENSGALG00000009858	gga-miR-1306-5p	1.29356	1.807e-13	1.27494	4.53871e-15	up-up
ENSGALG00000009858	gga-miR-10a-5p	-2.29962	0.000226494	1.27494	4.53871e-15	down-up
ENSGALG00000009858	gga-miR-1699	4.72209	1.76566e-07	1.27494	4.53871e-15	up-up
ENSGALG00000009858	gga-miR-1589	-1.12966	0.0472772	1.27494	4.53871e-15	down-up
ENSGALG00000009858	gga-miR-10b-5p	-1.66574	0.00125782	1.27494	4.53871e-15	down-up
ENSGALG00000009858	gga-miR-1555-5p	2.02202	0.0196156	1.27494	4.53871e-15	up-up
ENSGALG00000009858	gga-miR-138-1-3p	1.18452	9.61086e-39	1.27494	4.53871e-15	up-up
ENSGALG00000009920	gga-miR-1682	1.13777	0.0208954	6.88825	0.000199136	up-up
ENSGALG00000009920	gga-miR-193b-3p	1.16609	1.31416e-34	6.88825	0.000199136	up-up
ENSGALG00000009920	gga-miR-222b-3p	1.4373	0.000151505	6.88825	0.000199136	up-up
ENSGALG00000009956	gga-miR-1775-3p	-1.41832	0.000978615	1.2871	2.3098e-38	down-up
ENSGALG00000009956	gga-miR-222b-3p	1.4373	0.000151505	1.2871	2.3098e-38	up-up
ENSGALG00000009956	gga-miR-193b-5p	-1.5627	2.69963e-06	1.2871	2.3098e-38	down-up
ENSGALG00000009956	gga-miR-1694	2.72268	0.00380185	1.2871	2.3098e-38	up-up
ENSGALG00000009956	gga-miR-142-5p	-6.94685	0.000535439	1.2871	2.3098e-38	down-up
ENSGALG00000009956	gga-miR-184-3p	6.78517	0	1.2871	2.3098e-38	up-up
ENSGALG00000009956	gga-miR-31-3p	1.06409	0.000289267	1.2871	2.3098e-38	up-up
ENSGALG00000009956	gga-miR-18b-3p	1.35666	6.53021e-05	1.2871	2.3098e-38	up-up
ENSGALG00000009956	gga-miR-18b-5p	3.19162	0.0109154	1.2871	2.3098e-38	up-up
ENSGALG00000009956	gga-miR-449a	8.86719	3.28507e-13	1.2871	2.3098e-38	up-up
ENSGALG00000010115	gga-miR-3533	-1.80774	0.000327983	1.01164	7.81088e-06	down-up
ENSGALG00000010115	gga-miR-1729-5p	1.75455	6.5219e-20	1.01164	7.81088e-06	up-up
ENSGALG00000010115	gga-miR-1555-5p	2.02202	0.0196156	1.01164	7.81088e-06	up-up
ENSGALG00000010115	gga-miR-138-1-3p	1.18452	9.61086e-39	1.01164	7.81088e-06	up-up
ENSGALG00000010115	gga-let-7j-3p	1.28528	3.84733e-06	1.01164	7.81088e-06	up-up
ENSGALG00000010115	gga-miR-1762	-1.78502	0.0209887	1.01164	7.81088e-06	down-up
ENSGALG00000010115	gga-miR-1797	-3.29959	0.00686236	1.01164	7.81088e-06	down-up
ENSGALG00000010115	gga-let-7a-2-3p	-1.12318	0.000126969	1.01164	7.81088e-06	down-up
ENSGALG00000010115	gga-miR-1682	1.13777	0.0208954	1.01164	7.81088e-06	up-up
ENSGALG00000010115	gga-miR-1759-5p	-1.01825	1.40597e-23	1.01164	7.81088e-06	down-up
ENSGALG00000010120	gga-miR-193b-5p	-1.5627	2.69963e-06	1.0235	2.11417e-05	down-up
ENSGALG00000010120	gga-miR-126-5p	-1.02507	0.0214282	1.0235	2.11417e-05	down-up
ENSGALG00000010120	gga-miR-18b-5p	3.19162	0.0109154	1.0235	2.11417e-05	up-up
ENSGALG00000010120	gga-miR-1775-3p	-1.41832	0.000978615	1.0235	2.11417e-05	down-up
ENSGALG00000010120	gga-miR-449a	8.86719	3.28507e-13	1.0235	2.11417e-05	up-up
ENSGALG00000010120	gga-miR-1306-5p	1.29356	1.807e-13	1.0235	2.11417e-05	up-up
ENSGALG00000010120	gga-miR-1797	-3.29959	0.00686236	1.0235	2.11417e-05	down-up
ENSGALG00000010120	gga-let-7a-2-3p	-1.12318	0.000126969	1.0235	2.11417e-05	down-up
ENSGALG00000010120	gga-miR-193b-3p	1.16609	1.31416e-34	1.0235	2.11417e-05	up-up
ENSGALG00000010120	gga-miR-1682	1.13777	0.0208954	1.0235	2.11417e-05	up-up
ENSGALG00000010120	gga-miR-18b-3p	1.35666	6.53021e-05	1.0235	2.11417e-05	up-up
ENSGALG00000010163	gga-miR-1306-5p	1.29356	1.807e-13	4.9484	0.000739411	up-up
ENSGALG00000010163	gga-miR-33-5p	-1.04047	4.26734e-05	4.9484	0.000739411	down-up
ENSGALG00000010163	gga-miR-18b-3p	1.35666	6.53021e-05	4.9484	0.000739411	up-up
ENSGALG00000010163	gga-miR-449a	8.86719	3.28507e-13	4.9484	0.000739411	up-up
ENSGALG00000010163	gga-miR-1674	-4.14759	4.60262e-05	4.9484	0.000739411	down-up
ENSGALG00000010163	gga-miR-3533	-1.80774	0.000327983	4.9484	0.000739411	down-up
ENSGALG00000010163	gga-miR-138-2-3p	1.47289	0.000370203	4.9484	0.000739411	up-up
ENSGALG00000010163	gga-miR-3523	1.09454	6.33404e-94	4.9484	0.000739411	up-up
ENSGALG00000010166	gga-miR-18b-3p	1.35666	6.53021e-05	-1.00601	6.42616e-54	up-down
ENSGALG00000010166	gga-miR-1656	1.15155	0.00659942	-1.00601	6.42616e-54	up-down
ENSGALG00000010166	gga-miR-1699	4.72209	1.76566e-07	-1.00601	6.42616e-54	up-down
ENSGALG00000010166	gga-miR-138-1-3p	1.18452	9.61086e-39	-1.00601	6.42616e-54	up-down
ENSGALG00000010166	gga-miR-184-3p	6.78517	0	-1.00601	6.42616e-54	up-down
ENSGALG00000010182	gga-miR-1682	1.13777	0.0208954	1.17415	2.30073e-05	up-up
ENSGALG00000010182	gga-miR-1589	-1.12966	0.0472772	1.17415	2.30073e-05	down-up
ENSGALG00000010182	gga-miR-1762	-1.78502	0.0209887	1.17415	2.30073e-05	down-up
ENSGALG00000010182	gga-miR-34c-5p	-1.96644	1.76631e-14	1.17415	2.30073e-05	down-up
ENSGALG00000010182	gga-miR-34b-5p	-1.01396	5.35279e-06	1.17415	2.30073e-05	down-up
ENSGALG00000010182	gga-miR-3533	-1.80774	0.000327983	1.17415	2.30073e-05	down-up
ENSGALG00000010182	gga-miR-449a	8.86719	3.28507e-13	1.17415	2.30073e-05	up-up
ENSGALG00000010182	gga-miR-1797	-3.29959	0.00686236	1.17415	2.30073e-05	down-up
ENSGALG00000010182	gga-miR-1759-5p	-1.01825	1.40597e-23	1.17415	2.30073e-05	down-up
ENSGALG00000010182	gga-miR-18b-5p	3.19162	0.0109154	1.17415	2.30073e-05	up-up
ENSGALG00000010187	gga-miR-138-1-3p	1.18452	9.61086e-39	-1.33205	2.5365e-06	up-down
ENSGALG00000010187	gga-let-7j-3p	1.28528	3.84733e-06	-1.33205	2.5365e-06	up-down
ENSGALG00000010187	gga-miR-222b-3p	1.4373	0.000151505	-1.33205	2.5365e-06	up-down
ENSGALG00000010187	gga-miR-126-3p	-3.56262	0.00200986	-1.33205	2.5365e-06	down-down
ENSGALG00000010187	gga-let-7a-2-3p	-1.12318	0.000126969	-1.33205	2.5365e-06	down-down
ENSGALG00000010187	gga-miR-3533	-1.80774	0.000327983	-1.33205	2.5365e-06	down-down
ENSGALG00000010187	gga-miR-33-5p	-1.04047	4.26734e-05	-1.33205	2.5365e-06	down-down
ENSGALG00000010195	gga-miR-1555-5p	2.02202	0.0196156	1.10091	0.00064569	up-up
ENSGALG00000010195	gga-miR-142-5p	-6.94685	0.000535439	1.10091	0.00064569	down-up
ENSGALG00000010195	gga-miR-1729-5p	1.75455	6.5219e-20	1.10091	0.00064569	up-up
ENSGALG00000010195	gga-miR-1589	-1.12966	0.0472772	1.10091	0.00064569	down-up
ENSGALG00000010195	gga-miR-1762	-1.78502	0.0209887	1.10091	0.00064569	down-up
ENSGALG00000010195	gga-miR-1699	4.72209	1.76566e-07	1.10091	0.00064569	up-up
ENSGALG00000010195	gga-miR-126-5p	-1.02507	0.0214282	1.10091	0.00064569	down-up
ENSGALG00000010195	gga-let-7a-2-3p	-1.12318	0.000126969	1.10091	0.00064569	down-up
ENSGALG00000010319	gga-miR-34c-5p	-1.96644	1.76631e-14	-2.0366	8.72064e-05	down-down
ENSGALG00000010319	gga-miR-449a	8.86719	3.28507e-13	-2.0366	8.72064e-05	up-down
ENSGALG00000010319	gga-miR-460a-5p	-2.43715	0.0140039	-2.0366	8.72064e-05	down-down
ENSGALG00000010319	gga-let-7a-2-3p	-1.12318	0.000126969	-2.0366	8.72064e-05	down-down
ENSGALG00000010319	gga-miR-138-2-3p	1.47289	0.000370203	-2.0366	8.72064e-05	up-down
ENSGALG00000010319	gga-miR-449a	8.86719	3.28507e-13	-2.0366	8.72064e-05	up-down
ENSGALG00000010319	gga-miR-31-3p	1.06409	0.000289267	-2.0366	8.72064e-05	up-down
ENSGALG00000010319	gga-miR-34b-5p	-1.01396	5.35279e-06	-2.0366	8.72064e-05	down-down
ENSGALG00000010319	gga-miR-1682	1.13777	0.0208954	-2.0366	8.72064e-05	up-down
ENSGALG00000010319	gga-let-7a-2-3p	-1.12318	0.000126969	-2.0366	8.72064e-05	down-down
ENSGALG00000010319	gga-miR-34c-5p	-1.96644	1.76631e-14	-2.0366	8.72064e-05	down-down
ENSGALG00000010319	gga-let-7j-3p	1.28528	3.84733e-06	-2.0366	8.72064e-05	up-down
ENSGALG00000010319	gga-miR-142-5p	-6.94685	0.000535439	-2.0366	8.72064e-05	down-down
ENSGALG00000010319	gga-miR-460a-5p	-2.43715	0.0140039	-2.0366	8.72064e-05	down-down
ENSGALG00000010319	gga-miR-34b-5p	-1.01396	5.35279e-06	-2.0366	8.72064e-05	down-down
ENSGALG00000010319	gga-miR-10b-5p	-1.66574	0.00125782	-2.0366	8.72064e-05	down-down
ENSGALG00000010319	gga-miR-1682	1.13777	0.0208954	-2.0366	8.72064e-05	up-down
ENSGALG00000010319	gga-miR-222b-3p	1.4373	0.000151505	-2.0366	8.72064e-05	up-down
ENSGALG00000010319	gga-miR-10b-5p	-1.66574	0.00125782	-2.0366	8.72064e-05	down-down
ENSGALG00000010319	gga-miR-222b-3p	1.4373	0.000151505	-2.0366	8.72064e-05	up-down
ENSGALG00000010319	gga-miR-10a-5p	-2.29962	0.000226494	-2.0366	8.72064e-05	down-down
ENSGALG00000010319	gga-let-7j-3p	1.28528	3.84733e-06	-2.0366	8.72064e-05	up-down
ENSGALG00000010319	gga-miR-10a-5p	-2.29962	0.000226494	-2.0366	8.72064e-05	down-down
ENSGALG00000010319	gga-miR-142-5p	-6.94685	0.000535439	-2.0366	8.72064e-05	down-down
ENSGALG00000010331	gga-miR-1555-5p	2.02202	0.0196156	-1.06182	3.64511e-06	up-down
ENSGALG00000010331	gga-miR-1775-3p	-1.41832	0.000978615	-1.06182	3.64511e-06	down-down
ENSGALG00000010331	gga-miR-1699	4.72209	1.76566e-07	-1.06182	3.64511e-06	up-down
ENSGALG00000010331	gga-let-7a-2-3p	-1.12318	0.000126969	-1.06182	3.64511e-06	down-down
ENSGALG00000010331	gga-let-7j-3p	1.28528	3.84733e-06	-1.06182	3.64511e-06	up-down
ENSGALG00000010331	gga-miR-138-1-3p	1.18452	9.61086e-39	-1.06182	3.64511e-06	up-down
ENSGALG00000010365	gga-miR-1589	-1.12966	0.0472772	-1.01827	2.14292e-14	down-down
ENSGALG00000010365	gga-miR-138-2-3p	1.47289	0.000370203	-1.01827	2.14292e-14	up-down
ENSGALG00000010365	gga-miR-3533	-1.80774	0.000327983	-1.01827	2.14292e-14	down-down
ENSGALG00000010365	gga-miR-10b-5p	-1.66574	0.00125782	-1.01827	2.14292e-14	down-down
ENSGALG00000010365	gga-miR-1775-3p	-1.41832	0.000978615	-1.01827	2.14292e-14	down-down
ENSGALG00000010365	gga-miR-184-3p	6.78517	0	-1.01827	2.14292e-14	up-down
ENSGALG00000010365	gga-miR-10a-5p	-2.29962	0.000226494	-1.01827	2.14292e-14	down-down
ENSGALG00000010375	gga-miR-34b-5p	-1.01396	5.35279e-06	8.67076	4.40815e-116	down-up
ENSGALG00000010375	gga-miR-184-3p	6.78517	0	8.67076	4.40815e-116	up-up
ENSGALG00000010375	gga-miR-222b-3p	1.4373	0.000151505	8.67076	4.40815e-116	up-up
ENSGALG00000010375	gga-miR-460a-5p	-2.43715	0.0140039	8.67076	4.40815e-116	down-up
ENSGALG00000010375	gga-miR-6689-3p	-1.13532	0.0157653	8.67076	4.40815e-116	down-up
ENSGALG00000010375	gga-miR-1775-3p	-1.41832	0.000978615	8.67076	4.40815e-116	down-up
ENSGALG00000010551	gga-miR-1729-5p	1.75455	6.5219e-20	1.37775	0.00021076	up-up
ENSGALG00000010551	gga-miR-33-5p	-1.04047	4.26734e-05	1.37775	0.00021076	down-up
ENSGALG00000010770	gga-miR-460a-5p	-2.43715	0.0140039	1.6128	1.73415e-06	down-up
ENSGALG00000010770	gga-miR-34c-5p	-1.96644	1.76631e-14	1.6128	1.73415e-06	down-up
ENSGALG00000010770	gga-miR-1729-5p	1.75455	6.5219e-20	1.6128	1.73415e-06	up-up
ENSGALG00000010770	gga-miR-9-5p	3.99618	1.50978e-25	1.6128	1.73415e-06	up-up
ENSGALG00000010770	gga-miR-1775-3p	-1.41832	0.000978615	1.6128	1.73415e-06	down-up
ENSGALG00000010770	gga-miR-3533	-1.80774	0.000327983	1.6128	1.73415e-06	down-up
ENSGALG00000010770	gga-miR-1306-5p	1.29356	1.807e-13	1.6128	1.73415e-06	up-up
ENSGALG00000010770	gga-miR-33-5p	-1.04047	4.26734e-05	1.6128	1.73415e-06	down-up
ENSGALG00000010770	gga-miR-449a	8.86719	3.28507e-13	1.6128	1.73415e-06	up-up
ENSGALG00000010770	gga-miR-142-5p	-6.94685	0.000535439	1.6128	1.73415e-06	down-up
ENSGALG00000010820	gga-miR-126-5p	-1.02507	0.0214282	-1.64209	1.59617e-42	down-down
ENSGALG00000010820	gga-miR-9-5p	3.99618	1.50978e-25	-1.64209	1.59617e-42	up-down
ENSGALG00000010820	gga-miR-34b-5p	-1.01396	5.35279e-06	-1.64209	1.59617e-42	down-down
ENSGALG00000010820	gga-miR-1306-5p	1.29356	1.807e-13	-1.64209	1.59617e-42	up-down
ENSGALG00000010820	gga-miR-34c-5p	-1.96644	1.76631e-14	-1.64209	1.59617e-42	down-down
ENSGALG00000010820	gga-miR-184-3p	6.78517	0	-1.64209	1.59617e-42	up-down
ENSGALG00000010820	gga-miR-1589	-1.12966	0.0472772	-1.64209	1.59617e-42	down-down
ENSGALG00000010829	gga-miR-222b-3p	1.4373	0.000151505	1.02374	0.000486577	up-up
ENSGALG00000010829	gga-miR-1775-3p	-1.41832	0.000978615	1.02374	0.000486577	down-up
ENSGALG00000010829	gga-miR-1699	4.72209	1.76566e-07	1.02374	0.000486577	up-up
ENSGALG00000010829	gga-miR-138-2-3p	1.47289	0.000370203	1.02374	0.000486577	up-up
ENSGALG00000010829	gga-miR-3523	1.09454	6.33404e-94	1.02374	0.000486577	up-up
ENSGALG00000010829	gga-miR-193b-3p	1.16609	1.31416e-34	1.02374	0.000486577	up-up
ENSGALG00000010829	gga-miR-34b-5p	-1.01396	5.35279e-06	1.02374	0.000486577	down-up
ENSGALG00000010926	gga-let-7j-3p	1.28528	3.84733e-06	10.4078	4.6818e-31	up-up
ENSGALG00000010926	gga-miR-3533	-1.80774	0.000327983	10.4078	4.6818e-31	down-up
ENSGALG00000010926	gga-miR-1682	1.13777	0.0208954	10.4078	4.6818e-31	up-up
ENSGALG00000010926	gga-miR-1674	-4.14759	4.60262e-05	10.4078	4.6818e-31	down-up
ENSGALG00000010935	gga-miR-222b-3p	1.4373	0.000151505	3.34883	0.000643505	up-up
ENSGALG00000010935	gga-let-7a-2-3p	-1.12318	0.000126969	3.34883	0.000643505	down-up
ENSGALG00000010935	gga-miR-18b-3p	1.35666	6.53021e-05	3.34883	0.000643505	up-up
ENSGALG00000010935	gga-miR-1797	-3.29959	0.00686236	3.34883	0.000643505	down-up
ENSGALG00000010935	gga-miR-126-5p	-1.02507	0.0214282	3.34883	0.000643505	down-up
ENSGALG00000011176	gga-miR-31-3p	1.06409	0.000289267	-1.17327	4.14532e-05	up-down
ENSGALG00000011176	gga-miR-1589	-1.12966	0.0472772	-1.17327	4.14532e-05	down-down
ENSGALG00000011176	gga-miR-3533	-1.80774	0.000327983	-1.17327	4.14532e-05	down-down
ENSGALG00000011176	gga-miR-9-5p	3.99618	1.50978e-25	-1.17327	4.14532e-05	up-down
ENSGALG00000011176	gga-miR-1729-5p	1.75455	6.5219e-20	-1.17327	4.14532e-05	up-down
ENSGALG00000011224	gga-miR-449a	8.86719	3.28507e-13	1.17891	0.000334035	up-up
ENSGALG00000011224	gga-miR-138-2-3p	1.47289	0.000370203	1.17891	0.000334035	up-up
ENSGALG00000011224	gga-miR-1762	-1.78502	0.0209887	1.17891	0.000334035	down-up
ENSGALG00000011224	gga-miR-6689-3p	-1.13532	0.0157653	1.17891	0.000334035	down-up
ENSGALG00000011224	gga-miR-18b-3p	1.35666	6.53021e-05	1.17891	0.000334035	up-up
ENSGALG00000011224	gga-miR-1306-5p	1.29356	1.807e-13	1.17891	0.000334035	up-up
ENSGALG00000011224	gga-miR-34b-5p	-1.01396	5.35279e-06	1.17891	0.000334035	down-up
ENSGALG00000011224	gga-let-7a-2-3p	-1.12318	0.000126969	1.17891	0.000334035	down-up
ENSGALG00000011224	gga-miR-1589	-1.12966	0.0472772	1.17891	0.000334035	down-up
ENSGALG00000011224	gga-miR-18b-5p	3.19162	0.0109154	1.17891	0.000334035	up-up
ENSGALG00000011251	gga-miR-10a-5p	-2.29962	0.000226494	-1.26409	5.40389e-09	down-down
ENSGALG00000011251	gga-miR-142-5p	-6.94685	0.000535439	-1.26409	5.40389e-09	down-down
ENSGALG00000011251	gga-miR-10b-5p	-1.66574	0.00125782	-1.26409	5.40389e-09	down-down
ENSGALG00000011251	gga-miR-126-5p	-1.02507	0.0214282	-1.26409	5.40389e-09	down-down
ENSGALG00000011251	gga-miR-1682	1.13777	0.0208954	-1.26409	5.40389e-09	up-down
ENSGALG00000011251	gga-miR-460a-5p	-2.43715	0.0140039	-1.26409	5.40389e-09	down-down
ENSGALG00000011251	gga-miR-9-5p	3.99618	1.50978e-25	-1.26409	5.40389e-09	up-down
ENSGALG00000011251	gga-miR-1775-3p	-1.41832	0.000978615	-1.26409	5.40389e-09	down-down
ENSGALG00000011266	gga-miR-31-3p	1.06409	0.000289267	1.00084	3.10781e-07	up-up
ENSGALG00000011266	gga-let-7a-2-3p	-1.12318	0.000126969	1.00084	3.10781e-07	down-up
ENSGALG00000011266	gga-miR-1589	-1.12966	0.0472772	1.00084	3.10781e-07	down-up
ENSGALG00000011266	gga-miR-133a-3p	1.59111	2.34996e-08	1.00084	3.10781e-07	up-up
ENSGALG00000011266	gga-miR-1674	-4.14759	4.60262e-05	1.00084	3.10781e-07	down-up
ENSGALG00000011266	gga-miR-10b-5p	-1.66574	0.00125782	1.00084	3.10781e-07	down-up
ENSGALG00000011266	gga-miR-10a-5p	-2.29962	0.000226494	1.00084	3.10781e-07	down-up
ENSGALG00000011266	gga-miR-33-5p	-1.04047	4.26734e-05	1.00084	3.10781e-07	down-up
ENSGALG00000011266	gga-miR-138-1-3p	1.18452	9.61086e-39	1.00084	3.10781e-07	up-up
ENSGALG00000011266	gga-miR-133c-3p	2.29527	5.75869e-05	1.00084	3.10781e-07	up-up
ENSGALG00000011266	gga-miR-18b-5p	3.19162	0.0109154	1.00084	3.10781e-07	up-up
ENSGALG00000011266	gga-miR-126-3p	-3.56262	0.00200986	1.00084	3.10781e-07	down-up
ENSGALG00000011306	gga-miR-1775-3p	-1.41832	0.000978615	4.64523	3.03648e-17	down-up
ENSGALG00000011306	gga-miR-3523	1.09454	6.33404e-94	4.64523	3.03648e-17	up-up
ENSGALG00000011306	gga-miR-1589	-1.12966	0.0472772	4.64523	3.03648e-17	down-up
ENSGALG00000011319	gga-miR-138-1-3p	1.18452	9.61086e-39	-1.00952	0.00077963	up-down
ENSGALG00000011319	gga-miR-1762	-1.78502	0.0209887	-1.00952	0.00077963	down-down
ENSGALG00000011319	gga-let-7j-3p	1.28528	3.84733e-06	-1.00952	0.00077963	up-down
ENSGALG00000011319	gga-miR-3523	1.09454	6.33404e-94	-1.00952	0.00077963	up-down
ENSGALG00000011319	gga-miR-184-3p	6.78517	0	-1.00952	0.00077963	up-down
ENSGALG00000011319	gga-miR-6689-3p	-1.13532	0.0157653	-1.00952	0.00077963	down-down
ENSGALG00000011319	gga-miR-1797	-3.29959	0.00686236	-1.00952	0.00077963	down-down
ENSGALG00000011319	gga-miR-1589	-1.12966	0.0472772	-1.00952	0.00077963	down-down
ENSGALG00000011319	gga-miR-3533	-1.80774	0.000327983	-1.00952	0.00077963	down-down
ENSGALG00000011319	gga-let-7a-2-3p	-1.12318	0.000126969	-1.00952	0.00077963	down-down
ENSGALG00000011319	gga-miR-138-2-3p	1.47289	0.000370203	-1.00952	0.00077963	up-down
ENSGALG00000011557	gga-miR-1699	4.72209	1.76566e-07	1.05662	1.41133e-17	up-up
ENSGALG00000011557	gga-miR-138-2-3p	1.47289	0.000370203	1.05662	1.41133e-17	up-up
ENSGALG00000011557	gga-miR-34c-5p	-1.96644	1.76631e-14	1.05662	1.41133e-17	down-up
ENSGALG00000011557	gga-miR-222b-3p	1.4373	0.000151505	1.05662	1.41133e-17	up-up
ENSGALG00000011557	gga-miR-133a-3p	1.59111	2.34996e-08	1.05662	1.41133e-17	up-up
ENSGALG00000011557	gga-miR-449a	8.86719	3.28507e-13	1.05662	1.41133e-17	up-up
ENSGALG00000011557	gga-miR-9-5p	3.99618	1.50978e-25	1.05662	1.41133e-17	up-up
ENSGALG00000011557	gga-miR-133c-3p	2.29527	5.75869e-05	1.05662	1.41133e-17	up-up
ENSGALG00000011557	gga-miR-1674	-4.14759	4.60262e-05	1.05662	1.41133e-17	down-up
ENSGALG00000011557	gga-miR-1682	1.13777	0.0208954	1.05662	1.41133e-17	up-up
ENSGALG00000011557	gga-miR-1775-3p	-1.41832	0.000978615	1.05662	1.41133e-17	down-up
ENSGALG00000011581	gga-miR-1306-5p	1.29356	1.807e-13	-2.25188	6.36328e-22	up-down
ENSGALG00000011581	gga-miR-142-5p	-6.94685	0.000535439	-2.25188	6.36328e-22	down-down
ENSGALG00000011581	gga-miR-34b-5p	-1.01396	5.35279e-06	-2.25188	6.36328e-22	down-down
ENSGALG00000011581	gga-let-7j-3p	1.28528	3.84733e-06	-2.25188	6.36328e-22	up-down
ENSGALG00000011581	gga-miR-3533	-1.80774	0.000327983	-2.25188	6.36328e-22	down-down
ENSGALG00000011581	gga-miR-1797	-3.29959	0.00686236	-2.25188	6.36328e-22	down-down
ENSGALG00000011581	gga-miR-31-3p	1.06409	0.000289267	-2.25188	6.36328e-22	up-down
ENSGALG00000011581	gga-miR-3523	1.09454	6.33404e-94	-2.25188	6.36328e-22	up-down
ENSGALG00000011581	gga-let-7a-2-3p	-1.12318	0.000126969	-2.25188	6.36328e-22	down-down
ENSGALG00000011581	gga-miR-1589	-1.12966	0.0472772	-2.25188	6.36328e-22	down-down
ENSGALG00000011581	gga-miR-126-3p	-3.56262	0.00200986	-2.25188	6.36328e-22	down-down
ENSGALG00000011630	gga-miR-3533	-1.80774	0.000327983	3.64523	2.15241e-07	down-up
ENSGALG00000011630	gga-miR-1589	-1.12966	0.0472772	3.64523	2.15241e-07	down-up
ENSGALG00000011630	gga-miR-9-5p	3.99618	1.50978e-25	3.64523	2.15241e-07	up-up
ENSGALG00000011630	gga-miR-10a-5p	-2.29962	0.000226494	3.64523	2.15241e-07	down-up
ENSGALG00000011630	gga-miR-138-1-3p	1.18452	9.61086e-39	3.64523	2.15241e-07	up-up
ENSGALG00000011630	gga-miR-133c-3p	2.29527	5.75869e-05	3.64523	2.15241e-07	up-up
ENSGALG00000011630	gga-miR-1775-3p	-1.41832	0.000978615	3.64523	2.15241e-07	down-up
ENSGALG00000011630	gga-miR-34b-5p	-1.01396	5.35279e-06	3.64523	2.15241e-07	down-up
ENSGALG00000011630	gga-miR-3523	1.09454	6.33404e-94	3.64523	2.15241e-07	up-up
ENSGALG00000011630	gga-miR-10b-5p	-1.66574	0.00125782	3.64523	2.15241e-07	down-up
ENSGALG00000011630	gga-miR-34c-5p	-1.96644	1.76631e-14	3.64523	2.15241e-07	down-up
ENSGALG00000011630	gga-miR-133a-3p	1.59111	2.34996e-08	3.64523	2.15241e-07	up-up
ENSGALG00000011630	gga-miR-449a	8.86719	3.28507e-13	3.64523	2.15241e-07	up-up
ENSGALG00000011630	gga-miR-193b-3p	1.16609	1.31416e-34	3.64523	2.15241e-07	up-up
ENSGALG00000011681	gga-miR-1699	4.72209	1.76566e-07	1.00976	0.00053358	up-up
ENSGALG00000011681	gga-miR-126-5p	-1.02507	0.0214282	1.00976	0.00053358	down-up
ENSGALG00000011681	gga-miR-142-5p	-6.94685	0.000535439	1.00976	0.00053358	down-up
ENSGALG00000011681	gga-miR-193b-3p	1.16609	1.31416e-34	1.00976	0.00053358	up-up
ENSGALG00000011690	gga-miR-138-2-3p	1.47289	0.000370203	1.21848	2.83181e-30	up-up
ENSGALG00000011690	gga-miR-33-5p	-1.04047	4.26734e-05	1.21848	2.83181e-30	down-up
ENSGALG00000011690	gga-miR-3533	-1.80774	0.000327983	1.21848	2.83181e-30	down-up
ENSGALG00000011690	gga-miR-1682	1.13777	0.0208954	1.21848	2.83181e-30	up-up
ENSGALG00000011690	gga-miR-1699	4.72209	1.76566e-07	1.21848	2.83181e-30	up-up
ENSGALG00000011690	gga-let-7a-2-3p	-1.12318	0.000126969	1.21848	2.83181e-30	down-up
ENSGALG00000011690	gga-miR-1589	-1.12966	0.0472772	1.21848	2.83181e-30	down-up
ENSGALG00000011690	gga-miR-18b-3p	1.35666	6.53021e-05	1.21848	2.83181e-30	up-up
ENSGALG00000011690	gga-miR-133a-3p	1.59111	2.34996e-08	1.21848	2.83181e-30	up-up
ENSGALG00000011690	gga-miR-1656	1.15155	0.00659942	1.21848	2.83181e-30	up-up
ENSGALG00000011690	gga-miR-1775-3p	-1.41832	0.000978615	1.21848	2.83181e-30	down-up
ENSGALG00000011690	gga-miR-460a-5p	-2.43715	0.0140039	1.21848	2.83181e-30	down-up
ENSGALG00000011690	gga-miR-133c-3p	2.29527	5.75869e-05	1.21848	2.83181e-30	up-up
ENSGALG00000011696	gga-miR-138-2-3p	1.47289	0.000370203	1.72769	1.49251e-09	up-up
ENSGALG00000011696	gga-miR-1759-5p	-1.01825	1.40597e-23	1.72769	1.49251e-09	down-up
ENSGALG00000011696	gga-miR-133c-3p	2.29527	5.75869e-05	1.72769	1.49251e-09	up-up
ENSGALG00000011696	gga-miR-1682	1.13777	0.0208954	1.72769	1.49251e-09	up-up
ENSGALG00000011696	gga-miR-133a-3p	1.59111	2.34996e-08	1.72769	1.49251e-09	up-up
ENSGALG00000011696	gga-miR-1762	-1.78502	0.0209887	1.72769	1.49251e-09	down-up
ENSGALG00000011696	gga-miR-126-5p	-1.02507	0.0214282	1.72769	1.49251e-09	down-up
ENSGALG00000011800	gga-miR-10b-5p	-1.66574	0.00125782	-1.25273	0.000660674	down-down
ENSGALG00000011800	gga-miR-3523	1.09454	6.33404e-94	-1.25273	0.000660674	up-down
ENSGALG00000011800	gga-miR-1759-5p	-1.01825	1.40597e-23	-1.25273	0.000660674	down-down
ENSGALG00000011800	gga-miR-138-2-3p	1.47289	0.000370203	-1.25273	0.000660674	up-down
ENSGALG00000011800	gga-miR-3533	-1.80774	0.000327983	-1.25273	0.000660674	down-down
ENSGALG00000011800	gga-miR-1762	-1.78502	0.0209887	-1.25273	0.000660674	down-down
ENSGALG00000011800	gga-miR-18b-5p	3.19162	0.0109154	-1.25273	0.000660674	up-down
ENSGALG00000011800	gga-miR-10a-5p	-2.29962	0.000226494	-1.25273	0.000660674	down-down
ENSGALG00000011800	gga-miR-1729-5p	1.75455	6.5219e-20	-1.25273	0.000660674	up-down
ENSGALG00000011902	gga-miR-3533	-1.80774	0.000327983	1.09552	4.18186e-71	down-up
ENSGALG00000011902	gga-miR-184-3p	6.78517	0	1.09552	4.18186e-71	up-up
ENSGALG00000011940	gga-miR-33-5p	-1.04047	4.26734e-05	9.7607	1.3301e-11	down-up
ENSGALG00000011940	gga-miR-184-3p	6.78517	0	9.7607	1.3301e-11	up-up
ENSGALG00000011940	gga-miR-10b-5p	-1.66574	0.00125782	9.7607	1.3301e-11	down-up
ENSGALG00000011940	gga-miR-1797	-3.29959	0.00686236	9.7607	1.3301e-11	down-up
ENSGALG00000012070	gga-miR-1306-5p	1.29356	1.807e-13	2.42283	9.11486e-06	up-up
ENSGALG00000012070	gga-let-7a-2-3p	-1.12318	0.000126969	2.42283	9.11486e-06	down-up
ENSGALG00000012070	gga-miR-10b-5p	-1.66574	0.00125782	2.42283	9.11486e-06	down-up
ENSGALG00000012070	gga-miR-1775-3p	-1.41832	0.000978615	2.42283	9.11486e-06	down-up
ENSGALG00000012070	gga-miR-31-3p	1.06409	0.000289267	2.42283	9.11486e-06	up-up
ENSGALG00000012070	gga-miR-460a-5p	-2.43715	0.0140039	2.42283	9.11486e-06	down-up
ENSGALG00000012070	gga-miR-10a-5p	-2.29962	0.000226494	2.42283	9.11486e-06	down-up
ENSGALG00000012070	gga-let-7j-3p	1.28528	3.84733e-06	2.42283	9.11486e-06	up-up
ENSGALG00000012124	gga-miR-449a	8.86719	3.28507e-13	1.34883	0.000630075	up-up
ENSGALG00000012124	gga-miR-138-1-3p	1.18452	9.61086e-39	1.34883	0.000630075	up-up
ENSGALG00000012124	gga-miR-34c-5p	-1.96644	1.76631e-14	1.34883	0.000630075	down-up
ENSGALG00000012124	gga-let-7a-2-3p	-1.12318	0.000126969	1.34883	0.000630075	down-up
ENSGALG00000012124	gga-miR-34b-5p	-1.01396	5.35279e-06	1.34883	0.000630075	down-up
ENSGALG00000012124	gga-miR-1759-5p	-1.01825	1.40597e-23	1.34883	0.000630075	down-up
ENSGALG00000012146	gga-miR-126-3p	-3.56262	0.00200986	-1.35227	7.54488e-07	down-down
ENSGALG00000012146	gga-miR-1682	1.13777	0.0208954	-1.35227	7.54488e-07	up-down
ENSGALG00000012146	gga-miR-6689-3p	-1.13532	0.0157653	-1.35227	7.54488e-07	down-down
ENSGALG00000012146	gga-miR-3533	-1.80774	0.000327983	-1.35227	7.54488e-07	down-down
ENSGALG00000012173	gga-miR-3533	-1.80774	0.000327983	1.79528	8.48918e-17	down-up
ENSGALG00000012173	gga-miR-18b-5p	3.19162	0.0109154	1.79528	8.48918e-17	up-up
ENSGALG00000012173	gga-miR-34b-5p	-1.01396	5.35279e-06	1.79528	8.48918e-17	down-up
ENSGALG00000012178	gga-miR-9-5p	3.99618	1.50978e-25	1.17821	1.0825e-11	up-up
ENSGALG00000012178	gga-miR-1699	4.72209	1.76566e-07	1.17821	1.0825e-11	up-up
ENSGALG00000012178	gga-miR-1589	-1.12966	0.0472772	1.17821	1.0825e-11	down-up
ENSGALG00000012352	gga-let-7a-2-3p	-1.12318	0.000126969	-1.28096	7.135e-05	down-down
ENSGALG00000012352	gga-miR-6689-3p	-1.13532	0.0157653	-1.28096	7.135e-05	down-down
ENSGALG00000012352	gga-miR-10a-5p	-2.29962	0.000226494	-1.28096	7.135e-05	down-down
ENSGALG00000012352	gga-miR-193b-5p	-1.5627	2.69963e-06	-1.28096	7.135e-05	down-down
ENSGALG00000012352	gga-miR-10b-5p	-1.66574	0.00125782	-1.28096	7.135e-05	down-down
ENSGALG00000012352	gga-miR-1306-5p	1.29356	1.807e-13	-1.28096	7.135e-05	up-down
ENSGALG00000012352	gga-miR-193b-3p	1.16609	1.31416e-34	-1.28096	7.135e-05	up-down
ENSGALG00000012352	gga-miR-460a-5p	-2.43715	0.0140039	-1.28096	7.135e-05	down-down
ENSGALG00000012352	gga-miR-1775-3p	-1.41832	0.000978615	-1.28096	7.135e-05	down-down
ENSGALG00000012357	gga-miR-1682	1.13777	0.0208954	2.17726	6.65089e-12	up-up
ENSGALG00000012357	gga-miR-34b-5p	-1.01396	5.35279e-06	2.17726	6.65089e-12	down-up
ENSGALG00000012357	gga-miR-3533	-1.80774	0.000327983	2.17726	6.65089e-12	down-up
ENSGALG00000012357	gga-miR-184-3p	6.78517	0	2.17726	6.65089e-12	up-up
ENSGALG00000012357	gga-miR-1699	4.72209	1.76566e-07	2.17726	6.65089e-12	up-up
ENSGALG00000012357	gga-miR-9-5p	3.99618	1.50978e-25	2.17726	6.65089e-12	up-up
ENSGALG00000012357	gga-miR-138-2-3p	1.47289	0.000370203	2.17726	6.65089e-12	up-up
ENSGALG00000012367	gga-miR-1306-5p	1.29356	1.807e-13	1.22489	6.9645e-05	up-up
ENSGALG00000012367	gga-miR-138-1-3p	1.18452	9.61086e-39	1.22489	6.9645e-05	up-up
ENSGALG00000012367	gga-miR-184-3p	6.78517	0	1.22489	6.9645e-05	up-up
ENSGALG00000012367	gga-miR-3523	1.09454	6.33404e-94	1.22489	6.9645e-05	up-up
ENSGALG00000012367	gga-let-7j-3p	1.28528	3.84733e-06	1.22489	6.9645e-05	up-up
ENSGALG00000012367	gga-miR-460a-5p	-2.43715	0.0140039	1.22489	6.9645e-05	down-up
ENSGALG00000012367	gga-miR-1656	1.15155	0.00659942	1.22489	6.9645e-05	up-up
ENSGALG00000012420	gga-miR-34c-5p	-1.96644	1.76631e-14	1.28046	6.36023e-11	down-up
ENSGALG00000012538	gga-miR-34b-5p	-1.01396	5.35279e-06	4.71562	3.58466e-12	down-up
ENSGALG00000012538	gga-miR-184-3p	6.78517	0	4.71562	3.58466e-12	up-up
ENSGALG00000012538	gga-miR-142-5p	-6.94685	0.000535439	4.71562	3.58466e-12	down-up
ENSGALG00000012538	gga-miR-1589	-1.12966	0.0472772	4.71562	3.58466e-12	down-up
ENSGALG00000012538	gga-miR-34c-5p	-1.96644	1.76631e-14	4.71562	3.58466e-12	down-up
ENSGALG00000012714	gga-miR-34b-5p	-1.01396	5.35279e-06	2.50512	6.29701e-70	down-up
ENSGALG00000012714	gga-miR-3523	1.09454	6.33404e-94	2.50512	6.29701e-70	up-up
ENSGALG00000012714	gga-miR-184-3p	6.78517	0	2.50512	6.29701e-70	up-up
ENSGALG00000012714	gga-let-7j-3p	1.28528	3.84733e-06	2.50512	6.29701e-70	up-up
ENSGALG00000012714	gga-miR-1694	2.72268	0.00380185	2.50512	6.29701e-70	up-up
ENSGALG00000012714	gga-miR-1682	1.13777	0.0208954	2.50512	6.29701e-70	up-up
ENSGALG00000012714	gga-miR-375	1.33591	1.26943e-06	2.50512	6.29701e-70	up-up
ENSGALG00000012744	gga-miR-133c-3p	2.29527	5.75869e-05	-1.15148	0.000527697	up-down
ENSGALG00000012744	gga-let-7j-3p	1.28528	3.84733e-06	-1.15148	0.000527697	up-down
ENSGALG00000012744	gga-miR-133a-3p	1.59111	2.34996e-08	-1.15148	0.000527697	up-down
ENSGALG00000012744	gga-miR-18b-5p	3.19162	0.0109154	-1.15148	0.000527697	up-down
ENSGALG00000012744	gga-let-7a-2-3p	-1.12318	0.000126969	-1.15148	0.000527697	down-down
ENSGALG00000012744	gga-miR-1699	4.72209	1.76566e-07	-1.15148	0.000527697	up-down
ENSGALG00000012744	gga-miR-138-2-3p	1.47289	0.000370203	-1.15148	0.000527697	up-down
ENSGALG00000013051	gga-miR-18b-5p	3.19162	0.0109154	-1.10768	0.000103002	up-down
ENSGALG00000013051	gga-miR-1762	-1.78502	0.0209887	-1.10768	0.000103002	down-down
ENSGALG00000013051	gga-miR-31-3p	1.06409	0.000289267	-1.10768	0.000103002	up-down
ENSGALG00000013051	gga-miR-138-2-3p	1.47289	0.000370203	-1.10768	0.000103002	up-down
ENSGALG00000013051	gga-miR-1555-5p	2.02202	0.0196156	-1.10768	0.000103002	up-down
ENSGALG00000013051	gga-miR-3533	-1.80774	0.000327983	-1.10768	0.000103002	down-down
ENSGALG00000013051	gga-let-7a-2-3p	-1.12318	0.000126969	-1.10768	0.000103002	down-down
ENSGALG00000013051	gga-miR-142-5p	-6.94685	0.000535439	-1.10768	0.000103002	down-down
ENSGALG00000013072	gga-miR-3533	-1.80774	0.000327983	2.76566	1.68686e-86	down-up
ENSGALG00000013072	gga-miR-1699	4.72209	1.76566e-07	2.76566	1.68686e-86	up-up
ENSGALG00000013072	gga-miR-1656	1.15155	0.00659942	2.76566	1.68686e-86	up-up
ENSGALG00000013072	gga-miR-222b-3p	1.4373	0.000151505	2.76566	1.68686e-86	up-up
ENSGALG00000013072	gga-miR-33-5p	-1.04047	4.26734e-05	2.76566	1.68686e-86	down-up
ENSGALG00000013155	gga-miR-9-5p	3.99618	1.50978e-25	1.43651	0.00053217	up-up
ENSGALG00000013350	gga-miR-31-3p	1.06409	0.000289267	1.2128	2.68475e-07	up-up
ENSGALG00000013350	gga-miR-18b-5p	3.19162	0.0109154	1.2128	2.68475e-07	up-up
ENSGALG00000013350	gga-miR-34b-5p	-1.01396	5.35279e-06	1.2128	2.68475e-07	down-up
ENSGALG00000013350	gga-miR-3523	1.09454	6.33404e-94	1.2128	2.68475e-07	up-up
ENSGALG00000013350	gga-miR-1699	4.72209	1.76566e-07	1.2128	2.68475e-07	up-up
ENSGALG00000013350	gga-miR-1775-3p	-1.41832	0.000978615	1.2128	2.68475e-07	down-up
ENSGALG00000013350	gga-miR-1306-5p	1.29356	1.807e-13	1.2128	2.68475e-07	up-up
ENSGALG00000013480	gga-let-7a-2-3p	-1.12318	0.000126969	1.44683	4.466e-27	down-up
ENSGALG00000013480	gga-miR-138-1-3p	1.18452	9.61086e-39	1.44683	4.466e-27	up-up
ENSGALG00000013480	gga-miR-1306-5p	1.29356	1.807e-13	1.44683	4.466e-27	up-up
ENSGALG00000013480	gga-miR-1699	4.72209	1.76566e-07	1.44683	4.466e-27	up-up
ENSGALG00000013568	gga-miR-34b-5p	-1.01396	5.35279e-06	2.66162	3.18044e-09	down-up
ENSGALG00000013568	gga-miR-1589	-1.12966	0.0472772	2.66162	3.18044e-09	down-up
ENSGALG00000013568	gga-miR-1674	-4.14759	4.60262e-05	2.66162	3.18044e-09	down-up
ENSGALG00000013568	gga-miR-34c-5p	-1.96644	1.76631e-14	2.66162	3.18044e-09	down-up
ENSGALG00000013568	gga-miR-6689-3p	-1.13532	0.0157653	2.66162	3.18044e-09	down-up
ENSGALG00000013568	gga-miR-3533	-1.80774	0.000327983	2.66162	3.18044e-09	down-up
ENSGALG00000013604	gga-miR-138-1-3p	1.18452	9.61086e-39	-6.63777	0.000546044	up-down
ENSGALG00000013604	gga-miR-1694	2.72268	0.00380185	-6.63777	0.000546044	up-down
ENSGALG00000013604	gga-miR-1762	-1.78502	0.0209887	-6.63777	0.000546044	down-down
ENSGALG00000013604	gga-miR-1694	2.72268	0.00380185	-6.63777	0.000546044	up-down
ENSGALG00000013604	gga-miR-1699	4.72209	1.76566e-07	-6.63777	0.000546044	up-down
ENSGALG00000013604	gga-miR-142-5p	-6.94685	0.000535439	-6.63777	0.000546044	down-down
ENSGALG00000013604	gga-miR-1699	4.72209	1.76566e-07	-6.63777	0.000546044	up-down
ENSGALG00000013604	gga-miR-184-3p	6.78517	0	-6.63777	0.000546044	up-down
ENSGALG00000013604	gga-miR-1699	4.72209	1.76566e-07	-6.63777	0.000546044	up-down
ENSGALG00000013723	gga-miR-31-3p	1.06409	0.000289267	1.37299	2.24407e-08	up-up
ENSGALG00000013723	gga-miR-1762	-1.78502	0.0209887	1.37299	2.24407e-08	down-up
ENSGALG00000013723	gga-miR-1682	1.13777	0.0208954	1.37299	2.24407e-08	up-up
ENSGALG00000013723	gga-miR-31-3p	1.06409	0.000289267	1.37299	2.24407e-08	up-up
ENSGALG00000013723	gga-miR-1762	-1.78502	0.0209887	1.37299	2.24407e-08	down-up
ENSGALG00000013723	gga-miR-34c-5p	-1.96644	1.76631e-14	1.37299	2.24407e-08	down-up
ENSGALG00000013723	gga-miR-34c-5p	-1.96644	1.76631e-14	1.37299	2.24407e-08	down-up
ENSGALG00000013742	gga-miR-1555-5p	2.02202	0.0196156	1.42283	8.8622e-32	up-up
ENSGALG00000013742	gga-miR-1656	1.15155	0.00659942	1.42283	8.8622e-32	up-up
ENSGALG00000013742	gga-miR-460a-5p	-2.43715	0.0140039	1.42283	8.8622e-32	down-up
ENSGALG00000013742	gga-miR-1775-3p	-1.41832	0.000978615	1.42283	8.8622e-32	down-up
ENSGALG00000013742	gga-miR-1694	2.72268	0.00380185	1.42283	8.8622e-32	up-up
ENSGALG00000013742	gga-miR-1682	1.13777	0.0208954	1.42283	8.8622e-32	up-up
ENSGALG00000013742	gga-miR-1699	4.72209	1.76566e-07	1.42283	8.8622e-32	up-up
ENSGALG00000013742	gga-miR-138-1-3p	1.18452	9.61086e-39	1.42283	8.8622e-32	up-up
ENSGALG00000013876	gga-miR-1682	1.13777	0.0208954	1.93548	2.66896e-11	up-up
ENSGALG00000013876	gga-miR-1674	-4.14759	4.60262e-05	1.93548	2.66896e-11	down-up
ENSGALG00000013876	gga-miR-1797	-3.29959	0.00686236	1.93548	2.66896e-11	down-up
ENSGALG00000013876	gga-miR-3523	1.09454	6.33404e-94	1.93548	2.66896e-11	up-up
ENSGALG00000013954	gga-let-7j-3p	1.28528	3.84733e-06	2.68587	8.26042e-06	up-up
ENSGALG00000013954	gga-miR-184-3p	6.78517	0	2.68587	8.26042e-06	up-up
ENSGALG00000013954	gga-miR-33-5p	-1.04047	4.26734e-05	2.68587	8.26042e-06	down-up
ENSGALG00000013954	gga-miR-133a-3p	1.59111	2.34996e-08	2.68587	8.26042e-06	up-up
ENSGALG00000013954	gga-miR-133c-3p	2.29527	5.75869e-05	2.68587	8.26042e-06	up-up
ENSGALG00000013954	gga-miR-1589	-1.12966	0.0472772	2.68587	8.26042e-06	down-up
ENSGALG00000013954	gga-miR-193b-3p	1.16609	1.31416e-34	2.68587	8.26042e-06	up-up
ENSGALG00000013954	gga-miR-1797	-3.29959	0.00686236	2.68587	8.26042e-06	down-up
ENSGALG00000013954	gga-miR-138-1-3p	1.18452	9.61086e-39	2.68587	8.26042e-06	up-up
ENSGALG00000013954	gga-miR-138-2-3p	1.47289	0.000370203	2.68587	8.26042e-06	up-up
ENSGALG00000013954	gga-miR-222b-3p	1.4373	0.000151505	2.68587	8.26042e-06	up-up
ENSGALG00000013954	gga-miR-1306-5p	1.29356	1.807e-13	2.68587	8.26042e-06	up-up
ENSGALG00000013954	gga-miR-1699	4.72209	1.76566e-07	2.68587	8.26042e-06	up-up
ENSGALG00000013964	gga-miR-126-5p	-1.02507	0.0214282	1.57484	0.000284914	down-up
ENSGALG00000013964	gga-miR-31-3p	1.06409	0.000289267	1.57484	0.000284914	up-up
ENSGALG00000013964	gga-miR-1775-3p	-1.41832	0.000978615	1.57484	0.000284914	down-up
ENSGALG00000013964	gga-miR-138-2-3p	1.47289	0.000370203	1.57484	0.000284914	up-up
ENSGALG00000013964	gga-miR-1729-5p	1.75455	6.5219e-20	1.57484	0.000284914	up-up
ENSGALG00000013964	gga-miR-1656	1.15155	0.00659942	1.57484	0.000284914	up-up
ENSGALG00000013964	gga-miR-142-5p	-6.94685	0.000535439	1.57484	0.000284914	down-up
ENSGALG00000013964	gga-miR-18b-5p	3.19162	0.0109154	1.57484	0.000284914	up-up
ENSGALG00000013992	gga-miR-449a	8.86719	3.28507e-13	2.68587	0.000504649	up-up
ENSGALG00000013992	gga-miR-222b-3p	1.4373	0.000151505	2.68587	0.000504649	up-up
ENSGALG00000013992	gga-miR-31-3p	1.06409	0.000289267	2.68587	0.000504649	up-up
ENSGALG00000013992	gga-miR-1674	-4.14759	4.60262e-05	2.68587	0.000504649	down-up
ENSGALG00000013992	gga-miR-1699	4.72209	1.76566e-07	2.68587	0.000504649	up-up
ENSGALG00000013992	gga-miR-138-1-3p	1.18452	9.61086e-39	2.68587	0.000504649	up-up
ENSGALG00000013992	gga-miR-34c-5p	-1.96644	1.76631e-14	2.68587	0.000504649	down-up
ENSGALG00000013992	gga-miR-34b-5p	-1.01396	5.35279e-06	2.68587	0.000504649	down-up
ENSGALG00000013992	gga-miR-460a-5p	-2.43715	0.0140039	2.68587	0.000504649	down-up
ENSGALG00000013992	gga-miR-1656	1.15155	0.00659942	2.68587	0.000504649	up-up
ENSGALG00000013992	gga-let-7a-2-3p	-1.12318	0.000126969	2.68587	0.000504649	down-up
ENSGALG00000013993	gga-miR-460a-5p	-2.43715	0.0140039	1.45321	1.52245e-08	down-up
ENSGALG00000013993	gga-miR-222b-3p	1.4373	0.000151505	1.45321	1.52245e-08	up-up
ENSGALG00000013993	gga-miR-138-2-3p	1.47289	0.000370203	1.45321	1.52245e-08	up-up
ENSGALG00000013993	gga-miR-1797	-3.29959	0.00686236	1.45321	1.52245e-08	down-up
ENSGALG00000013993	gga-miR-138-1-3p	1.18452	9.61086e-39	1.45321	1.52245e-08	up-up
ENSGALG00000013993	gga-let-7j-3p	1.28528	3.84733e-06	1.45321	1.52245e-08	up-up
ENSGALG00000014079	gga-miR-18b-3p	1.35666	6.53021e-05	1.57039	6.89551e-06	up-up
ENSGALG00000014079	gga-miR-142-5p	-6.94685	0.000535439	1.57039	6.89551e-06	down-up
ENSGALG00000014079	gga-miR-193b-3p	1.16609	1.31416e-34	1.57039	6.89551e-06	up-up
ENSGALG00000014079	gga-miR-31-3p	1.06409	0.000289267	1.57039	6.89551e-06	up-up
ENSGALG00000014079	gga-miR-1682	1.13777	0.0208954	1.57039	6.89551e-06	up-up
ENSGALG00000014079	gga-miR-1589	-1.12966	0.0472772	1.57039	6.89551e-06	down-up
ENSGALG00000014079	gga-miR-1759-5p	-1.01825	1.40597e-23	1.57039	6.89551e-06	down-up
ENSGALG00000014258	gga-miR-1775-3p	-1.41832	0.000978615	1.68587	3.25397e-06	down-up
ENSGALG00000014258	gga-miR-222b-3p	1.4373	0.000151505	1.68587	3.25397e-06	up-up
ENSGALG00000014258	gga-miR-138-1-3p	1.18452	9.61086e-39	1.68587	3.25397e-06	up-up
ENSGALG00000014258	gga-miR-126-5p	-1.02507	0.0214282	1.68587	3.25397e-06	down-up
ENSGALG00000014258	gga-let-7a-2-3p	-1.12318	0.000126969	1.68587	3.25397e-06	down-up
ENSGALG00000014258	gga-miR-31-3p	1.06409	0.000289267	1.68587	3.25397e-06	up-up
ENSGALG00000014412	gga-miR-1699	4.72209	1.76566e-07	3.57525	4.72778e-80	up-up
ENSGALG00000014412	gga-miR-460a-5p	-2.43715	0.0140039	3.57525	4.72778e-80	down-up
ENSGALG00000014523	gga-miR-126-5p	-1.02507	0.0214282	-1.17372	0.000753456	down-down
ENSGALG00000014523	gga-miR-1699	4.72209	1.76566e-07	-1.17372	0.000753456	up-down
ENSGALG00000014523	gga-miR-18b-5p	3.19162	0.0109154	-1.17372	0.000753456	up-down
ENSGALG00000014523	gga-miR-1589	-1.12966	0.0472772	-1.17372	0.000753456	down-down
ENSGALG00000014555	gga-miR-18b-3p	1.35666	6.53021e-05	2.64072	1.28408e-105	up-up
ENSGALG00000014555	gga-let-7a-2-3p	-1.12318	0.000126969	2.64072	1.28408e-105	down-up
ENSGALG00000014555	gga-miR-1762	-1.78502	0.0209887	2.64072	1.28408e-105	down-up
ENSGALG00000014616	gga-miR-460a-5p	-2.43715	0.0140039	4.66107	4.32151e-260	down-up
ENSGALG00000014616	gga-miR-1775-3p	-1.41832	0.000978615	4.66107	4.32151e-260	down-up
ENSGALG00000014616	gga-miR-1762	-1.78502	0.0209887	4.66107	4.32151e-260	down-up
ENSGALG00000014634	gga-let-7j-3p	1.28528	3.84733e-06	1.39636	0.000639272	up-up
ENSGALG00000014634	gga-miR-1775-3p	-1.41832	0.000978615	1.39636	0.000639272	down-up
ENSGALG00000014634	gga-miR-193b-3p	1.16609	1.31416e-34	1.39636	0.000639272	up-up
ENSGALG00000014634	gga-miR-1306-5p	1.29356	1.807e-13	1.39636	0.000639272	up-up
ENSGALG00000014634	gga-miR-33-5p	-1.04047	4.26734e-05	1.39636	0.000639272	down-up
ENSGALG00000014823	gga-miR-1682	1.13777	0.0208954	3.7254	1.04681e-15	up-up
ENSGALG00000014823	gga-miR-1656	1.15155	0.00659942	3.7254	1.04681e-15	up-up
ENSGALG00000014823	gga-let-7a-2-3p	-1.12318	0.000126969	3.7254	1.04681e-15	down-up
ENSGALG00000014823	gga-let-7j-3p	1.28528	3.84733e-06	3.7254	1.04681e-15	up-up
ENSGALG00000014823	gga-miR-142-5p	-6.94685	0.000535439	3.7254	1.04681e-15	down-up
ENSGALG00000014823	gga-miR-3533	-1.80774	0.000327983	3.7254	1.04681e-15	down-up
ENSGALG00000014823	gga-miR-222b-3p	1.4373	0.000151505	3.7254	1.04681e-15	up-up
ENSGALG00000014878	gga-miR-9-5p	3.99618	1.50978e-25	-1.15741	8.66594e-06	up-down
ENSGALG00000014878	gga-miR-222b-3p	1.4373	0.000151505	-1.15741	8.66594e-06	up-down
ENSGALG00000014878	gga-miR-34c-5p	-1.96644	1.76631e-14	-1.15741	8.66594e-06	down-down
ENSGALG00000014878	gga-miR-193b-3p	1.16609	1.31416e-34	-1.15741	8.66594e-06	up-down
ENSGALG00000014878	gga-miR-31-3p	1.06409	0.000289267	-1.15741	8.66594e-06	up-down
ENSGALG00000014878	gga-miR-1589	-1.12966	0.0472772	-1.15741	8.66594e-06	down-down
ENSGALG00000014878	gga-miR-34b-5p	-1.01396	5.35279e-06	-1.15741	8.66594e-06	down-down
ENSGALG00000014878	gga-miR-138-1-3p	1.18452	9.61086e-39	-1.15741	8.66594e-06	up-down
ENSGALG00000014878	gga-miR-138-2-3p	1.47289	0.000370203	-1.15741	8.66594e-06	up-down
ENSGALG00000014878	gga-miR-184-3p	6.78517	0	-1.15741	8.66594e-06	up-down
ENSGALG00000014878	gga-miR-126-3p	-3.56262	0.00200986	-1.15741	8.66594e-06	down-down
ENSGALG00000014878	gga-miR-142-5p	-6.94685	0.000535439	-1.15741	8.66594e-06	down-down
ENSGALG00000014878	gga-let-7a-2-3p	-1.12318	0.000126969	-1.15741	8.66594e-06	down-down
ENSGALG00000014878	gga-miR-3533	-1.80774	0.000327983	-1.15741	8.66594e-06	down-down
ENSGALG00000014878	gga-miR-6689-3p	-1.13532	0.0157653	-1.15741	8.66594e-06	down-down
ENSGALG00000014933	gga-miR-1682	1.13777	0.0208954	1.83397	4.73221e-12	up-up
ENSGALG00000014933	gga-miR-9-5p	3.99618	1.50978e-25	1.83397	4.73221e-12	up-up
ENSGALG00000014933	gga-miR-10a-5p	-2.29962	0.000226494	1.83397	4.73221e-12	down-up
ENSGALG00000014933	gga-miR-10b-5p	-1.66574	0.00125782	1.83397	4.73221e-12	down-up
ENSGALG00000014933	gga-miR-6689-3p	-1.13532	0.0157653	1.83397	4.73221e-12	down-up
ENSGALG00000014933	gga-miR-1729-5p	1.75455	6.5219e-20	1.83397	4.73221e-12	up-up
ENSGALG00000014933	gga-miR-31-3p	1.06409	0.000289267	1.83397	4.73221e-12	up-up
ENSGALG00000014933	gga-miR-1589	-1.12966	0.0472772	1.83397	4.73221e-12	down-up
ENSGALG00000014933	gga-miR-3533	-1.80774	0.000327983	1.83397	4.73221e-12	down-up
ENSGALG00000014973	gga-miR-34c-5p	-1.96644	1.76631e-14	1.64043	1.56178e-10	down-up
ENSGALG00000014973	gga-miR-3533	-1.80774	0.000327983	1.64043	1.56178e-10	down-up
ENSGALG00000014973	gga-miR-34b-5p	-1.01396	5.35279e-06	1.64043	1.56178e-10	down-up
ENSGALG00000014973	gga-miR-18b-5p	3.19162	0.0109154	1.64043	1.56178e-10	up-up
ENSGALG00000014973	gga-miR-1682	1.13777	0.0208954	1.64043	1.56178e-10	up-up
ENSGALG00000014973	gga-miR-449a	8.86719	3.28507e-13	1.64043	1.56178e-10	up-up
ENSGALG00000015042	gga-miR-34c-5p	-1.96644	1.76631e-14	2.47014	0.000115989	down-up
ENSGALG00000015042	gga-miR-34c-5p	-1.96644	1.76631e-14	2.47014	0.000115989	down-up
ENSGALG00000015042	gga-miR-222b-3p	1.4373	0.000151505	2.47014	0.000115989	up-up
ENSGALG00000015042	gga-miR-126-5p	-1.02507	0.0214282	2.47014	0.000115989	down-up
ENSGALG00000015042	gga-miR-10a-5p	-2.29962	0.000226494	2.47014	0.000115989	down-up
ENSGALG00000015042	gga-miR-6689-3p	-1.13532	0.0157653	2.47014	0.000115989	down-up
ENSGALG00000015042	gga-miR-18b-3p	1.35666	6.53021e-05	2.47014	0.000115989	up-up
ENSGALG00000015042	gga-miR-138-2-3p	1.47289	0.000370203	2.47014	0.000115989	up-up
ENSGALG00000015042	gga-miR-18b-3p	1.35666	6.53021e-05	2.47014	0.000115989	up-up
ENSGALG00000015042	gga-miR-138-2-3p	1.47289	0.000370203	2.47014	0.000115989	up-up
ENSGALG00000015042	gga-miR-33-5p	-1.04047	4.26734e-05	2.47014	0.000115989	down-up
ENSGALG00000015042	gga-miR-138-2-3p	1.47289	0.000370203	2.47014	0.000115989	up-up
ENSGALG00000015042	gga-miR-3533	-1.80774	0.000327983	2.47014	0.000115989	down-up
ENSGALG00000015042	gga-miR-34c-5p	-1.96644	1.76631e-14	2.47014	0.000115989	down-up
ENSGALG00000015042	gga-miR-126-5p	-1.02507	0.0214282	2.47014	0.000115989	down-up
ENSGALG00000015042	gga-miR-6689-3p	-1.13532	0.0157653	2.47014	0.000115989	down-up
ENSGALG00000015042	gga-miR-6689-3p	-1.13532	0.0157653	2.47014	0.000115989	down-up
ENSGALG00000015042	gga-miR-18b-3p	1.35666	6.53021e-05	2.47014	0.000115989	up-up
ENSGALG00000015042	gga-miR-1729-5p	1.75455	6.5219e-20	2.47014	0.000115989	up-up
ENSGALG00000015042	gga-miR-126-5p	-1.02507	0.0214282	2.47014	0.000115989	down-up
ENSGALG00000015042	gga-miR-10b-5p	-1.66574	0.00125782	2.47014	0.000115989	down-up
ENSGALG00000015112	gga-miR-3533	-1.80774	0.000327983	-1.13175	0.000189796	down-down
ENSGALG00000015112	gga-miR-10b-5p	-1.66574	0.00125782	-1.13175	0.000189796	down-down
ENSGALG00000015112	gga-miR-1674	-4.14759	4.60262e-05	-1.13175	0.000189796	down-down
ENSGALG00000015112	gga-miR-1682	1.13777	0.0208954	-1.13175	0.000189796	up-down
ENSGALG00000015112	gga-miR-1729-5p	1.75455	6.5219e-20	-1.13175	0.000189796	up-down
ENSGALG00000015112	gga-miR-1589	-1.12966	0.0472772	-1.13175	0.000189796	down-down
ENSGALG00000015112	gga-miR-18b-5p	3.19162	0.0109154	-1.13175	0.000189796	up-down
ENSGALG00000015141	gga-miR-34b-5p	-1.01396	5.35279e-06	2.84237	2.65788e-35	down-up
ENSGALG00000015141	gga-miR-18b-5p	3.19162	0.0109154	2.84237	2.65788e-35	up-up
ENSGALG00000015141	gga-let-7j-3p	1.28528	3.84733e-06	2.84237	2.65788e-35	up-up
ENSGALG00000015141	gga-miR-34c-5p	-1.96644	1.76631e-14	2.84237	2.65788e-35	down-up
ENSGALG00000015141	gga-miR-10a-5p	-2.29962	0.000226494	2.84237	2.65788e-35	down-up
ENSGALG00000015141	gga-miR-10b-5p	-1.66574	0.00125782	2.84237	2.65788e-35	down-up
ENSGALG00000015141	gga-let-7a-2-3p	-1.12318	0.000126969	2.84237	2.65788e-35	down-up
ENSGALG00000015141	gga-miR-1729-5p	1.75455	6.5219e-20	2.84237	2.65788e-35	up-up
ENSGALG00000015148	gga-miR-34b-5p	-1.01396	5.35279e-06	2.42283	0.000192117	down-up
ENSGALG00000015148	gga-let-7j-3p	1.28528	3.84733e-06	2.42283	0.000192117	up-up
ENSGALG00000015148	gga-miR-193b-5p	-1.5627	2.69963e-06	2.42283	0.000192117	down-up
ENSGALG00000015148	gga-miR-1589	-1.12966	0.0472772	2.42283	0.000192117	down-up
ENSGALG00000015226	gga-miR-142-5p	-6.94685	0.000535439	-1.16639	6.11995e-40	down-down
ENSGALG00000015226	gga-miR-34c-5p	-1.96644	1.76631e-14	-1.16639	6.11995e-40	down-down
ENSGALG00000015226	gga-miR-9-5p	3.99618	1.50978e-25	-1.16639	6.11995e-40	up-down
ENSGALG00000015226	gga-miR-1694	2.72268	0.00380185	-1.16639	6.11995e-40	up-down
ENSGALG00000015226	gga-miR-222b-3p	1.4373	0.000151505	-1.16639	6.11995e-40	up-down
ENSGALG00000015568	gga-miR-138-1-3p	1.18452	9.61086e-39	-1.15391	4.91655e-05	up-down
ENSGALG00000015568	gga-miR-222b-3p	1.4373	0.000151505	-1.15391	4.91655e-05	up-down
ENSGALG00000015568	gga-let-7j-3p	1.28528	3.84733e-06	-1.15391	4.91655e-05	up-down
ENSGALG00000015568	gga-miR-18b-5p	3.19162	0.0109154	-1.15391	4.91655e-05	up-down
ENSGALG00000015568	gga-miR-1306-5p	1.29356	1.807e-13	-1.15391	4.91655e-05	up-down
ENSGALG00000015568	gga-miR-1699	4.72209	1.76566e-07	-1.15391	4.91655e-05	up-down
ENSGALG00000015568	gga-miR-138-2-3p	1.47289	0.000370203	-1.15391	4.91655e-05	up-down
ENSGALG00000015568	gga-miR-142-5p	-6.94685	0.000535439	-1.15391	4.91655e-05	down-down
ENSGALG00000015704	gga-miR-133c-3p	2.29527	5.75869e-05	1.20392	2.10277e-208	up-up
ENSGALG00000015704	gga-miR-1656	1.15155	0.00659942	1.20392	2.10277e-208	up-up
ENSGALG00000015704	gga-miR-133a-3p	1.59111	2.34996e-08	1.20392	2.10277e-208	up-up
ENSGALG00000015704	gga-miR-138-1-3p	1.18452	9.61086e-39	1.20392	2.10277e-208	up-up
ENSGALG00000015708	gga-miR-18b-5p	3.19162	0.0109154	1.31592	0.000294533	up-up
ENSGALG00000015708	gga-miR-10b-5p	-1.66574	0.00125782	1.31592	0.000294533	down-up
ENSGALG00000015708	gga-miR-142-5p	-6.94685	0.000535439	1.31592	0.000294533	down-up
ENSGALG00000015708	gga-miR-138-1-3p	1.18452	9.61086e-39	1.31592	0.000294533	up-up
ENSGALG00000015708	gga-miR-1797	-3.29959	0.00686236	1.31592	0.000294533	down-up
ENSGALG00000015708	gga-miR-10a-5p	-2.29962	0.000226494	1.31592	0.000294533	down-up
ENSGALG00000015708	gga-miR-34b-5p	-1.01396	5.35279e-06	1.31592	0.000294533	down-up
ENSGALG00000015708	gga-miR-222b-3p	1.4373	0.000151505	1.31592	0.000294533	up-up
ENSGALG00000015708	gga-let-7j-3p	1.28528	3.84733e-06	1.31592	0.000294533	up-up
ENSGALG00000015764	gga-miR-1762	-1.78502	0.0209887	7.43655	0.000199306	down-up
ENSGALG00000015764	gga-miR-6689-3p	-1.13532	0.0157653	7.43655	0.000199306	down-up
ENSGALG00000015764	gga-miR-449a	8.86719	3.28507e-13	7.43655	0.000199306	up-up
ENSGALG00000015764	gga-miR-138-1-3p	1.18452	9.61086e-39	7.43655	0.000199306	up-up
ENSGALG00000015764	gga-miR-1699	4.72209	1.76566e-07	7.43655	0.000199306	up-up
ENSGALG00000015764	gga-miR-34c-5p	-1.96644	1.76631e-14	7.43655	0.000199306	down-up
ENSGALG00000015799	gga-miR-9-5p	3.99618	1.50978e-25	-2.55445	1.30368e-08	up-down
ENSGALG00000015799	gga-miR-1729-5p	1.75455	6.5219e-20	-2.55445	1.30368e-08	up-down
ENSGALG00000015799	gga-miR-1775-3p	-1.41832	0.000978615	-2.55445	1.30368e-08	down-down
ENSGALG00000015799	gga-miR-10a-5p	-2.29962	0.000226494	-2.55445	1.30368e-08	down-down
ENSGALG00000015799	gga-miR-222b-3p	1.4373	0.000151505	-2.55445	1.30368e-08	up-down
ENSGALG00000015799	gga-miR-1682	1.13777	0.0208954	-2.55445	1.30368e-08	up-down
ENSGALG00000015799	gga-miR-1589	-1.12966	0.0472772	-2.55445	1.30368e-08	down-down
ENSGALG00000015799	gga-miR-1759-5p	-1.01825	1.40597e-23	-2.55445	1.30368e-08	down-down
ENSGALG00000015799	gga-miR-138-1-3p	1.18452	9.61086e-39	-2.55445	1.30368e-08	up-down
ENSGALG00000015862	gga-miR-449a	8.86719	3.28507e-13	4.95889	2.06749e-07	up-up
ENSGALG00000015862	gga-miR-1775-3p	-1.41832	0.000978615	4.95889	2.06749e-07	down-up
ENSGALG00000015862	gga-miR-138-1-3p	1.18452	9.61086e-39	4.95889	2.06749e-07	up-up
ENSGALG00000015862	gga-miR-33-5p	-1.04047	4.26734e-05	4.95889	2.06749e-07	down-up
ENSGALG00000015862	gga-miR-138-2-3p	1.47289	0.000370203	4.95889	2.06749e-07	up-up
ENSGALG00000015862	gga-miR-34b-5p	-1.01396	5.35279e-06	4.95889	2.06749e-07	down-up
ENSGALG00000015862	gga-miR-34c-5p	-1.96644	1.76631e-14	4.95889	2.06749e-07	down-up
ENSGALG00000015862	gga-miR-126-5p	-1.02507	0.0214282	4.95889	2.06749e-07	down-up
ENSGALG00000015862	gga-miR-6689-3p	-1.13532	0.0157653	4.95889	2.06749e-07	down-up
ENSGALG00000015899	gga-miR-126-5p	-1.02507	0.0214282	1.1698	9.04043e-10	down-up
ENSGALG00000015899	gga-miR-3533	-1.80774	0.000327983	1.1698	9.04043e-10	down-up
ENSGALG00000015899	gga-miR-126-5p	-1.02507	0.0214282	1.1698	9.04043e-10	down-up
ENSGALG00000015899	gga-miR-3533	-1.80774	0.000327983	1.1698	9.04043e-10	down-up
ENSGALG00000015899	gga-miR-18b-5p	3.19162	0.0109154	1.1698	9.04043e-10	up-up
ENSGALG00000015899	gga-miR-34b-5p	-1.01396	5.35279e-06	1.1698	9.04043e-10	down-up
ENSGALG00000015899	gga-miR-10b-5p	-1.66574	0.00125782	1.1698	9.04043e-10	down-up
ENSGALG00000015899	gga-miR-10a-5p	-2.29962	0.000226494	1.1698	9.04043e-10	down-up
ENSGALG00000015899	gga-let-7a-2-3p	-1.12318	0.000126969	1.1698	9.04043e-10	down-up
ENSGALG00000015899	gga-miR-460a-5p	-2.43715	0.0140039	1.1698	9.04043e-10	down-up
ENSGALG00000015899	gga-let-7a-2-3p	-1.12318	0.000126969	1.1698	9.04043e-10	down-up
ENSGALG00000015899	gga-miR-460a-5p	-2.43715	0.0140039	1.1698	9.04043e-10	down-up
ENSGALG00000015899	gga-miR-1656	1.15155	0.00659942	1.1698	9.04043e-10	up-up
ENSGALG00000015899	gga-miR-18b-5p	3.19162	0.0109154	1.1698	9.04043e-10	up-up
ENSGALG00000015943	gga-miR-1759-5p	-1.01825	1.40597e-23	1.08953	8.35973e-17	down-up
ENSGALG00000015943	gga-miR-222b-3p	1.4373	0.000151505	1.08953	8.35973e-17	up-up
ENSGALG00000015943	gga-miR-1555-5p	2.02202	0.0196156	1.08953	8.35973e-17	up-up
ENSGALG00000015943	gga-let-7j-3p	1.28528	3.84733e-06	1.08953	8.35973e-17	up-up
ENSGALG00000015943	gga-miR-18b-3p	1.35666	6.53021e-05	1.08953	8.35973e-17	up-up
ENSGALG00000015943	gga-miR-460a-5p	-2.43715	0.0140039	1.08953	8.35973e-17	down-up
ENSGALG00000015943	gga-miR-1699	4.72209	1.76566e-07	1.08953	8.35973e-17	up-up
ENSGALG00000016059	gga-miR-193b-3p	1.16609	1.31416e-34	1.07234	0.000112504	up-up
ENSGALG00000016154	gga-miR-33-5p	-1.04047	4.26734e-05	3.62447	6.22307e-05	down-up
ENSGALG00000016154	gga-miR-1762	-1.78502	0.0209887	3.62447	6.22307e-05	down-up
ENSGALG00000016154	gga-miR-1797	-3.29959	0.00686236	3.62447	6.22307e-05	down-up
ENSGALG00000016154	gga-miR-126-5p	-1.02507	0.0214282	3.62447	6.22307e-05	down-up
ENSGALG00000016154	gga-miR-1555-5p	2.02202	0.0196156	3.62447	6.22307e-05	up-up
ENSGALG00000016154	gga-miR-460a-5p	-2.43715	0.0140039	3.62447	6.22307e-05	down-up
ENSGALG00000016245	gga-miR-10b-5p	-1.66574	0.00125782	1.56403	2.90727e-60	down-up
ENSGALG00000016245	gga-miR-138-1-3p	1.18452	9.61086e-39	1.56403	2.90727e-60	up-up
ENSGALG00000016245	gga-let-7j-3p	1.28528	3.84733e-06	1.56403	2.90727e-60	up-up
ENSGALG00000016245	gga-miR-1656	1.15155	0.00659942	1.56403	2.90727e-60	up-up
ENSGALG00000016245	gga-miR-33-5p	-1.04047	4.26734e-05	1.56403	2.90727e-60	down-up
ENSGALG00000016245	gga-miR-1589	-1.12966	0.0472772	1.56403	2.90727e-60	down-up
ENSGALG00000016245	gga-miR-18b-5p	3.19162	0.0109154	1.56403	2.90727e-60	up-up
ENSGALG00000016245	gga-miR-31-3p	1.06409	0.000289267	1.56403	2.90727e-60	up-up
ENSGALG00000016245	gga-miR-10a-5p	-2.29962	0.000226494	1.56403	2.90727e-60	down-up
ENSGALG00000016245	gga-miR-9-5p	3.99618	1.50978e-25	1.56403	2.90727e-60	up-up
ENSGALG00000016342	gga-miR-34c-5p	-1.96644	1.76631e-14	1.90826	2.67312e-05	down-up
ENSGALG00000016342	gga-miR-449a	8.86719	3.28507e-13	1.90826	2.67312e-05	up-up
ENSGALG00000016342	gga-miR-1555-5p	2.02202	0.0196156	1.90826	2.67312e-05	up-up
ENSGALG00000016342	gga-miR-138-1-3p	1.18452	9.61086e-39	1.90826	2.67312e-05	up-up
ENSGALG00000016342	gga-miR-1682	1.13777	0.0208954	1.90826	2.67312e-05	up-up
ENSGALG00000016342	gga-miR-1729-5p	1.75455	6.5219e-20	1.90826	2.67312e-05	up-up
ENSGALG00000016342	gga-miR-10a-5p	-2.29962	0.000226494	1.90826	2.67312e-05	down-up
ENSGALG00000016342	gga-miR-34b-5p	-1.01396	5.35279e-06	1.90826	2.67312e-05	down-up
ENSGALG00000016342	gga-let-7a-2-3p	-1.12318	0.000126969	1.90826	2.67312e-05	down-up
ENSGALG00000016342	gga-miR-222b-3p	1.4373	0.000151505	1.90826	2.67312e-05	up-up
ENSGALG00000016342	gga-miR-1797	-3.29959	0.00686236	1.90826	2.67312e-05	down-up
ENSGALG00000016342	gga-miR-10b-5p	-1.66574	0.00125782	1.90826	2.67312e-05	down-up
ENSGALG00000016400	gga-miR-1682	1.13777	0.0208954	3.1453	3.39618e-06	up-up
ENSGALG00000016400	gga-miR-138-1-3p	1.18452	9.61086e-39	3.1453	3.39618e-06	up-up
ENSGALG00000016400	gga-miR-193b-5p	-1.5627	2.69963e-06	3.1453	3.39618e-06	down-up
ENSGALG00000016400	gga-miR-3533	-1.80774	0.000327983	3.1453	3.39618e-06	down-up
ENSGALG00000016439	gga-miR-1762	-1.78502	0.0209887	2.73317	3.83525e-05	down-up
ENSGALG00000016439	gga-miR-1699	4.72209	1.76566e-07	2.73317	3.83525e-05	up-up
ENSGALG00000016439	gga-miR-1555-5p	2.02202	0.0196156	2.73317	3.83525e-05	up-up
ENSGALG00000016439	gga-let-7a-2-3p	-1.12318	0.000126969	2.73317	3.83525e-05	down-up
ENSGALG00000016439	gga-miR-1656	1.15155	0.00659942	2.73317	3.83525e-05	up-up
ENSGALG00000016439	gga-miR-222b-3p	1.4373	0.000151505	2.73317	3.83525e-05	up-up
ENSGALG00000016439	gga-miR-193b-3p	1.16609	1.31416e-34	2.73317	3.83525e-05	up-up
ENSGALG00000016439	gga-miR-3523	1.09454	6.33404e-94	2.73317	3.83525e-05	up-up
ENSGALG00000016442	gga-miR-193b-5p	-1.5627	2.69963e-06	1.40007	1.38031e-18	down-up
ENSGALG00000016442	gga-let-7a-2-3p	-1.12318	0.000126969	1.40007	1.38031e-18	down-up
ENSGALG00000016442	gga-miR-460a-5p	-2.43715	0.0140039	1.40007	1.38031e-18	down-up
ENSGALG00000016442	gga-miR-1694	2.72268	0.00380185	1.40007	1.38031e-18	up-up
ENSGALG00000016442	gga-miR-126-5p	-1.02507	0.0214282	1.40007	1.38031e-18	down-up
ENSGALG00000016442	gga-miR-34b-5p	-1.01396	5.35279e-06	1.40007	1.38031e-18	down-up
ENSGALG00000016442	gga-miR-142-5p	-6.94685	0.000535439	1.40007	1.38031e-18	down-up
ENSGALG00000016442	gga-let-7j-3p	1.28528	3.84733e-06	1.40007	1.38031e-18	up-up
ENSGALG00000016442	gga-miR-18b-5p	3.19162	0.0109154	1.40007	1.38031e-18	up-up
ENSGALG00000016442	gga-miR-31-3p	1.06409	0.000289267	1.40007	1.38031e-18	up-up
ENSGALG00000016500	gga-miR-1759-5p	-1.01825	1.40597e-23	-1.28301	6.0499e-06	down-down
ENSGALG00000016500	gga-miR-1682	1.13777	0.0208954	-1.28301	6.0499e-06	up-down
ENSGALG00000016511	gga-miR-6689-3p	-1.13532	0.0157653	-1.33967	0.000122103	down-down
ENSGALG00000016511	gga-miR-222b-3p	1.4373	0.000151505	-1.33967	0.000122103	up-down
ENSGALG00000016511	gga-miR-138-1-3p	1.18452	9.61086e-39	-1.33967	0.000122103	up-down
ENSGALG00000016511	gga-miR-31-3p	1.06409	0.000289267	-1.33967	0.000122103	up-down
ENSGALG00000016511	gga-miR-1729-5p	1.75455	6.5219e-20	-1.33967	0.000122103	up-down
ENSGALG00000016511	gga-miR-1555-5p	2.02202	0.0196156	-1.33967	0.000122103	up-down
ENSGALG00000016511	gga-miR-1797	-3.29959	0.00686236	-1.33967	0.000122103	down-down
ENSGALG00000016511	gga-miR-184-3p	6.78517	0	-1.33967	0.000122103	up-down
ENSGALG00000016511	gga-miR-18b-5p	3.19162	0.0109154	-1.33967	0.000122103	up-down
ENSGALG00000016708	gga-miR-6689-3p	-1.13532	0.0157653	1.17415	2.30316e-05	down-up
ENSGALG00000016708	gga-miR-1589	-1.12966	0.0472772	1.17415	2.30316e-05	down-up
ENSGALG00000016708	gga-let-7a-2-3p	-1.12318	0.000126969	1.17415	2.30316e-05	down-up
ENSGALG00000016708	gga-miR-142-5p	-6.94685	0.000535439	1.17415	2.30316e-05	down-up
ENSGALG00000016708	gga-miR-222b-3p	1.4373	0.000151505	1.17415	2.30316e-05	up-up
ENSGALG00000016884	gga-miR-126-5p	-1.02507	0.0214282	-1.22102	0.000797387	down-down
ENSGALG00000016884	gga-miR-1699	4.72209	1.76566e-07	-1.22102	0.000797387	up-down
ENSGALG00000016884	gga-miR-34c-5p	-1.96644	1.76631e-14	-1.22102	0.000797387	down-down
ENSGALG00000016884	gga-miR-1589	-1.12966	0.0472772	-1.22102	0.000797387	down-down
ENSGALG00000016884	gga-miR-34b-5p	-1.01396	5.35279e-06	-1.22102	0.000797387	down-down
ENSGALG00000016884	gga-miR-222b-3p	1.4373	0.000151505	-1.22102	0.000797387	up-down
ENSGALG00000016884	gga-miR-6689-3p	-1.13532	0.0157653	-1.22102	0.000797387	down-down
ENSGALG00000016884	gga-let-7a-2-3p	-1.12318	0.000126969	-1.22102	0.000797387	down-down
ENSGALG00000016884	gga-miR-1306-5p	1.29356	1.807e-13	-1.22102	0.000797387	up-down
ENSGALG00000016896	gga-miR-1759-5p	-1.01825	1.40597e-23	-1.01474	1.15416e-51	down-down
ENSGALG00000016896	gga-miR-1656	1.15155	0.00659942	-1.01474	1.15416e-51	up-down
ENSGALG00000016896	gga-miR-126-5p	-1.02507	0.0214282	-1.01474	1.15416e-51	down-down
ENSGALG00000016896	gga-miR-1775-3p	-1.41832	0.000978615	-1.01474	1.15416e-51	down-down
ENSGALG00000016896	gga-miR-1797	-3.29959	0.00686236	-1.01474	1.15416e-51	down-down
ENSGALG00000016896	gga-miR-3533	-1.80774	0.000327983	-1.01474	1.15416e-51	down-down
ENSGALG00000016896	gga-let-7j-3p	1.28528	3.84733e-06	-1.01474	1.15416e-51	up-down
ENSGALG00000016896	gga-miR-18b-3p	1.35666	6.53021e-05	-1.01474	1.15416e-51	up-down
ENSGALG00000016896	gga-miR-33-5p	-1.04047	4.26734e-05	-1.01474	1.15416e-51	down-down
ENSGALG00000016896	gga-miR-1555-5p	2.02202	0.0196156	-1.01474	1.15416e-51	up-down
ENSGALG00000016896	gga-miR-142-5p	-6.94685	0.000535439	-1.01474	1.15416e-51	down-down
ENSGALG00000016920	gga-miR-126-3p	-3.56262	0.00200986	1.00592	1.63867e-55	down-up
ENSGALG00000016920	gga-miR-1682	1.13777	0.0208954	1.00592	1.63867e-55	up-up
ENSGALG00000016920	gga-miR-138-2-3p	1.47289	0.000370203	1.00592	1.63867e-55	up-up
ENSGALG00000016920	gga-miR-133c-3p	2.29527	5.75869e-05	1.00592	1.63867e-55	up-up
ENSGALG00000016920	gga-miR-3533	-1.80774	0.000327983	1.00592	1.63867e-55	down-up
ENSGALG00000016920	gga-miR-193b-3p	1.16609	1.31416e-34	1.00592	1.63867e-55	up-up
ENSGALG00000016920	gga-miR-133a-3p	1.59111	2.34996e-08	1.00592	1.63867e-55	up-up
ENSGALG00000016941	gga-miR-34b-5p	-1.01396	5.35279e-06	3.94221	1.42471e-09	down-up
ENSGALG00000016941	gga-miR-1762	-1.78502	0.0209887	3.94221	1.42471e-09	down-up
ENSGALG00000016941	gga-miR-10b-5p	-1.66574	0.00125782	3.94221	1.42471e-09	down-up
ENSGALG00000016941	gga-miR-33-5p	-1.04047	4.26734e-05	3.94221	1.42471e-09	down-up
ENSGALG00000016941	gga-miR-1759-5p	-1.01825	1.40597e-23	3.94221	1.42471e-09	down-up
ENSGALG00000016941	gga-miR-142-5p	-6.94685	0.000535439	3.94221	1.42471e-09	down-up
ENSGALG00000016941	gga-miR-31-3p	1.06409	0.000289267	3.94221	1.42471e-09	up-up
ENSGALG00000016941	gga-miR-10a-5p	-2.29962	0.000226494	3.94221	1.42471e-09	down-up
ENSGALG00000016941	gga-miR-18b-5p	3.19162	0.0109154	3.94221	1.42471e-09	up-up
ENSGALG00000016941	gga-miR-1775-3p	-1.41832	0.000978615	3.94221	1.42471e-09	down-up
ENSGALG00000016944	gga-miR-18b-5p	3.19162	0.0109154	4.24386	3.58176e-37	up-up
ENSGALG00000016944	gga-miR-1306-5p	1.29356	1.807e-13	4.24386	3.58176e-37	up-up
ENSGALG00000016944	gga-miR-1589	-1.12966	0.0472772	4.24386	3.58176e-37	down-up
ENSGALG00000016944	gga-let-7a-2-3p	-1.12318	0.000126969	4.24386	3.58176e-37	down-up
ENSGALG00000016944	gga-miR-1555-5p	2.02202	0.0196156	4.24386	3.58176e-37	up-up
ENSGALG00000016944	gga-miR-34c-5p	-1.96644	1.76631e-14	4.24386	3.58176e-37	down-up
ENSGALG00000016944	gga-miR-1775-3p	-1.41832	0.000978615	4.24386	3.58176e-37	down-up
ENSGALG00000016944	gga-miR-138-1-3p	1.18452	9.61086e-39	4.24386	3.58176e-37	up-up
ENSGALG00000016944	gga-miR-3523	1.09454	6.33404e-94	4.24386	3.58176e-37	up-up
ENSGALG00000017021	gga-miR-1797	-3.29959	0.00686236	1.2313	0.000103195	down-up
ENSGALG00000017021	gga-miR-34b-5p	-1.01396	5.35279e-06	1.2313	0.000103195	down-up
ENSGALG00000017021	gga-miR-222b-3p	1.4373	0.000151505	1.2313	0.000103195	up-up
ENSGALG00000017021	gga-miR-133c-3p	2.29527	5.75869e-05	1.2313	0.000103195	up-up
ENSGALG00000017021	gga-miR-34c-5p	-1.96644	1.76631e-14	1.2313	0.000103195	down-up
ENSGALG00000017021	gga-let-7j-3p	1.28528	3.84733e-06	1.2313	0.000103195	up-up
ENSGALG00000017021	gga-miR-142-5p	-6.94685	0.000535439	1.2313	0.000103195	down-up
ENSGALG00000017021	gga-miR-18b-5p	3.19162	0.0109154	1.2313	0.000103195	up-up
ENSGALG00000017052	gga-miR-193b-3p	1.16609	1.31416e-34	-1.81966	5.81135e-05	up-down
ENSGALG00000017052	gga-miR-1656	1.15155	0.00659942	-1.81966	5.81135e-05	up-down
ENSGALG00000017052	gga-miR-1729-5p	1.75455	6.5219e-20	-1.81966	5.81135e-05	up-down
ENSGALG00000017052	gga-miR-3533	-1.80774	0.000327983	-1.81966	5.81135e-05	down-down
ENSGALG00000017052	gga-miR-1797	-3.29959	0.00686236	-1.81966	5.81135e-05	down-down
ENSGALG00000017169	gga-miR-1682	1.13777	0.0208954	-1.61732	7.72397e-08	up-down
ENSGALG00000017169	gga-let-7j-3p	1.28528	3.84733e-06	-1.61732	7.72397e-08	up-down
ENSGALG00000017169	gga-miR-142-5p	-6.94685	0.000535439	-1.61732	7.72397e-08	down-down
ENSGALG00000017169	gga-miR-1555-5p	2.02202	0.0196156	-1.61732	7.72397e-08	up-down
ENSGALG00000017169	gga-miR-133a-3p	1.59111	2.34996e-08	-1.61732	7.72397e-08	up-down
ENSGALG00000017169	gga-let-7a-2-3p	-1.12318	0.000126969	-1.61732	7.72397e-08	down-down
ENSGALG00000017169	gga-miR-222b-3p	1.4373	0.000151505	-1.61732	7.72397e-08	up-down
ENSGALG00000017169	gga-miR-1306-5p	1.29356	1.807e-13	-1.61732	7.72397e-08	up-down
ENSGALG00000017169	gga-miR-34b-5p	-1.01396	5.35279e-06	-1.61732	7.72397e-08	down-down
ENSGALG00000017169	gga-miR-133c-3p	2.29527	5.75869e-05	-1.61732	7.72397e-08	up-down
ENSGALG00000017169	gga-miR-138-2-3p	1.47289	0.000370203	-1.61732	7.72397e-08	up-down
ENSGALG00000017183	gga-miR-184-3p	6.78517	0	-1.76159	0.000984076	up-down
ENSGALG00000017183	gga-miR-193b-5p	-1.5627	2.69963e-06	-1.76159	0.000984076	down-down
ENSGALG00000017183	gga-miR-222b-3p	1.4373	0.000151505	-1.76159	0.000984076	up-down
ENSGALG00000017183	gga-miR-138-1-3p	1.18452	9.61086e-39	-1.76159	0.000984076	up-down
ENSGALG00000017183	gga-miR-1729-5p	1.75455	6.5219e-20	-1.76159	0.000984076	up-down
ENSGALG00000017183	gga-miR-1699	4.72209	1.76566e-07	-1.76159	0.000984076	up-down
ENSGALG00000017183	gga-miR-460a-5p	-2.43715	0.0140039	-1.76159	0.000984076	down-down
ENSGALG00000017183	gga-let-7j-3p	1.28528	3.84733e-06	-1.76159	0.000984076	up-down
ENSGALG00000017183	gga-miR-1555-5p	2.02202	0.0196156	-1.76159	0.000984076	up-down
ENSGALG00000017183	gga-let-7a-2-3p	-1.12318	0.000126969	-1.76159	0.000984076	down-down
ENSGALG00000017204	gga-miR-34b-5p	-1.01396	5.35279e-06	-1.56652	0.000332898	down-down
ENSGALG00000017204	gga-miR-9-5p	3.99618	1.50978e-25	-1.56652	0.000332898	up-down
ENSGALG00000017204	gga-miR-1589	-1.12966	0.0472772	-1.56652	0.000332898	down-down
ENSGALG00000017280	gga-miR-193b-3p	1.16609	1.31416e-34	-1.40159	1.91818e-07	up-down
ENSGALG00000017280	gga-miR-449a	8.86719	3.28507e-13	-1.40159	1.91818e-07	up-down
ENSGALG00000017280	gga-miR-34c-5p	-1.96644	1.76631e-14	-1.40159	1.91818e-07	down-down
ENSGALG00000017280	gga-miR-1589	-1.12966	0.0472772	-1.40159	1.91818e-07	down-down
ENSGALG00000017331	gga-miR-1589	-1.12966	0.0472772	-1.55621	1.44021e-14	down-down
ENSGALG00000017331	gga-miR-1682	1.13777	0.0208954	-1.55621	1.44021e-14	up-down
ENSGALG00000017331	gga-miR-184-3p	6.78517	0	-1.55621	1.44021e-14	up-down
ENSGALG00000017331	gga-miR-3533	-1.80774	0.000327983	-1.55621	1.44021e-14	down-down
ENSGALG00000017331	gga-miR-133a-3p	1.59111	2.34996e-08	-1.55621	1.44021e-14	up-down
ENSGALG00000017331	gga-miR-1694	2.72268	0.00380185	-1.55621	1.44021e-14	up-down
ENSGALG00000017331	gga-let-7a-2-3p	-1.12318	0.000126969	-1.55621	1.44021e-14	down-down
ENSGALG00000017331	gga-miR-138-2-3p	1.47289	0.000370203	-1.55621	1.44021e-14	up-down
ENSGALG00000017331	gga-miR-133c-3p	2.29527	5.75869e-05	-1.55621	1.44021e-14	up-down
ENSGALG00000017331	gga-miR-1306-5p	1.29356	1.807e-13	-1.55621	1.44021e-14	up-down
ENSGALG00000017331	gga-miR-460a-5p	-2.43715	0.0140039	-1.55621	1.44021e-14	down-down
ENSGALG00000017331	gga-miR-18b-3p	1.35666	6.53021e-05	-1.55621	1.44021e-14	up-down
ENSGALG00000017331	gga-miR-138-1-3p	1.18452	9.61086e-39	-1.55621	1.44021e-14	up-down
ENSGALG00000017418	gga-miR-1775-3p	-1.41832	0.000978615	4.49322	3.72884e-05	down-up
ENSGALG00000017418	gga-miR-133a-3p	1.59111	2.34996e-08	4.49322	3.72884e-05	up-up
ENSGALG00000017418	gga-miR-133c-3p	2.29527	5.75869e-05	4.49322	3.72884e-05	up-up
ENSGALG00000017418	gga-miR-3533	-1.80774	0.000327983	4.49322	3.72884e-05	down-up
ENSGALG00000018702	gga-miR-9-5p	3.99618	1.50978e-25	9.45909	1.8371e-06	up-up
ENSGALG00000018702	gga-miR-1762	-1.78502	0.0209887	9.45909	1.8371e-06	down-up
ENSGALG00000020151	gga-miR-10b-5p	-1.66574	0.00125782	3.78273	1.57745e-16	down-up
ENSGALG00000020151	gga-miR-1775-3p	-1.41832	0.000978615	3.78273	1.57745e-16	down-up
ENSGALG00000020151	gga-miR-184-3p	6.78517	0	3.78273	1.57745e-16	up-up
ENSGALG00000020151	gga-miR-1797	-3.29959	0.00686236	3.78273	1.57745e-16	down-up
ENSGALG00000020972	gga-miR-3523	1.09454	6.33404e-94	5.10091	2.82641e-08	up-up
ENSGALG00000020972	gga-miR-10a-5p	-2.29962	0.000226494	5.10091	2.82641e-08	down-up
ENSGALG00000020972	gga-miR-375	1.33591	1.26943e-06	5.10091	2.82641e-08	up-up
ENSGALG00000020972	gga-miR-1699	4.72209	1.76566e-07	5.10091	2.82641e-08	up-up
ENSGALG00000020972	gga-miR-184-3p	6.78517	0	5.10091	2.82641e-08	up-up
ENSGALG00000020972	gga-miR-449a	8.86719	3.28507e-13	5.10091	2.82641e-08	up-up
ENSGALG00000020972	gga-miR-34c-5p	-1.96644	1.76631e-14	5.10091	2.82641e-08	down-up
ENSGALG00000021634	gga-miR-31-3p	1.06409	0.000289267	1.04921	3.38951e-44	up-up
ENSGALG00000021634	gga-miR-1775-3p	-1.41832	0.000978615	1.04921	3.38951e-44	down-up
ENSGALG00000022490	gga-miR-1306-5p	1.29356	1.807e-13	1.22964	2.5234e-26	up-up
ENSGALG00000022490	gga-miR-1762	-1.78502	0.0209887	1.22964	2.5234e-26	down-up
ENSGALG00000022490	gga-miR-1694	2.72268	0.00380185	1.22964	2.5234e-26	up-up
ENSGALG00000022565	gga-miR-126-3p	-3.56262	0.00200986	1.70647	1.47152e-135	down-up
ENSGALG00000022565	gga-miR-1759-5p	-1.01825	1.40597e-23	1.70647	1.47152e-135	down-up
ENSGALG00000022565	gga-miR-1682	1.13777	0.0208954	1.70647	1.47152e-135	up-up
ENSGALG00000022565	gga-miR-6689-3p	-1.13532	0.0157653	1.70647	1.47152e-135	down-up
ENSGALG00000023069	gga-miR-1699	4.72209	1.76566e-07	-2.70645	3.39968e-06	up-down
ENSGALG00000023069	gga-miR-193b-3p	1.16609	1.31416e-34	-2.70645	3.39968e-06	up-down
ENSGALG00000023069	gga-miR-1682	1.13777	0.0208954	-2.70645	3.39968e-06	up-down
ENSGALG00000023069	gga-let-7a-2-3p	-1.12318	0.000126969	-2.70645	3.39968e-06	down-down
ENSGALG00000023069	gga-miR-126-5p	-1.02507	0.0214282	-2.70645	3.39968e-06	down-down
ENSGALG00000023069	gga-miR-1797	-3.29959	0.00686236	-2.70645	3.39968e-06	down-down
ENSGALG00000023069	gga-miR-133a-3p	1.59111	2.34996e-08	-2.70645	3.39968e-06	up-down
ENSGALG00000023069	gga-miR-142-5p	-6.94685	0.000535439	-2.70645	3.39968e-06	down-down
ENSGALG00000023069	gga-miR-133c-3p	2.29527	5.75869e-05	-2.70645	3.39968e-06	up-down
ENSGALG00000023069	gga-miR-449a	8.86719	3.28507e-13	-2.70645	3.39968e-06	up-down
ENSGALG00000023069	gga-miR-138-1-3p	1.18452	9.61086e-39	-2.70645	3.39968e-06	up-down
ENSGALG00000023818	gga-miR-1682	1.13777	0.0208954	3.72805	0	up-up
ENSGALG00000023819	gga-miR-3533	-1.80774	0.000327983	4.92872	2.55945e-36	down-up
ENSGALG00000023855	gga-miR-1306-5p	1.29356	1.807e-13	5.10091	2.82188e-08	up-up
ENSGALG00000023855	gga-miR-449a	8.86719	3.28507e-13	5.10091	2.82188e-08	up-up
ENSGALG00000023855	gga-miR-3523	1.09454	6.33404e-94	5.10091	2.82188e-08	up-up
ENSGALG00000023855	gga-miR-1694	2.72268	0.00380185	5.10091	2.82188e-08	up-up
ENSGALG00000023855	gga-miR-1682	1.13777	0.0208954	5.10091	2.82188e-08	up-up
ENSGALG00000023855	gga-miR-33-5p	-1.04047	4.26734e-05	5.10091	2.82188e-08	down-up
ENSGALG00000023855	gga-miR-184-3p	6.78517	0	5.10091	2.82188e-08	up-up
ENSGALG00000023855	gga-let-7a-2-3p	-1.12318	0.000126969	5.10091	2.82188e-08	down-up
ENSGALG00000023973	gga-miR-3533	-1.80774	0.000327983	1.66233	3.82118e-51	down-up
ENSGALG00000023973	gga-miR-1682	1.13777	0.0208954	1.66233	3.82118e-51	up-up
ENSGALG00000024090	gga-miR-133a-3p	1.59111	2.34996e-08	1.27599	0.000234331	up-up
ENSGALG00000024090	gga-miR-3523	1.09454	6.33404e-94	1.27599	0.000234331	up-up
ENSGALG00000024090	gga-miR-133c-3p	2.29527	5.75869e-05	1.27599	0.000234331	up-up
ENSGALG00000024090	gga-miR-133c-3p	2.29527	5.75869e-05	1.27599	0.000234331	up-up
ENSGALG00000024090	gga-miR-1306-5p	1.29356	1.807e-13	1.27599	0.000234331	up-up
ENSGALG00000024090	gga-miR-34b-5p	-1.01396	5.35279e-06	1.27599	0.000234331	down-up
ENSGALG00000024090	gga-miR-1775-3p	-1.41832	0.000978615	1.27599	0.000234331	down-up
ENSGALG00000024090	gga-miR-133a-3p	1.59111	2.34996e-08	1.27599	0.000234331	up-up
ENSGALG00000024090	gga-miR-34b-5p	-1.01396	5.35279e-06	1.27599	0.000234331	down-up
ENSGALG00000024090	gga-miR-3523	1.09454	6.33404e-94	1.27599	0.000234331	up-up
ENSGALG00000024090	gga-miR-1775-3p	-1.41832	0.000978615	1.27599	0.000234331	down-up
ENSGALG00000024120	gga-miR-1759-5p	-1.01825	1.40597e-23	1.34883	4.82858e-05	down-up
ENSGALG00000024120	gga-miR-184-3p	6.78517	0	1.34883	4.82858e-05	up-up
ENSGALG00000024120	gga-miR-1775-3p	-1.41832	0.000978615	1.34883	4.82858e-05	down-up
ENSGALG00000024120	gga-miR-1762	-1.78502	0.0209887	1.34883	4.82858e-05	down-up
ENSGALG00000024120	gga-miR-9-5p	3.99618	1.50978e-25	1.34883	4.82858e-05	up-up
ENSGALG00000024120	gga-miR-449a	8.86719	3.28507e-13	1.34883	4.82858e-05	up-up
ENSGALG00000024120	gga-miR-34b-5p	-1.01396	5.35279e-06	1.34883	4.82858e-05	down-up
ENSGALG00000024120	gga-miR-1694	2.72268	0.00380185	1.34883	4.82858e-05	up-up
ENSGALG00000024120	gga-miR-133a-3p	1.59111	2.34996e-08	1.34883	4.82858e-05	up-up
ENSGALG00000024120	gga-miR-133c-3p	2.29527	5.75869e-05	1.34883	4.82858e-05	up-up
ENSGALG00000024120	gga-miR-1306-5p	1.29356	1.807e-13	1.34883	4.82858e-05	up-up
ENSGALG00000024153	gga-miR-460a-5p	-2.43715	0.0140039	1.47174	8.86724e-11	down-up
ENSGALG00000024447	gga-let-7j-3p	1.28528	3.84733e-06	3.56034	0.000112463	up-up
ENSGALG00000024447	gga-miR-126-5p	-1.02507	0.0214282	3.56034	0.000112463	down-up
ENSGALG00000024447	gga-miR-3533	-1.80774	0.000327983	3.56034	0.000112463	down-up
ENSGALG00000024447	gga-miR-34b-5p	-1.01396	5.35279e-06	3.56034	0.000112463	down-up
ENSGALG00000025748	gga-miR-34b-5p	-1.01396	5.35279e-06	2.3233	0.000525603	down-up
ENSGALG00000025748	gga-miR-1694	2.72268	0.00380185	2.3233	0.000525603	up-up
ENSGALG00000025748	gga-miR-222b-3p	1.4373	0.000151505	2.3233	0.000525603	up-up
ENSGALG00000025748	gga-miR-1759-5p	-1.01825	1.40597e-23	2.3233	0.000525603	down-up
ENSGALG00000025748	gga-miR-1656	1.15155	0.00659942	2.3233	0.000525603	up-up
ENSGALG00000025748	gga-miR-142-5p	-6.94685	0.000535439	2.3233	0.000525603	down-up
ENSGALG00000025748	gga-miR-31-3p	1.06409	0.000289267	2.3233	0.000525603	up-up
ENSGALG00000025748	gga-miR-1306-5p	1.29356	1.807e-13	2.3233	0.000525603	up-up
ENSGALG00000025748	gga-miR-126-5p	-1.02507	0.0214282	2.3233	0.000525603	down-up
ENSGALG00000025786	gga-miR-1589	-1.12966	0.0472772	1.38248	2.83106e-09	down-up
ENSGALG00000025786	gga-miR-6689-3p	-1.13532	0.0157653	1.38248	2.83106e-09	down-up
ENSGALG00000025810	gga-miR-1729-5p	1.75455	6.5219e-20	1.17331	2.19424e-07	up-up
ENSGALG00000025810	gga-miR-1656	1.15155	0.00659942	1.17331	2.19424e-07	up-up
ENSGALG00000025810	gga-miR-1306-5p	1.29356	1.807e-13	1.17331	2.19424e-07	up-up
ENSGALG00000025810	gga-miR-10a-5p	-2.29962	0.000226494	1.17331	2.19424e-07	down-up
ENSGALG00000025810	gga-miR-1775-3p	-1.41832	0.000978615	1.17331	2.19424e-07	down-up
ENSGALG00000025810	gga-miR-1759-5p	-1.01825	1.40597e-23	1.17331	2.19424e-07	down-up
ENSGALG00000025810	gga-miR-10b-5p	-1.66574	0.00125782	1.17331	2.19424e-07	down-up
ENSGALG00000025810	gga-let-7j-3p	1.28528	3.84733e-06	1.17331	2.19424e-07	up-up
ENSGALG00000025887	gga-miR-142-5p	-6.94685	0.000535439	1.29499	4.03259e-33	down-up
ENSGALG00000025887	gga-miR-184-3p	6.78517	0	1.29499	4.03259e-33	up-up
ENSGALG00000025887	gga-miR-1775-3p	-1.41832	0.000978615	1.29499	4.03259e-33	down-up
ENSGALG00000025887	gga-miR-33-5p	-1.04047	4.26734e-05	1.29499	4.03259e-33	down-up
ENSGALG00000025887	gga-let-7j-3p	1.28528	3.84733e-06	1.29499	4.03259e-33	up-up
ENSGALG00000025887	gga-miR-10a-5p	-2.29962	0.000226494	1.29499	4.03259e-33	down-up
ENSGALG00000025887	gga-miR-222b-3p	1.4373	0.000151505	1.29499	4.03259e-33	up-up
ENSGALG00000025887	gga-miR-1797	-3.29959	0.00686236	1.29499	4.03259e-33	down-up
ENSGALG00000025887	gga-miR-10b-5p	-1.66574	0.00125782	1.29499	4.03259e-33	down-up
ENSGALG00000025887	gga-miR-138-2-3p	1.47289	0.000370203	1.29499	4.03259e-33	up-up
ENSGALG00000025898	gga-miR-1589	-1.12966	0.0472772	1.7854	2.54523e-96	down-up
ENSGALG00000025898	gga-miR-1699	4.72209	1.76566e-07	1.7854	2.54523e-96	up-up
ENSGALG00000025898	gga-miR-3523	1.09454	6.33404e-94	1.7854	2.54523e-96	up-up
ENSGALG00000025898	gga-miR-184-3p	6.78517	0	1.7854	2.54523e-96	up-up
ENSGALG00000025898	gga-miR-10a-5p	-2.29962	0.000226494	1.7854	2.54523e-96	down-up
ENSGALG00000025898	gga-miR-34b-5p	-1.01396	5.35279e-06	1.7854	2.54523e-96	down-up
ENSGALG00000025898	gga-miR-142-5p	-6.94685	0.000535439	1.7854	2.54523e-96	down-up
ENSGALG00000025898	gga-miR-1694	2.72268	0.00380185	1.7854	2.54523e-96	up-up
ENSGALG00000025898	gga-miR-18b-5p	3.19162	0.0109154	1.7854	2.54523e-96	up-up
ENSGALG00000025898	gga-miR-3533	-1.80774	0.000327983	1.7854	2.54523e-96	down-up
ENSGALG00000025898	gga-miR-33-5p	-1.04047	4.26734e-05	1.7854	2.54523e-96	down-up
ENSGALG00000026027	gga-miR-34b-5p	-1.01396	5.35279e-06	2.77333	2.33669e-08	down-up
ENSGALG00000026027	gga-miR-1762	-1.78502	0.0209887	2.77333	2.33669e-08	down-up
ENSGALG00000026027	gga-miR-449a	8.86719	3.28507e-13	2.77333	2.33669e-08	up-up
ENSGALG00000026027	gga-miR-1699	4.72209	1.76566e-07	2.77333	2.33669e-08	up-up
ENSGALG00000026113	gga-miR-1555-5p	2.02202	0.0196156	1.18396	1.52731e-14	up-up
ENSGALG00000026113	gga-miR-1699	4.72209	1.76566e-07	1.18396	1.52731e-14	up-up
ENSGALG00000026113	gga-miR-3523	1.09454	6.33404e-94	1.18396	1.52731e-14	up-up
ENSGALG00000026113	gga-miR-138-2-3p	1.47289	0.000370203	1.18396	1.52731e-14	up-up
ENSGALG00000026113	gga-miR-449a	8.86719	3.28507e-13	1.18396	1.52731e-14	up-up
ENSGALG00000026113	gga-miR-193b-3p	1.16609	1.31416e-34	1.18396	1.52731e-14	up-up
ENSGALG00000026113	gga-miR-1775-3p	-1.41832	0.000978615	1.18396	1.52731e-14	down-up
ENSGALG00000026113	gga-miR-138-1-3p	1.18452	9.61086e-39	1.18396	1.52731e-14	up-up
ENSGALG00000026133	gga-miR-18b-5p	3.19162	0.0109154	1.99236	2.17074e-95	up-up
ENSGALG00000026133	gga-miR-1775-3p	-1.41832	0.000978615	1.99236	2.17074e-95	down-up
ENSGALG00000026133	gga-let-7a-2-3p	-1.12318	0.000126969	1.99236	2.17074e-95	down-up
ENSGALG00000026153	gga-miR-193b-5p	-1.5627	2.69963e-06	-1.03034	1.82438e-05	down-down
ENSGALG00000026153	gga-miR-31-3p	1.06409	0.000289267	-1.03034	1.82438e-05	up-down
ENSGALG00000026153	gga-miR-1775-3p	-1.41832	0.000978615	-1.03034	1.82438e-05	down-down
ENSGALG00000026153	gga-miR-1762	-1.78502	0.0209887	-1.03034	1.82438e-05	down-down
ENSGALG00000026153	gga-miR-3533	-1.80774	0.000327983	-1.03034	1.82438e-05	down-down
ENSGALG00000026153	gga-miR-34b-5p	-1.01396	5.35279e-06	-1.03034	1.82438e-05	down-down
ENSGALG00000026262	gga-miR-34b-5p	-1.01396	5.35279e-06	1.12327	3.78953e-18	down-up
ENSGALG00000026262	gga-miR-133a-3p	1.59111	2.34996e-08	1.12327	3.78953e-18	up-up
ENSGALG00000026262	gga-miR-1682	1.13777	0.0208954	1.12327	3.78953e-18	up-up
ENSGALG00000026262	gga-miR-133c-3p	2.29527	5.75869e-05	1.12327	3.78953e-18	up-up
ENSGALG00000026262	gga-miR-1589	-1.12966	0.0472772	1.12327	3.78953e-18	down-up
ENSGALG00000026262	gga-miR-6689-3p	-1.13532	0.0157653	1.12327	3.78953e-18	down-up
ENSGALG00000026262	gga-let-7j-3p	1.28528	3.84733e-06	1.12327	3.78953e-18	up-up
ENSGALG00000026353	gga-miR-3533	-1.80774	0.000327983	2.92533	1.64082e-14	down-up
ENSGALG00000026353	gga-miR-460a-5p	-2.43715	0.0140039	2.92533	1.64082e-14	down-up
ENSGALG00000026353	gga-miR-222b-3p	1.4373	0.000151505	2.92533	1.64082e-14	up-up
ENSGALG00000026353	gga-miR-1762	-1.78502	0.0209887	2.92533	1.64082e-14	down-up
ENSGALG00000026353	gga-miR-3523	1.09454	6.33404e-94	2.92533	1.64082e-14	up-up
ENSGALG00000026433	gga-miR-1775-3p	-1.41832	0.000978615	1.05826	1.16256e-08	down-up
ENSGALG00000026433	gga-miR-449a	8.86719	3.28507e-13	1.05826	1.16256e-08	up-up
ENSGALG00000026433	gga-miR-449a	8.86719	3.28507e-13	1.05826	1.16256e-08	up-up
ENSGALG00000026433	gga-miR-1775-3p	-1.41832	0.000978615	1.05826	1.16256e-08	down-up
ENSGALG00000026433	gga-miR-126-3p	-3.56262	0.00200986	1.05826	1.16256e-08	down-up
ENSGALG00000026433	gga-miR-1682	1.13777	0.0208954	1.05826	1.16256e-08	up-up
ENSGALG00000026433	gga-miR-126-3p	-3.56262	0.00200986	1.05826	1.16256e-08	down-up
ENSGALG00000026433	gga-miR-1682	1.13777	0.0208954	1.05826	1.16256e-08	up-up
ENSGALG00000026466	gga-miR-6689-3p	-1.13532	0.0157653	1.98843	4.093e-12	down-up
ENSGALG00000026466	gga-miR-1762	-1.78502	0.0209887	1.98843	4.093e-12	down-up
ENSGALG00000026466	gga-miR-18b-3p	1.35666	6.53021e-05	1.98843	4.093e-12	up-up
ENSGALG00000026466	gga-miR-10a-5p	-2.29962	0.000226494	1.98843	4.093e-12	down-up
ENSGALG00000026466	gga-miR-1306-5p	1.29356	1.807e-13	1.98843	4.093e-12	up-up
ENSGALG00000026466	gga-miR-142-5p	-6.94685	0.000535439	1.98843	4.093e-12	down-up
ENSGALG00000026514	gga-miR-6689-3p	-1.13532	0.0157653	1.77333	4.97415e-05	down-up
ENSGALG00000026514	gga-miR-18b-3p	1.35666	6.53021e-05	1.77333	4.97415e-05	up-up
ENSGALG00000026609	gga-miR-1775-3p	-1.41832	0.000978615	7.09684	0.000739956	down-up
ENSGALG00000026609	gga-miR-1762	-1.78502	0.0209887	7.09684	0.000739956	down-up
ENSGALG00000026609	gga-miR-1589	-1.12966	0.0472772	7.09684	0.000739956	down-up
ENSGALG00000026613	gga-miR-9-5p	3.99618	1.50978e-25	2.47942	0.000527541	up-up
ENSGALG00000026613	gga-miR-1797	-3.29959	0.00686236	2.47942	0.000527541	down-up
ENSGALG00000026663	gga-miR-138-1-3p	1.18452	9.61086e-39	1.65549	0.000263635	up-up
ENSGALG00000026663	gga-miR-9-5p	3.99618	1.50978e-25	1.65549	0.000263635	up-up
ENSGALG00000026663	gga-miR-34c-5p	-1.96644	1.76631e-14	1.65549	0.000263635	down-up
ENSGALG00000026663	gga-miR-1674	-4.14759	4.60262e-05	1.65549	0.000263635	down-up
ENSGALG00000026663	gga-miR-222b-3p	1.4373	0.000151505	1.65549	0.000263635	up-up
ENSGALG00000026663	gga-let-7a-2-3p	-1.12318	0.000126969	1.65549	0.000263635	down-up
ENSGALG00000026663	gga-miR-18b-5p	3.19162	0.0109154	1.65549	0.000263635	up-up
ENSGALG00000026928	gga-miR-138-1-3p	1.18452	9.61086e-39	3.02147	1.98033e-09	up-up
ENSGALG00000026928	gga-miR-34c-5p	-1.96644	1.76631e-14	3.02147	1.98033e-09	down-up
ENSGALG00000026928	gga-miR-193b-3p	1.16609	1.31416e-34	3.02147	1.98033e-09	up-up
ENSGALG00000026928	gga-let-7j-3p	1.28528	3.84733e-06	3.02147	1.98033e-09	up-up
ENSGALG00000026928	gga-miR-1682	1.13777	0.0208954	3.02147	1.98033e-09	up-up
ENSGALG00000026928	gga-miR-1762	-1.78502	0.0209887	3.02147	1.98033e-09	down-up
ENSGALG00000026928	gga-miR-1797	-3.29959	0.00686236	3.02147	1.98033e-09	down-up
ENSGALG00000026928	gga-let-7a-2-3p	-1.12318	0.000126969	3.02147	1.98033e-09	down-up
ENSGALG00000026945	gga-miR-460a-5p	-2.43715	0.0140039	1.7208	1.44203e-18	down-up
ENSGALG00000026970	gga-miR-133a-3p	1.59111	2.34996e-08	1.02766	5.80958e-08	up-up
ENSGALG00000026970	gga-miR-133c-3p	2.29527	5.75869e-05	1.02766	5.80958e-08	up-up
ENSGALG00000026970	gga-miR-138-1-3p	1.18452	9.61086e-39	1.02766	5.80958e-08	up-up
[truncated: 180 more rows]
