# Supplementary material for: Regulation of MicroRNAs, and the Correlations of MicroRNAs and Their Targeted Genes by Zinc Oxide Nanoparticles in Ovarian Granulosa Cells
Source: PLoS One. 2016 May 19;11(5):e0155865. doi: 10.1371/journal.pone.0155865 (PMC4873213; doi:10.1371/journal.pone.0155865)
Supplement: S6 Table — (XLS) [file pone.0155865.s007.xls]

## Sheet: Ctrl-VS-ZnSO4-10.known_miRNA_ta
GeneID	miR-name	miRNAlog2Ratio(ZnSO4-10/Ctrl)	P.value	mRNAlog2Ratio(ZnSO4-10/Ctrl)	FDR	type
ENSGALG00000000017	gga-miR-1682	2.07045	4.83332e-07	1.41169	5.04289e-10	up-up
ENSGALG00000000017	gga-miR-1553-3p	1.29675	0.00611606	1.41169	5.04289e-10	up-up
ENSGALG00000000017	gga-miR-6615-5p	-1.21002	0.00557	1.41169	5.04289e-10	down-up
ENSGALG00000000017	gga-miR-6594-5p	3.3863	0.00450435	1.41169	5.04289e-10	up-up
ENSGALG00000000017	gga-miR-3538	3.42978	1.48106e-07	1.41169	5.04289e-10	up-up
ENSGALG00000000017	gga-miR-1801	-1.65742	0.0197191	1.41169	5.04289e-10	down-up
ENSGALG00000000076	gga-miR-449a	9.22222	5.70931e-17	-1.44929	0.000313199	up-down
ENSGALG00000000076	gga-miR-1552-3p	-1.77303	0.0235468	-1.44929	0.000313199	down-down
ENSGALG00000000076	gga-miR-1682	2.07045	4.83332e-07	-1.44929	0.000313199	up-down
ENSGALG00000000076	gga-miR-128-1-5p	-1.97944	0.000160621	-1.44929	0.000313199	down-down
ENSGALG00000000076	gga-miR-34c-5p	-1.66886	2.81381e-12	-1.44929	0.000313199	down-down
ENSGALG00000000076	gga-miR-2188-5p	-1.03933	0.00499379	-1.44929	0.000313199	down-down
ENSGALG00000000076	gga-miR-222b-3p	1.64023	5.64375e-06	-1.44929	0.000313199	up-down
ENSGALG00000000076	gga-miR-1b-3p	-1.80951	0.00396754	-1.44929	0.000313199	down-down
ENSGALG00000000076	gga-miR-1609	-1.54066	1.03053e-07	-1.44929	0.000313199	down-down
ENSGALG00000000119	gga-miR-1574-3p	2.38695	0.016692	2.19167	1.47389e-92	up-up
ENSGALG00000000119	gga-miR-460a-5p	-2.53204	0.00994591	2.19167	1.47389e-92	down-up
ENSGALG00000000119	gga-miR-222b-3p	1.64023	5.64375e-06	2.19167	1.47389e-92	up-up
ENSGALG00000000119	gga-miR-138-5p	-1.20636	1.98745e-302	2.19167	1.47389e-92	down-up
ENSGALG00000000154	gga-miR-211	1.10199	4.79083e-25	1.8612	3.10298e-06	up-up
ENSGALG00000000154	gga-miR-1589	-1.22447	0.0305242	1.8612	3.10298e-06	down-up
ENSGALG00000000154	gga-miR-1552-3p	-1.77303	0.0235468	1.8612	3.10298e-06	down-up
ENSGALG00000000154	gga-miR-6594-5p	3.3863	0.00450435	1.8612	3.10298e-06	up-up
ENSGALG00000000154	gga-miR-204	1.10199	4.79083e-25	1.8612	3.10298e-06	up-up
ENSGALG00000000154	gga-miR-1772-5p	2.01496	0.00620463	1.8612	3.10298e-06	up-up
ENSGALG00000000154	gga-miR-1797	-3.3938	0.00489994	1.8612	3.10298e-06	down-up
ENSGALG00000000154	gga-miR-138-5p	-1.20636	1.98745e-302	1.8612	3.10298e-06	down-up
ENSGALG00000000184	gga-miR-196-5p	1.29764	1.72944e-37	7.2029	1.06999e-41	up-up
ENSGALG00000000184	gga-miR-6615-5p	-1.21002	0.00557	7.2029	1.06999e-41	down-up
ENSGALG00000000184	gga-miR-1589	-1.22447	0.0305242	7.2029	1.06999e-41	down-up
ENSGALG00000000184	gga-miR-142-5p	-1.94685	0.027582	7.2029	1.06999e-41	down-up
ENSGALG00000000184	gga-miR-1625-5p	-1.62	7.08883e-14	7.2029	1.06999e-41	down-up
ENSGALG00000000184	gga-miR-3530-3p	1.40324	6.14957e-07	7.2029	1.06999e-41	up-up
ENSGALG00000000184	gga-miR-460a-5p	-2.53204	0.00994591	7.2029	1.06999e-41	down-up
ENSGALG00000000184	gga-miR-1715-3p	6.87431	0.000657641	7.2029	1.06999e-41	up-up
ENSGALG00000000184	gga-miR-1797	-3.3938	0.00489994	7.2029	1.06999e-41	down-up
ENSGALG00000000184	gga-miR-204	1.10199	4.79083e-25	7.2029	1.06999e-41	up-up
ENSGALG00000000184	gga-miR-6625-5p	1.35631	0.00252291	7.2029	1.06999e-41	up-up
ENSGALG00000000184	gga-miR-211	1.10199	4.79083e-25	7.2029	1.06999e-41	up-up
ENSGALG00000000187	gga-miR-1b-3p	-1.80951	0.00396754	-1.0386	6.4444e-05	down-down
ENSGALG00000000187	gga-miR-1625-5p	-1.62	7.08883e-14	-1.0386	6.4444e-05	down-down
ENSGALG00000000187	gga-miR-3538	3.42978	1.48106e-07	-1.0386	6.4444e-05	up-down
ENSGALG00000000187	gga-miR-1682	2.07045	4.83332e-07	-1.0386	6.4444e-05	up-down
ENSGALG00000000187	gga-miR-1636	1.21127	0.000432669	-1.0386	6.4444e-05	up-down
ENSGALG00000000187	gga-miR-184-3p	7.49729	0	-1.0386	6.4444e-05	up-down
ENSGALG00000000187	gga-miR-10b-5p	-3.93055	1.20278e-07	-1.0386	6.4444e-05	down-down
ENSGALG00000000187	gga-miR-3530-3p	1.40324	6.14957e-07	-1.0386	6.4444e-05	up-down
ENSGALG00000000187	gga-miR-6594-5p	3.3863	0.00450435	-1.0386	6.4444e-05	up-down
ENSGALG00000000195	gga-miR-1555-5p	2.42978	0.00217552	1.37317	5.6627e-11	up-up
ENSGALG00000000195	gga-miR-460a-5p	-2.53204	0.00994591	1.37317	5.6627e-11	down-up
ENSGALG00000000195	gga-miR-6583-5p	3.3863	0.00450435	1.37317	5.6627e-11	up-up
ENSGALG00000000195	gga-miR-30e-5p	-1.34935	4.69244e-21	1.37317	5.6627e-11	down-up
ENSGALG00000000195	gga-miR-3530-3p	1.40324	6.14957e-07	1.37317	5.6627e-11	up-up
ENSGALG00000000195	gga-miR-10b-5p	-3.93055	1.20278e-07	1.37317	5.6627e-11	down-up
ENSGALG00000000195	gga-miR-1772-5p	2.01496	0.00620463	1.37317	5.6627e-11	up-up
ENSGALG00000000227	gga-miR-1709	-1.80929	0.0461271	2.29273	1.52388e-153	down-up
ENSGALG00000000227	gga-miR-460a-5p	-2.53204	0.00994591	2.29273	1.52388e-153	down-up
ENSGALG00000000227	gga-miR-6615-5p	-1.21002	0.00557	2.29273	1.52388e-153	down-up
ENSGALG00000000227	gga-miR-1797	-3.3938	0.00489994	2.29273	1.52388e-153	down-up
ENSGALG00000000227	gga-miR-3530-3p	1.40324	6.14957e-07	2.29273	1.52388e-153	up-up
ENSGALG00000000227	gga-miR-3530-3p	1.40324	6.14957e-07	2.29273	1.52388e-153	up-up
ENSGALG00000000227	gga-miR-128-1-5p	-1.97944	0.000160621	2.29273	1.52388e-153	down-up
ENSGALG00000000227	gga-miR-1709	-1.80929	0.0461271	2.29273	1.52388e-153	down-up
ENSGALG00000000227	gga-miR-383-5p	-1.1161	2.22339e-32	2.29273	1.52388e-153	down-up
ENSGALG00000000227	gga-miR-1636	1.21127	0.000432669	2.29273	1.52388e-153	up-up
ENSGALG00000000227	gga-miR-383-5p	-1.1161	2.22339e-32	2.29273	1.52388e-153	down-up
ENSGALG00000000227	gga-miR-138-5p	-1.20636	1.98745e-302	2.29273	1.52388e-153	down-up
ENSGALG00000000227	gga-miR-142-5p	-1.94685	0.027582	2.29273	1.52388e-153	down-up
ENSGALG00000000227	gga-miR-1636	1.21127	0.000432669	2.29273	1.52388e-153	up-up
ENSGALG00000000227	gga-miR-3538	3.42978	1.48106e-07	2.29273	1.52388e-153	up-up
ENSGALG00000000227	gga-miR-128-1-5p	-1.97944	0.000160621	2.29273	1.52388e-153	down-up
ENSGALG00000000227	gga-miR-138-5p	-1.20636	1.98745e-302	2.29273	1.52388e-153	down-up
ENSGALG00000000227	gga-miR-460a-5p	-2.53204	0.00994591	2.29273	1.52388e-153	down-up
ENSGALG00000000227	gga-miR-142-5p	-1.94685	0.027582	2.29273	1.52388e-153	down-up
ENSGALG00000000227	gga-miR-1552-3p	-1.77303	0.0235468	2.29273	1.52388e-153	down-up
ENSGALG00000000227	gga-miR-1552-3p	-1.77303	0.0235468	2.29273	1.52388e-153	down-up
ENSGALG00000000227	gga-miR-3538	3.42978	1.48106e-07	2.29273	1.52388e-153	up-up
ENSGALG00000000238	gga-miR-183	1.38695	0.0157445	-1.19472	8.94667e-20	up-down
ENSGALG00000000238	gga-miR-142-5p	-1.94685	0.027582	-1.19472	8.94667e-20	down-down
ENSGALG00000000238	gga-miR-2188-5p	-1.03933	0.00499379	-1.19472	8.94667e-20	down-down
ENSGALG00000000238	gga-miR-1b-3p	-1.80951	0.00396754	-1.19472	8.94667e-20	down-down
ENSGALG00000000238	gga-miR-6583-5p	3.3863	0.00450435	-1.19472	8.94667e-20	up-down
ENSGALG00000000238	gga-miR-1589	-1.22447	0.0305242	-1.19472	8.94667e-20	down-down
ENSGALG00000000238	gga-miR-1715-3p	6.87431	0.000657641	-1.19472	8.94667e-20	up-down
ENSGALG00000000238	gga-miR-460a-5p	-2.53204	0.00994591	-1.19472	8.94667e-20	down-down
ENSGALG00000000238	gga-miR-1699	6.4026	6.76349e-25	-1.19472	8.94667e-20	up-down
ENSGALG00000000270	gga-miR-3533	-3.07255	5.14029e-07	1.32191	3.42052e-26	down-up
ENSGALG00000000270	gga-miR-1553-3p	1.29675	0.00611606	1.32191	3.42052e-26	up-up
ENSGALG00000000270	gga-miR-1306-5p	1.32376	1.616e-14	1.32191	3.42052e-26	up-up
ENSGALG00000000270	gga-miR-6583-5p	3.3863	0.00450435	1.32191	3.42052e-26	up-up
ENSGALG00000000270	gga-miR-1b-3p	-1.80951	0.00396754	1.32191	3.42052e-26	down-up
ENSGALG00000000272	gga-miR-1434	1.77547	2.74023e-09	1.71044	3.70399e-14	up-up
ENSGALG00000000272	gga-miR-7441-5p	1.43769	1.78363e-07	1.71044	3.70399e-14	up-up
ENSGALG00000000272	gga-miR-128-1-5p	-1.97944	0.000160621	1.71044	3.70399e-14	down-up
ENSGALG00000000272	gga-miR-142-5p	-1.94685	0.027582	1.71044	3.70399e-14	down-up
ENSGALG00000000272	gga-miR-6583-5p	3.3863	0.00450435	1.71044	3.70399e-14	up-up
ENSGALG00000000272	gga-miR-7455-3p	1.16526	1.10061e-14	1.71044	3.70399e-14	up-up
ENSGALG00000000272	gga-miR-184-3p	7.49729	0	1.71044	3.70399e-14	up-up
ENSGALG00000000272	gga-miR-1b-3p	-1.80951	0.00396754	1.71044	3.70399e-14	down-up
ENSGALG00000000272	gga-miR-130c-5p	2.38695	0.000501254	1.71044	3.70399e-14	up-up
ENSGALG00000000272	gga-miR-3530-3p	1.40324	6.14957e-07	1.71044	3.70399e-14	up-up
ENSGALG00000000272	gga-miR-3538	3.42978	1.48106e-07	1.71044	3.70399e-14	up-up
ENSGALG00000000272	gga-miR-126-5p	-1.02668	0.018621	1.71044	3.70399e-14	down-up
ENSGALG00000000295	gga-miR-204	1.10199	4.79083e-25	3.53928	7.66411e-12	up-up
ENSGALG00000000295	gga-miR-1676-3p	1.27537	0.0102316	3.53928	7.66411e-12	up-up
ENSGALG00000000295	gga-miR-142-5p	-1.94685	0.027582	3.53928	7.66411e-12	down-up
ENSGALG00000000295	gga-miR-130c-5p	2.38695	0.000501254	3.53928	7.66411e-12	up-up
ENSGALG00000000295	gga-miR-196-5p	1.29764	1.72944e-37	3.53928	7.66411e-12	up-up
ENSGALG00000000295	gga-miR-1801	-1.65742	0.0197191	3.53928	7.66411e-12	down-up
ENSGALG00000000295	gga-miR-1797	-3.3938	0.00489994	3.53928	7.66411e-12	down-up
ENSGALG00000000295	gga-miR-1772-5p	2.01496	0.00620463	3.53928	7.66411e-12	up-up
ENSGALG00000000295	gga-miR-1710	3.3863	0.00450435	3.53928	7.66411e-12	up-up
ENSGALG00000000295	gga-miR-1715-3p	6.87431	0.000657641	3.53928	7.66411e-12	up-up
ENSGALG00000000295	gga-miR-490-3p	6.99977	0.000337082	3.53928	7.66411e-12	up-up
ENSGALG00000000295	gga-miR-1625-5p	-1.62	7.08883e-14	3.53928	7.66411e-12	down-up
ENSGALG00000000295	gga-miR-383-5p	-1.1161	2.22339e-32	3.53928	7.66411e-12	down-up
ENSGALG00000000295	gga-miR-6594-5p	3.3863	0.00450435	3.53928	7.66411e-12	up-up
ENSGALG00000000295	gga-miR-6625-5p	1.35631	0.00252291	3.53928	7.66411e-12	up-up
ENSGALG00000000295	gga-miR-1609	-1.54066	1.03053e-07	3.53928	7.66411e-12	down-up
ENSGALG00000000295	gga-miR-211	1.10199	4.79083e-25	3.53928	7.66411e-12	up-up
ENSGALG00000000299	gga-miR-1609	-1.54066	1.03053e-07	4.02559	1.66069e-14	down-up
ENSGALG00000000299	gga-miR-30e-5p	-1.34935	4.69244e-21	4.02559	1.66069e-14	down-up
ENSGALG00000000299	gga-miR-1682	2.07045	4.83332e-07	4.02559	1.66069e-14	up-up
ENSGALG00000000299	gga-miR-1674	-1.24247	0.0383105	4.02559	1.66069e-14	down-up
ENSGALG00000000299	gga-miR-204	1.10199	4.79083e-25	4.02559	1.66069e-14	up-up
ENSGALG00000000299	gga-miR-128-1-5p	-1.97944	0.000160621	4.02559	1.66069e-14	down-up
ENSGALG00000000299	gga-miR-3530-3p	1.40324	6.14957e-07	4.02559	1.66069e-14	up-up
ENSGALG00000000299	gga-miR-184-3p	7.49729	0	4.02559	1.66069e-14	up-up
ENSGALG00000000299	gga-miR-211	1.10199	4.79083e-25	4.02559	1.66069e-14	up-up
ENSGALG00000000299	gga-miR-1710	3.3863	0.00450435	4.02559	1.66069e-14	up-up
ENSGALG00000000299	gga-miR-1699	6.4026	6.76349e-25	4.02559	1.66069e-14	up-up
ENSGALG00000000299	gga-miR-1709	-1.80929	0.0461271	4.02559	1.66069e-14	down-up
ENSGALG00000000299	gga-miR-138-5p	-1.20636	1.98745e-302	4.02559	1.66069e-14	down-up
ENSGALG00000000299	gga-miR-490-3p	6.99977	0.000337082	4.02559	1.66069e-14	up-up
ENSGALG00000000299	gga-miR-130c-5p	2.38695	0.000501254	4.02559	1.66069e-14	up-up
ENSGALG00000000299	gga-miR-142-5p	-1.94685	0.027582	4.02559	1.66069e-14	down-up
ENSGALG00000000311	gga-miR-6594-5p	3.3863	0.00450435	1.94285	1.55607e-47	up-up
ENSGALG00000000311	gga-miR-211	1.10199	4.79083e-25	1.94285	1.55607e-47	up-up
ENSGALG00000000311	gga-miR-3533	-3.07255	5.14029e-07	1.94285	1.55607e-47	down-up
ENSGALG00000000311	gga-miR-1555-5p	2.42978	0.00217552	1.94285	1.55607e-47	up-up
ENSGALG00000000311	gga-miR-1552-3p	-1.77303	0.0235468	1.94285	1.55607e-47	down-up
ENSGALG00000000311	gga-miR-1609	-1.54066	1.03053e-07	1.94285	1.55607e-47	down-up
ENSGALG00000000311	gga-miR-1710	3.3863	0.00450435	1.94285	1.55607e-47	up-up
ENSGALG00000000311	gga-miR-142-5p	-1.94685	0.027582	1.94285	1.55607e-47	down-up
ENSGALG00000000311	gga-miR-1797	-3.3938	0.00489994	1.94285	1.55607e-47	down-up
ENSGALG00000000311	gga-miR-10b-5p	-3.93055	1.20278e-07	1.94285	1.55607e-47	down-up
ENSGALG00000000311	gga-miR-7455-3p	1.16526	1.10061e-14	1.94285	1.55607e-47	up-up
ENSGALG00000000311	gga-miR-204	1.10199	4.79083e-25	1.94285	1.55607e-47	up-up
ENSGALG00000000311	gga-miR-1706	1.1416	0.000630387	1.94285	1.55607e-47	up-up
ENSGALG00000000311	gga-miR-130c-5p	2.38695	0.000501254	1.94285	1.55607e-47	up-up
ENSGALG00000000311	gga-miR-30e-5p	-1.34935	4.69244e-21	1.94285	1.55607e-47	down-up
ENSGALG00000000311	gga-miR-383-5p	-1.1161	2.22339e-32	1.94285	1.55607e-47	down-up
ENSGALG00000000311	gga-miR-2188-5p	-1.03933	0.00499379	1.94285	1.55607e-47	down-up
ENSGALG00000000317	gga-miR-30e-5p	-1.34935	4.69244e-21	5.16218	1.42833e-99	down-up
ENSGALG00000000317	gga-miR-1772-5p	2.01496	0.00620463	5.16218	1.42833e-99	up-up
ENSGALG00000000317	gga-miR-138-5p	-1.20636	1.98745e-302	5.16218	1.42833e-99	down-up
ENSGALG00000000317	gga-miR-1589	-1.22447	0.0305242	5.16218	1.42833e-99	down-up
ENSGALG00000000317	gga-miR-126-5p	-1.02668	0.018621	5.16218	1.42833e-99	down-up
ENSGALG00000000317	gga-miR-1676-3p	1.27537	0.0102316	5.16218	1.42833e-99	up-up
ENSGALG00000000317	gga-miR-7441-5p	1.43769	1.78363e-07	5.16218	1.42833e-99	up-up
ENSGALG00000000317	gga-miR-184-3p	7.49729	0	5.16218	1.42833e-99	up-up
ENSGALG00000000368	gga-miR-449c-5p	2.57134	0.000103242	1.30278	6.96266e-17	up-up
ENSGALG00000000368	gga-miR-1609	-1.54066	1.03053e-07	1.30278	6.96266e-17	down-up
ENSGALG00000000368	gga-miR-211	1.10199	4.79083e-25	1.30278	6.96266e-17	up-up
ENSGALG00000000368	gga-miR-204	1.10199	4.79083e-25	1.30278	6.96266e-17	up-up
ENSGALG00000000368	gga-miR-3530-3p	1.40324	6.14957e-07	1.30278	6.96266e-17	up-up
ENSGALG00000000368	gga-miR-1b-3p	-1.80951	0.00396754	1.30278	6.96266e-17	down-up
ENSGALG00000000368	gga-miR-1715-3p	6.87431	0.000657641	1.30278	6.96266e-17	up-up
ENSGALG00000000368	gga-miR-9-5p	5.31973	1.34833e-74	1.30278	6.96266e-17	up-up
ENSGALG00000000368	gga-miR-1706	1.1416	0.000630387	1.30278	6.96266e-17	up-up
ENSGALG00000000368	gga-miR-1656	1.17542	0.00481392	1.30278	6.96266e-17	up-up
ENSGALG00000000368	gga-miR-6625-5p	1.35631	0.00252291	1.30278	6.96266e-17	up-up
ENSGALG00000000368	gga-miR-1801	-1.65742	0.0197191	1.30278	6.96266e-17	down-up
ENSGALG00000000368	gga-miR-2188-5p	-1.03933	0.00499379	1.30278	6.96266e-17	down-up
ENSGALG00000000378	gga-miR-1552-3p	-1.77303	0.0235468	1.05569	1.5216e-07	down-up
ENSGALG00000000378	gga-miR-1682	2.07045	4.83332e-07	1.05569	1.5216e-07	up-up
ENSGALG00000000378	gga-miR-1676-3p	1.27537	0.0102316	1.05569	1.5216e-07	up-up
ENSGALG00000000378	gga-miR-1434	1.77547	2.74023e-09	1.05569	1.5216e-07	up-up
ENSGALG00000000378	gga-miR-128-1-5p	-1.97944	0.000160621	1.05569	1.5216e-07	down-up
ENSGALG00000000378	gga-miR-183	1.38695	0.0157445	1.05569	1.5216e-07	up-up
ENSGALG00000000378	gga-miR-1609	-1.54066	1.03053e-07	1.05569	1.5216e-07	down-up
ENSGALG00000000378	gga-miR-3530-3p	1.40324	6.14957e-07	1.05569	1.5216e-07	up-up
ENSGALG00000000378	gga-miR-460a-5p	-2.53204	0.00994591	1.05569	1.5216e-07	down-up
ENSGALG00000000378	gga-miR-1801	-1.65742	0.0197191	1.05569	1.5216e-07	down-up
ENSGALG00000000379	gga-miR-2188-5p	-1.03933	0.00499379	1.80578	2.66872e-14	down-up
ENSGALG00000000379	gga-miR-1625-5p	-1.62	7.08883e-14	1.80578	2.66872e-14	down-up
ENSGALG00000000379	gga-miR-128-1-5p	-1.97944	0.000160621	1.80578	2.66872e-14	down-up
ENSGALG00000000379	gga-miR-138-5p	-1.20636	1.98745e-302	1.80578	2.66872e-14	down-up
ENSGALG00000000379	gga-miR-30e-5p	-1.34935	4.69244e-21	1.80578	2.66872e-14	down-up
ENSGALG00000000379	gga-miR-183	1.38695	0.0157445	1.80578	2.66872e-14	up-up
ENSGALG00000000379	gga-miR-7441-5p	1.43769	1.78363e-07	1.80578	2.66872e-14	up-up
ENSGALG00000000379	gga-miR-3533	-3.07255	5.14029e-07	1.80578	2.66872e-14	down-up
ENSGALG00000000379	gga-miR-1656	1.17542	0.00481392	1.80578	2.66872e-14	up-up
ENSGALG00000000379	gga-miR-142-5p	-1.94685	0.027582	1.80578	2.66872e-14	down-up
ENSGALG00000000394	gga-miR-128-1-5p	-1.97944	0.000160621	6.55825	1.8064e-05	down-up
ENSGALG00000000394	gga-miR-1434	1.77547	2.74023e-09	6.55825	1.8064e-05	up-up
ENSGALG00000000394	gga-miR-6615-5p	-1.21002	0.00557	6.55825	1.8064e-05	down-up
ENSGALG00000000394	gga-miR-2188-5p	-1.03933	0.00499379	6.55825	1.8064e-05	down-up
ENSGALG00000000394	gga-miR-34c-5p	-1.66886	2.81381e-12	6.55825	1.8064e-05	down-up
ENSGALG00000000394	gga-miR-1797	-3.3938	0.00489994	6.55825	1.8064e-05	down-up
ENSGALG00000000394	gga-miR-1801	-1.65742	0.0197191	6.55825	1.8064e-05	down-up
ENSGALG00000000394	gga-miR-130c-5p	2.38695	0.000501254	6.55825	1.8064e-05	up-up
ENSGALG00000000394	gga-miR-184-3p	7.49729	0	6.55825	1.8064e-05	up-up
ENSGALG00000000401	gga-miR-449a	9.22222	5.70931e-17	1.5651	2.25497e-05	up-up
ENSGALG00000000401	gga-miR-1306-5p	1.32376	1.616e-14	1.5651	2.25497e-05	up-up
ENSGALG00000000401	gga-miR-1636	1.21127	0.000432669	1.5651	2.25497e-05	up-up
ENSGALG00000000401	gga-miR-34c-5p	-1.66886	2.81381e-12	1.5651	2.25497e-05	down-up
ENSGALG00000000401	gga-miR-128-1-5p	-1.97944	0.000160621	1.5651	2.25497e-05	down-up
ENSGALG00000000401	gga-miR-2188-5p	-1.03933	0.00499379	1.5651	2.25497e-05	down-up
ENSGALG00000000470	gga-miR-1656	1.17542	0.00481392	1.37774	3.45724e-27	up-up
ENSGALG00000000470	gga-miR-3533	-3.07255	5.14029e-07	1.37774	3.45724e-27	down-up
ENSGALG00000000470	gga-miR-6594-5p	3.3863	0.00450435	1.37774	3.45724e-27	up-up
ENSGALG00000000470	gga-miR-1589	-1.22447	0.0305242	1.37774	3.45724e-27	down-up
ENSGALG00000000470	gga-miR-1709	-1.80929	0.0461271	1.37774	3.45724e-27	down-up
ENSGALG00000000470	gga-miR-460a-5p	-2.53204	0.00994591	1.37774	3.45724e-27	down-up
ENSGALG00000000470	gga-miR-6583-5p	3.3863	0.00450435	1.37774	3.45724e-27	up-up
ENSGALG00000000470	gga-miR-3538	3.42978	1.48106e-07	1.37774	3.45724e-27	up-up
ENSGALG00000000470	gga-miR-1772-5p	2.01496	0.00620463	1.37774	3.45724e-27	up-up
ENSGALG00000000479	gga-miR-1b-3p	-1.80951	0.00396754	11.1968	3.35628e-108	down-up
ENSGALG00000000479	gga-miR-6594-5p	3.3863	0.00450435	11.1968	3.35628e-108	up-up
ENSGALG00000000479	gga-miR-222b-3p	1.64023	5.64375e-06	11.1968	3.35628e-108	up-up
ENSGALG00000000479	gga-miR-142-5p	-1.94685	0.027582	11.1968	3.35628e-108	down-up
ENSGALG00000000479	gga-miR-1674	-1.24247	0.0383105	11.1968	3.35628e-108	down-up
ENSGALG00000000479	gga-miR-449c-5p	2.57134	0.000103242	11.1968	3.35628e-108	up-up
ENSGALG00000000511	gga-miR-1706	1.1416	0.000630387	1.01379	4.62041e-11	up-up
ENSGALG00000000511	gga-miR-1797	-3.3938	0.00489994	1.01379	4.62041e-11	down-up
ENSGALG00000000511	gga-miR-449a	9.22222	5.70931e-17	1.01379	4.62041e-11	up-up
ENSGALG00000000511	gga-miR-6625-5p	1.35631	0.00252291	1.01379	4.62041e-11	up-up
ENSGALG00000000511	gga-miR-7455-3p	1.16526	1.10061e-14	1.01379	4.62041e-11	up-up
ENSGALG00000000511	gga-miR-1609	-1.54066	1.03053e-07	1.01379	4.62041e-11	down-up
ENSGALG00000000511	gga-miR-1656	1.17542	0.00481392	1.01379	4.62041e-11	up-up
ENSGALG00000000527	gga-miR-211	1.10199	4.79083e-25	1.11711	2.02651e-60	up-up
ENSGALG00000000527	gga-miR-126-5p	-1.02668	0.018621	1.11711	2.02651e-60	down-up
ENSGALG00000000527	gga-miR-1552-3p	-1.77303	0.0235468	1.11711	2.02651e-60	down-up
ENSGALG00000000527	gga-miR-490-3p	6.99977	0.000337082	1.11711	2.02651e-60	up-up
ENSGALG00000000527	gga-miR-2188-5p	-1.03933	0.00499379	1.11711	2.02651e-60	down-up
ENSGALG00000000527	gga-miR-128-1-5p	-1.97944	0.000160621	1.11711	2.02651e-60	down-up
ENSGALG00000000527	gga-miR-1715-3p	6.87431	0.000657641	1.11711	2.02651e-60	up-up
ENSGALG00000000527	gga-miR-142-5p	-1.94685	0.027582	1.11711	2.02651e-60	down-up
ENSGALG00000000527	gga-miR-1656	1.17542	0.00481392	1.11711	2.02651e-60	up-up
ENSGALG00000000527	gga-miR-204	1.10199	4.79083e-25	1.11711	2.02651e-60	up-up
ENSGALG00000000527	gga-miR-1574-3p	2.38695	0.016692	1.11711	2.02651e-60	up-up
ENSGALG00000000535	gga-miR-9-5p	5.31973	1.34833e-74	1.91448	3.69315e-33	up-up
ENSGALG00000000535	gga-miR-126-5p	-1.02668	0.018621	1.91448	3.69315e-33	down-up
ENSGALG00000000535	gga-miR-1709	-1.80929	0.0461271	1.91448	3.69315e-33	down-up
ENSGALG00000000535	gga-miR-1552-3p	-1.77303	0.0235468	1.91448	3.69315e-33	down-up
ENSGALG00000000535	gga-miR-138-5p	-1.20636	1.98745e-302	1.91448	3.69315e-33	down-up
ENSGALG00000000535	gga-miR-1b-3p	-1.80951	0.00396754	1.91448	3.69315e-33	down-up
ENSGALG00000000558	gga-miR-6594-5p	3.3863	0.00450435	2.48127	5.34149e-06	up-up
ENSGALG00000000558	gga-miR-449a	9.22222	5.70931e-17	2.48127	5.34149e-06	up-up
ENSGALG00000000558	gga-miR-130c-5p	2.38695	0.000501254	2.48127	5.34149e-06	up-up
ENSGALG00000000558	gga-miR-3533	-3.07255	5.14029e-07	2.48127	5.34149e-06	down-up
ENSGALG00000000558	gga-miR-34c-5p	-1.66886	2.81381e-12	2.48127	5.34149e-06	down-up
ENSGALG00000000558	gga-miR-196-5p	1.29764	1.72944e-37	2.48127	5.34149e-06	up-up
ENSGALG00000000558	gga-miR-1555-5p	2.42978	0.00217552	2.48127	5.34149e-06	up-up
ENSGALG00000000558	gga-miR-1801	-1.65742	0.0197191	2.48127	5.34149e-06	down-up
ENSGALG00000000558	gga-miR-1699	6.4026	6.76349e-25	2.48127	5.34149e-06	up-up
ENSGALG00000000568	gga-miR-130c-5p	2.38695	0.000501254	5.88368	0.000891137	up-up
ENSGALG00000000568	gga-miR-1772-5p	2.01496	0.00620463	5.88368	0.000891137	up-up
ENSGALG00000000568	gga-miR-1682	2.07045	4.83332e-07	5.88368	0.000891137	up-up
ENSGALG00000000568	gga-miR-2188-5p	-1.03933	0.00499379	5.88368	0.000891137	down-up
ENSGALG00000000568	gga-miR-1574-3p	2.38695	0.016692	5.88368	0.000891137	up-up
ENSGALG00000000568	gga-miR-138-5p	-1.20636	1.98745e-302	5.88368	0.000891137	down-up
ENSGALG00000000568	gga-miR-1434	1.77547	2.74023e-09	5.88368	0.000891137	up-up
ENSGALG00000000568	gga-miR-383-5p	-1.1161	2.22339e-32	5.88368	0.000891137	down-up
ENSGALG00000000568	gga-miR-6583-5p	3.3863	0.00450435	5.88368	0.000891137	up-up
ENSGALG00000000568	gga-miR-1589	-1.22447	0.0305242	5.88368	0.000891137	down-up
ENSGALG00000000568	gga-miR-3533	-3.07255	5.14029e-07	5.88368	0.000891137	down-up
ENSGALG00000000568	gga-miR-1801	-1.65742	0.0197191	5.88368	0.000891137	down-up
ENSGALG00000000568	gga-miR-7441-5p	1.43769	1.78363e-07	5.88368	0.000891137	up-up
ENSGALG00000000568	gga-miR-128-1-5p	-1.97944	0.000160621	5.88368	0.000891137	down-up
ENSGALG00000000584	gga-miR-1589	-1.22447	0.0305242	5.84714	4.14878e-246	down-up
ENSGALG00000000584	gga-miR-2188-5p	-1.03933	0.00499379	5.84714	4.14878e-246	down-up
ENSGALG00000000584	gga-miR-1706	1.1416	0.000630387	5.84714	4.14878e-246	up-up
ENSGALG00000000584	gga-miR-1552-3p	-1.77303	0.0235468	5.84714	4.14878e-246	down-up
ENSGALG00000000584	gga-miR-1682	2.07045	4.83332e-07	5.84714	4.14878e-246	up-up
ENSGALG00000000584	gga-miR-1555-5p	2.42978	0.00217552	5.84714	4.14878e-246	up-up
ENSGALG00000000584	gga-miR-449c-5p	2.57134	0.000103242	5.84714	4.14878e-246	up-up
ENSGALG00000000584	gga-miR-1636	1.21127	0.000432669	5.84714	4.14878e-246	up-up
ENSGALG00000000584	gga-miR-1609	-1.54066	1.03053e-07	5.84714	4.14878e-246	down-up
ENSGALG00000000584	gga-miR-1709	-1.80929	0.0461271	5.84714	4.14878e-246	down-up
ENSGALG00000000584	gga-miR-184-3p	7.49729	0	5.84714	4.14878e-246	up-up
ENSGALG00000000584	gga-miR-138-5p	-1.20636	1.98745e-302	5.84714	4.14878e-246	down-up
ENSGALG00000000584	gga-miR-3530-3p	1.40324	6.14957e-07	5.84714	4.14878e-246	up-up
ENSGALG00000000584	gga-miR-383-5p	-1.1161	2.22339e-32	5.84714	4.14878e-246	down-up
ENSGALG00000000584	gga-miR-6625-5p	1.35631	0.00252291	5.84714	4.14878e-246	up-up
ENSGALG00000000584	gga-miR-1694	3.83439	2.69242e-07	5.84714	4.14878e-246	up-up
ENSGALG00000000584	gga-miR-6594-5p	3.3863	0.00450435	5.84714	4.14878e-246	up-up
ENSGALG00000000584	gga-miR-1710	3.3863	0.00450435	5.84714	4.14878e-246	up-up
ENSGALG00000000584	gga-miR-6615-5p	-1.21002	0.00557	5.84714	4.14878e-246	down-up
ENSGALG00000000678	gga-miR-1609	-1.54066	1.03053e-07	1.44085	1.77964e-124	down-up
ENSGALG00000000678	gga-miR-1772-5p	2.01496	0.00620463	1.44085	1.77964e-124	up-up
ENSGALG00000000678	gga-miR-1797	-3.3938	0.00489994	1.44085	1.77964e-124	down-up
ENSGALG00000000678	gga-miR-6615-5p	-1.21002	0.00557	1.44085	1.77964e-124	down-up
ENSGALG00000000678	gga-miR-1589	-1.22447	0.0305242	1.44085	1.77964e-124	down-up
ENSGALG00000000678	gga-miR-2188-5p	-1.03933	0.00499379	1.44085	1.77964e-124	down-up
ENSGALG00000000678	gga-miR-1706	1.1416	0.000630387	1.44085	1.77964e-124	up-up
ENSGALG00000000678	gga-miR-460a-5p	-2.53204	0.00994591	1.44085	1.77964e-124	down-up
ENSGALG00000000678	gga-miR-1710	3.3863	0.00450435	1.44085	1.77964e-124	up-up
ENSGALG00000000678	gga-miR-183	1.38695	0.0157445	1.44085	1.77964e-124	up-up
ENSGALG00000000685	gga-miR-1b-3p	-1.80951	0.00396754	1.26102	2.55969e-18	down-up
ENSGALG00000000685	gga-miR-184-3p	7.49729	0	1.26102	2.55969e-18	up-up
ENSGALG00000000685	gga-miR-449c-5p	2.57134	0.000103242	1.26102	2.55969e-18	up-up
ENSGALG00000000685	gga-miR-184-3p	7.49729	0	1.26102	2.55969e-18	up-up
ENSGALG00000000685	gga-miR-1589	-1.22447	0.0305242	1.26102	2.55969e-18	down-up
ENSGALG00000000685	gga-miR-1574-3p	2.38695	0.016692	1.26102	2.55969e-18	up-up
ENSGALG00000000685	gga-miR-1589	-1.22447	0.0305242	1.26102	2.55969e-18	down-up
ENSGALG00000000685	gga-miR-6625-5p	1.35631	0.00252291	1.26102	2.55969e-18	up-up
ENSGALG00000000685	gga-miR-2188-5p	-1.03933	0.00499379	1.26102	2.55969e-18	down-up
ENSGALG00000000685	gga-miR-222b-3p	1.64023	5.64375e-06	1.26102	2.55969e-18	up-up
ENSGALG00000000685	gga-miR-1552-3p	-1.77303	0.0235468	1.26102	2.55969e-18	down-up
ENSGALG00000000685	gga-miR-2188-5p	-1.03933	0.00499379	1.26102	2.55969e-18	down-up
ENSGALG00000000685	gga-miR-30e-5p	-1.34935	4.69244e-21	1.26102	2.55969e-18	down-up
ENSGALG00000000685	gga-miR-1801	-1.65742	0.0197191	1.26102	2.55969e-18	down-up
ENSGALG00000000685	gga-miR-1b-3p	-1.80951	0.00396754	1.26102	2.55969e-18	down-up
ENSGALG00000000685	gga-miR-7441-5p	1.43769	1.78363e-07	1.26102	2.55969e-18	up-up
ENSGALG00000000685	gga-miR-128-1-5p	-1.97944	0.000160621	1.26102	2.55969e-18	down-up
ENSGALG00000000685	gga-miR-1552-3p	-1.77303	0.0235468	1.26102	2.55969e-18	down-up
ENSGALG00000000685	gga-miR-1801	-1.65742	0.0197191	1.26102	2.55969e-18	down-up
ENSGALG00000000685	gga-miR-1306-5p	1.32376	1.616e-14	1.26102	2.55969e-18	up-up
ENSGALG00000000685	gga-miR-1699	6.4026	6.76349e-25	1.26102	2.55969e-18	up-up
ENSGALG00000000685	gga-miR-1306-5p	1.32376	1.616e-14	1.26102	2.55969e-18	up-up
ENSGALG00000000685	gga-miR-128-1-5p	-1.97944	0.000160621	1.26102	2.55969e-18	down-up
ENSGALG00000000685	gga-miR-6583-5p	3.3863	0.00450435	1.26102	2.55969e-18	up-up
ENSGALG00000000685	gga-miR-449c-5p	2.57134	0.000103242	1.26102	2.55969e-18	up-up
ENSGALG00000000685	gga-miR-1715-3p	6.87431	0.000657641	1.26102	2.55969e-18	up-up
ENSGALG00000000685	gga-miR-222b-3p	1.64023	5.64375e-06	1.26102	2.55969e-18	up-up
ENSGALG00000000690	gga-miR-1676-3p	1.27537	0.0102316	4.28863	2.88253e-09	up-up
ENSGALG00000000690	gga-miR-3530-3p	1.40324	6.14957e-07	4.28863	2.88253e-09	up-up
ENSGALG00000000690	gga-miR-10b-5p	-3.93055	1.20278e-07	4.28863	2.88253e-09	down-up
ENSGALG00000000690	gga-miR-1553-3p	1.29675	0.00611606	4.28863	2.88253e-09	up-up
ENSGALG00000000690	gga-miR-7455-3p	1.16526	1.10061e-14	4.28863	2.88253e-09	up-up
ENSGALG00000000690	gga-miR-1574-3p	2.38695	0.016692	4.28863	2.88253e-09	up-up
ENSGALG00000000690	gga-miR-138-5p	-1.20636	1.98745e-302	4.28863	2.88253e-09	down-up
ENSGALG00000000690	gga-miR-1682	2.07045	4.83332e-07	4.28863	2.88253e-09	up-up
ENSGALG00000000690	gga-miR-490-3p	6.99977	0.000337082	4.28863	2.88253e-09	up-up
ENSGALG00000000690	gga-miR-1306-5p	1.32376	1.616e-14	4.28863	2.88253e-09	up-up
ENSGALG00000000720	gga-miR-1589	-1.22447	0.0305242	2.89219	8.71269e-33	down-up
ENSGALG00000000720	gga-miR-1801	-1.65742	0.0197191	2.89219	8.71269e-33	down-up
ENSGALG00000000720	gga-miR-6583-5p	3.3863	0.00450435	2.89219	8.71269e-33	up-up
ENSGALG00000000720	gga-miR-1636	1.21127	0.000432669	2.89219	8.71269e-33	up-up
ENSGALG00000000720	gga-miR-460a-5p	-2.53204	0.00994591	2.89219	8.71269e-33	down-up
ENSGALG00000000720	gga-miR-2188-5p	-1.03933	0.00499379	2.89219	8.71269e-33	down-up
ENSGALG00000000720	gga-miR-1609	-1.54066	1.03053e-07	2.89219	8.71269e-33	down-up
ENSGALG00000000720	gga-miR-449c-5p	2.57134	0.000103242	2.89219	8.71269e-33	up-up
ENSGALG00000000742	gga-miR-1709	-1.80929	0.0461271	1.29908	4.3219e-19	down-up
ENSGALG00000000742	gga-miR-184-3p	7.49729	0	1.29908	4.3219e-19	up-up
ENSGALG00000000742	gga-miR-6625-5p	1.35631	0.00252291	1.29908	4.3219e-19	up-up
ENSGALG00000000742	gga-miR-183	1.38695	0.0157445	1.29908	4.3219e-19	up-up
ENSGALG00000000742	gga-miR-7455-3p	1.16526	1.10061e-14	1.29908	4.3219e-19	up-up
ENSGALG00000000742	gga-miR-7441-5p	1.43769	1.78363e-07	1.29908	4.3219e-19	up-up
ENSGALG00000000742	gga-miR-126-5p	-1.02668	0.018621	1.29908	4.3219e-19	down-up
ENSGALG00000000742	gga-miR-128-1-5p	-1.97944	0.000160621	1.29908	4.3219e-19	down-up
ENSGALG00000000750	gga-miR-10b-5p	-3.93055	1.20278e-07	-1.3838	2.42685e-15	down-down
ENSGALG00000000750	gga-miR-3533	-3.07255	5.14029e-07	-1.3838	2.42685e-15	down-down
ENSGALG00000000750	gga-miR-383-5p	-1.1161	2.22339e-32	-1.3838	2.42685e-15	down-down
ENSGALG00000000750	gga-miR-211	1.10199	4.79083e-25	-1.3838	2.42685e-15	up-down
ENSGALG00000000750	gga-miR-142-5p	-1.94685	0.027582	-1.3838	2.42685e-15	down-down
ENSGALG00000000750	gga-miR-1710	3.3863	0.00450435	-1.3838	2.42685e-15	up-down
ENSGALG00000000750	gga-miR-449c-5p	2.57134	0.000103242	-1.3838	2.42685e-15	up-down
ENSGALG00000000750	gga-miR-1574-3p	2.38695	0.016692	-1.3838	2.42685e-15	up-down
ENSGALG00000000750	gga-miR-6594-5p	3.3863	0.00450435	-1.3838	2.42685e-15	up-down
ENSGALG00000000750	gga-miR-1801	-1.65742	0.0197191	-1.3838	2.42685e-15	down-down
ENSGALG00000000750	gga-miR-204	1.10199	4.79083e-25	-1.3838	2.42685e-15	up-down
ENSGALG00000000750	gga-miR-183	1.38695	0.0157445	-1.3838	2.42685e-15	up-down
ENSGALG00000000750	gga-miR-128-1-5p	-1.97944	0.000160621	-1.3838	2.42685e-15	down-down
ENSGALG00000000750	gga-miR-1636	1.21127	0.000432669	-1.3838	2.42685e-15	up-down
ENSGALG00000000750	gga-miR-1b-3p	-1.80951	0.00396754	-1.3838	2.42685e-15	down-down
ENSGALG00000000750	gga-miR-34c-5p	-1.66886	2.81381e-12	-1.3838	2.42685e-15	down-down
ENSGALG00000000750	gga-miR-222b-3p	1.64023	5.64375e-06	-1.3838	2.42685e-15	up-down
ENSGALG00000000750	gga-miR-2188-5p	-1.03933	0.00499379	-1.3838	2.42685e-15	down-down
ENSGALG00000000750	gga-miR-3538	3.42978	1.48106e-07	-1.3838	2.42685e-15	up-down
ENSGALG00000000791	gga-miR-383-5p	-1.1161	2.22339e-32	1.12106	2.4875e-05	down-up
ENSGALG00000000791	gga-miR-1574-3p	2.38695	0.016692	1.12106	2.4875e-05	up-up
ENSGALG00000000791	gga-miR-1801	-1.65742	0.0197191	1.12106	2.4875e-05	down-up
ENSGALG00000000791	gga-miR-6625-5p	1.35631	0.00252291	1.12106	2.4875e-05	up-up
ENSGALG00000000791	gga-miR-2188-5p	-1.03933	0.00499379	1.12106	2.4875e-05	down-up
ENSGALG00000000834	gga-miR-1589	-1.22447	0.0305242	2.70366	1.64779e-06	down-up
ENSGALG00000000834	gga-miR-1306-5p	1.32376	1.616e-14	2.70366	1.64779e-06	up-up
ENSGALG00000000834	gga-miR-1801	-1.65742	0.0197191	2.70366	1.64779e-06	down-up
ENSGALG00000000834	gga-miR-1625-5p	-1.62	7.08883e-14	2.70366	1.64779e-06	down-up
ENSGALG00000000834	gga-miR-1694	3.83439	2.69242e-07	2.70366	1.64779e-06	up-up
ENSGALG00000000834	gga-miR-1709	-1.80929	0.0461271	2.70366	1.64779e-06	down-up
ENSGALG00000000834	gga-miR-128-1-5p	-1.97944	0.000160621	2.70366	1.64779e-06	down-up
ENSGALG00000000836	gga-miR-1b-3p	-1.80951	0.00396754	2.41561	1.77741e-24	down-up
ENSGALG00000000836	gga-miR-449c-5p	2.57134	0.000103242	2.41561	1.77741e-24	up-up
ENSGALG00000000836	gga-miR-1699	6.4026	6.76349e-25	2.41561	1.77741e-24	up-up
ENSGALG00000000836	gga-miR-138-5p	-1.20636	1.98745e-302	2.41561	1.77741e-24	down-up
ENSGALG00000000836	gga-miR-6625-5p	1.35631	0.00252291	2.41561	1.77741e-24	up-up
ENSGALG00000000836	gga-miR-34c-5p	-1.66886	2.81381e-12	2.41561	1.77741e-24	down-up
ENSGALG00000000836	gga-miR-130c-5p	2.38695	0.000501254	2.41561	1.77741e-24	up-up
ENSGALG00000000836	gga-miR-7441-5p	1.43769	1.78363e-07	2.41561	1.77741e-24	up-up
ENSGALG00000000836	gga-miR-449a	9.22222	5.70931e-17	2.41561	1.77741e-24	up-up
ENSGALG00000000836	gga-miR-1636	1.21127	0.000432669	2.41561	1.77741e-24	up-up
ENSGALG00000000843	gga-miR-1709	-1.80929	0.0461271	1.0611	3.28325e-53	down-up
ENSGALG00000000843	gga-miR-1306-5p	1.32376	1.616e-14	1.0611	3.28325e-53	up-up
ENSGALG00000000843	gga-miR-6615-5p	-1.21002	0.00557	1.0611	3.28325e-53	down-up
ENSGALG00000000843	gga-miR-1434	1.77547	2.74023e-09	1.0611	3.28325e-53	up-up
ENSGALG00000000843	gga-miR-1674	-1.24247	0.0383105	1.0611	3.28325e-53	down-up
ENSGALG00000000843	gga-miR-30e-5p	-1.34935	4.69244e-21	1.0611	3.28325e-53	down-up
ENSGALG00000000843	gga-miR-7441-5p	1.43769	1.78363e-07	1.0611	3.28325e-53	up-up
ENSGALG00000000843	gga-miR-126-5p	-1.02668	0.018621	1.0611	3.28325e-53	down-up
ENSGALG00000000843	gga-miR-138-5p	-1.20636	1.98745e-302	1.0611	3.28325e-53	down-up
ENSGALG00000000843	gga-miR-449c-5p	2.57134	0.000103242	1.0611	3.28325e-53	up-up
ENSGALG00000000843	gga-miR-449a	9.22222	5.70931e-17	1.0611	3.28325e-53	up-up
ENSGALG00000000843	gga-miR-1552-3p	-1.77303	0.0235468	1.0611	3.28325e-53	down-up
ENSGALG00000000843	gga-miR-3538	3.42978	1.48106e-07	1.0611	3.28325e-53	up-up
ENSGALG00000000843	gga-miR-34c-5p	-1.66886	2.81381e-12	1.0611	3.28325e-53	down-up
ENSGALG00000000843	gga-miR-1574-3p	2.38695	0.016692	1.0611	3.28325e-53	up-up
ENSGALG00000000843	gga-miR-1772-5p	2.01496	0.00620463	1.0611	3.28325e-53	up-up
ENSGALG00000000843	gga-miR-1b-3p	-1.80951	0.00396754	1.0611	3.28325e-53	down-up
ENSGALG00000000863	gga-miR-138-5p	-1.20636	1.98745e-302	1.36579	0.000452468	down-up
ENSGALG00000000863	gga-miR-1699	6.4026	6.76349e-25	1.36579	0.000452468	up-up
ENSGALG00000000863	gga-miR-6625-5p	1.35631	0.00252291	1.36579	0.000452468	up-up
ENSGALG00000000863	gga-miR-1656	1.17542	0.00481392	1.36579	0.000452468	up-up
ENSGALG00000000863	gga-miR-1574-3p	2.38695	0.016692	1.36579	0.000452468	up-up
ENSGALG00000000863	gga-miR-3538	3.42978	1.48106e-07	1.36579	0.000452468	up-up
ENSGALG00000000863	gga-miR-6583-5p	3.3863	0.00450435	1.36579	0.000452468	up-up
ENSGALG00000000863	gga-miR-1801	-1.65742	0.0197191	1.36579	0.000452468	down-up
ENSGALG00000000863	gga-miR-1589	-1.22447	0.0305242	1.36579	0.000452468	down-up
ENSGALG00000000863	gga-miR-1676-3p	1.27537	0.0102316	1.36579	0.000452468	up-up
ENSGALG00000000863	gga-miR-9-5p	5.31973	1.34833e-74	1.36579	0.000452468	up-up
ENSGALG00000000863	gga-miR-126-5p	-1.02668	0.018621	1.36579	0.000452468	down-up
ENSGALG00000000906	gga-miR-449c-5p	2.57134	0.000103242	1.95928	1.5676e-10	up-up
ENSGALG00000000906	gga-miR-211	1.10199	4.79083e-25	1.95928	1.5676e-10	up-up
ENSGALG00000000906	gga-miR-449a	9.22222	5.70931e-17	1.95928	1.5676e-10	up-up
ENSGALG00000000906	gga-miR-1434	1.77547	2.74023e-09	1.95928	1.5676e-10	up-up
ENSGALG00000000906	gga-miR-34c-5p	-1.66886	2.81381e-12	1.95928	1.5676e-10	down-up
ENSGALG00000000906	gga-miR-6625-5p	1.35631	0.00252291	1.95928	1.5676e-10	up-up
ENSGALG00000000906	gga-miR-1674	-1.24247	0.0383105	1.95928	1.5676e-10	down-up
ENSGALG00000000906	gga-miR-1797	-3.3938	0.00489994	1.95928	1.5676e-10	down-up
ENSGALG00000000906	gga-miR-1625-5p	-1.62	7.08883e-14	1.95928	1.5676e-10	down-up
ENSGALG00000000906	gga-miR-1552-3p	-1.77303	0.0235468	1.95928	1.5676e-10	down-up
ENSGALG00000000906	gga-miR-1706	1.1416	0.000630387	1.95928	1.5676e-10	up-up
ENSGALG00000000906	gga-miR-204	1.10199	4.79083e-25	1.95928	1.5676e-10	up-up
ENSGALG00000000906	gga-miR-30e-5p	-1.34935	4.69244e-21	1.95928	1.5676e-10	down-up
ENSGALG00000000927	gga-miR-30e-5p	-1.34935	4.69244e-21	1.20936	5.74434e-36	down-up
ENSGALG00000000927	gga-miR-1306-5p	1.32376	1.616e-14	1.20936	5.74434e-36	up-up
ENSGALG00000000927	gga-miR-10b-5p	-3.93055	1.20278e-07	1.20936	5.74434e-36	down-up
ENSGALG00000000927	gga-miR-460a-5p	-2.53204	0.00994591	1.20936	5.74434e-36	down-up
ENSGALG00000000927	gga-miR-2188-5p	-1.03933	0.00499379	1.20936	5.74434e-36	down-up
ENSGALG00000000927	gga-miR-183	1.38695	0.0157445	1.20936	5.74434e-36	up-up
ENSGALG00000000927	gga-miR-490-3p	6.99977	0.000337082	1.20936	5.74434e-36	up-up
ENSGALG00000000949	gga-miR-1699	6.4026	6.76349e-25	2.24608	2.92179e-09	up-up
ENSGALG00000000949	gga-miR-1682	2.07045	4.83332e-07	2.24608	2.92179e-09	up-up
ENSGALG00000000949	gga-miR-1772-5p	2.01496	0.00620463	2.24608	2.92179e-09	up-up
ENSGALG00000001011	gga-miR-196-5p	1.29764	1.72944e-37	3.07647	3.38764e-35	up-up
ENSGALG00000001011	gga-miR-2188-5p	-1.03933	0.00499379	3.07647	3.38764e-35	down-up
ENSGALG00000001011	gga-miR-3538	3.42978	1.48106e-07	3.07647	3.38764e-35	up-up
ENSGALG00000001011	gga-miR-1694	3.83439	2.69242e-07	3.07647	3.38764e-35	up-up
ENSGALG00000001011	gga-miR-1609	-1.54066	1.03053e-07	3.07647	3.38764e-35	down-up
ENSGALG00000001011	gga-miR-1656	1.17542	0.00481392	3.07647	3.38764e-35	up-up
ENSGALG00000001011	gga-miR-138-5p	-1.20636	1.98745e-302	3.07647	3.38764e-35	down-up
ENSGALG00000001011	gga-miR-1b-3p	-1.80951	0.00396754	3.07647	3.38764e-35	down-up
ENSGALG00000001011	gga-miR-6594-5p	3.3863	0.00450435	3.07647	3.38764e-35	up-up
ENSGALG00000001011	gga-miR-1589	-1.22447	0.0305242	3.07647	3.38764e-35	down-up
ENSGALG00000001023	gga-miR-449a	9.22222	5.70931e-17	1.75324	0.000529464	up-up
ENSGALG00000001023	gga-miR-1710	3.3863	0.00450435	1.75324	0.000529464	up-up
ENSGALG00000001023	gga-miR-7441-5p	1.43769	1.78363e-07	1.75324	0.000529464	up-up
ENSGALG00000001023	gga-miR-449c-5p	2.57134	0.000103242	1.75324	0.000529464	up-up
ENSGALG00000001023	gga-miR-490-3p	6.99977	0.000337082	1.75324	0.000529464	up-up
ENSGALG00000001023	gga-miR-3530-3p	1.40324	6.14957e-07	1.75324	0.000529464	up-up
ENSGALG00000001023	gga-miR-6594-5p	3.3863	0.00450435	1.75324	0.000529464	up-up
ENSGALG00000001023	gga-miR-383-5p	-1.1161	2.22339e-32	1.75324	0.000529464	down-up
ENSGALG00000001023	gga-miR-1694	3.83439	2.69242e-07	1.75324	0.000529464	up-up
ENSGALG00000001023	gga-miR-1574-3p	2.38695	0.016692	1.75324	0.000529464	up-up
ENSGALG00000001023	gga-miR-1555-5p	2.42978	0.00217552	1.75324	0.000529464	up-up
ENSGALG00000001023	gga-miR-3533	-3.07255	5.14029e-07	1.75324	0.000529464	down-up
ENSGALG00000001023	gga-miR-142-5p	-1.94685	0.027582	1.75324	0.000529464	down-up
ENSGALG00000001023	gga-miR-34c-5p	-1.66886	2.81381e-12	1.75324	0.000529464	down-up
ENSGALG00000001023	gga-miR-6583-5p	3.3863	0.00450435	1.75324	0.000529464	up-up
ENSGALG00000001023	gga-miR-222b-3p	1.64023	5.64375e-06	1.75324	0.000529464	up-up
ENSGALG00000001023	gga-miR-1674	-1.24247	0.0383105	1.75324	0.000529464	down-up
ENSGALG00000001023	gga-miR-1552-3p	-1.77303	0.0235468	1.75324	0.000529464	down-up
ENSGALG00000001023	gga-miR-460a-5p	-2.53204	0.00994591	1.75324	0.000529464	down-up
ENSGALG00000001023	gga-miR-1699	6.4026	6.76349e-25	1.75324	0.000529464	up-up
ENSGALG00000001023	gga-miR-6657-3p	1.16846	0.0210358	1.75324	0.000529464	up-up
ENSGALG00000001034	gga-miR-383-5p	-1.1161	2.22339e-32	1.05826	2.50121e-08	down-up
ENSGALG00000001034	gga-miR-7441-5p	1.43769	1.78363e-07	1.05826	2.50121e-08	up-up
ENSGALG00000001034	gga-miR-6669-5p	1.37815	6.96155e-09	1.05826	2.50121e-08	up-up
ENSGALG00000001034	gga-miR-1674	-1.24247	0.0383105	1.05826	2.50121e-08	down-up
ENSGALG00000001034	gga-miR-1710	3.3863	0.00450435	1.05826	2.50121e-08	up-up
ENSGALG00000001034	gga-miR-184-3p	7.49729	0	1.05826	2.50121e-08	up-up
ENSGALG00000001034	gga-miR-138-5p	-1.20636	1.98745e-302	1.05826	2.50121e-08	down-up
ENSGALG00000001034	gga-miR-6657-3p	1.16846	0.0210358	1.05826	2.50121e-08	up-up
ENSGALG00000001034	gga-miR-142-5p	-1.94685	0.027582	1.05826	2.50121e-08	down-up
ENSGALG00000001034	gga-miR-183	1.38695	0.0157445	1.05826	2.50121e-08	up-up
ENSGALG00000001035	gga-miR-184-3p	7.49729	0	6.73114	1.22611e-29	up-up
ENSGALG00000001035	gga-miR-6625-5p	1.35631	0.00252291	6.73114	1.22611e-29	up-up
ENSGALG00000001035	gga-miR-30e-5p	-1.34935	4.69244e-21	6.73114	1.22611e-29	down-up
ENSGALG00000001035	gga-miR-6615-5p	-1.21002	0.00557	6.73114	1.22611e-29	down-up
ENSGALG00000001035	gga-miR-7455-3p	1.16526	1.10061e-14	6.73114	1.22611e-29	up-up
ENSGALG00000001035	gga-miR-6583-5p	3.3863	0.00450435	6.73114	1.22611e-29	up-up
ENSGALG00000001035	gga-miR-34c-5p	-1.66886	2.81381e-12	6.73114	1.22611e-29	down-up
ENSGALG00000001035	gga-miR-1636	1.21127	0.000432669	6.73114	1.22611e-29	up-up
ENSGALG00000001038	gga-miR-128-1-5p	-1.97944	0.000160621	1.1838	0.000415671	down-up
ENSGALG00000001038	gga-miR-2188-5p	-1.03933	0.00499379	1.1838	0.000415671	down-up
ENSGALG00000001038	gga-miR-184-3p	7.49729	0	1.1838	0.000415671	up-up
ENSGALG00000001038	gga-miR-1797	-3.3938	0.00489994	1.1838	0.000415671	down-up
ENSGALG00000001038	gga-miR-1801	-1.65742	0.0197191	1.1838	0.000415671	down-up
ENSGALG00000001038	gga-miR-6583-5p	3.3863	0.00450435	1.1838	0.000415671	up-up
ENSGALG00000001038	gga-miR-1636	1.21127	0.000432669	1.1838	0.000415671	up-up
ENSGALG00000001038	gga-miR-138-5p	-1.20636	1.98745e-302	1.1838	0.000415671	down-up
ENSGALG00000001038	gga-miR-3533	-3.07255	5.14029e-07	1.1838	0.000415671	down-up
ENSGALG00000001042	gga-miR-142-5p	-1.94685	0.027582	1.01049	3.13968e-08	down-up
ENSGALG00000001042	gga-miR-1589	-1.22447	0.0305242	1.01049	3.13968e-08	down-up
ENSGALG00000001042	gga-miR-1772-5p	2.01496	0.00620463	1.01049	3.13968e-08	up-up
ENSGALG00000001042	gga-miR-1b-3p	-1.80951	0.00396754	1.01049	3.13968e-08	down-up
ENSGALG00000001042	gga-miR-183	1.38695	0.0157445	1.01049	3.13968e-08	up-up
ENSGALG00000001042	gga-miR-1682	2.07045	4.83332e-07	1.01049	3.13968e-08	up-up
ENSGALG00000001042	gga-miR-1801	-1.65742	0.0197191	1.01049	3.13968e-08	down-up
ENSGALG00000001042	gga-miR-6657-3p	1.16846	0.0210358	1.01049	3.13968e-08	up-up
ENSGALG00000001069	gga-miR-211	1.10199	4.79083e-25	-1.28294	1.06473e-97	up-down
ENSGALG00000001069	gga-miR-138-5p	-1.20636	1.98745e-302	-1.28294	1.06473e-97	down-down
ENSGALG00000001069	gga-miR-204	1.10199	4.79083e-25	-1.28294	1.06473e-97	up-down
ENSGALG00000001069	gga-miR-1676-3p	1.27537	0.0102316	-1.28294	1.06473e-97	up-down
ENSGALG00000001069	gga-miR-1772-5p	2.01496	0.00620463	-1.28294	1.06473e-97	up-down
ENSGALG00000001069	gga-miR-183	1.38695	0.0157445	-1.28294	1.06473e-97	up-down
ENSGALG00000001069	gga-miR-222b-3p	1.64023	5.64375e-06	-1.28294	1.06473e-97	up-down
ENSGALG00000001069	gga-miR-1710	3.3863	0.00450435	-1.28294	1.06473e-97	up-down
ENSGALG00000001069	gga-miR-3533	-3.07255	5.14029e-07	-1.28294	1.06473e-97	down-down
ENSGALG00000001069	gga-miR-6657-3p	1.16846	0.0210358	-1.28294	1.06473e-97	up-down
ENSGALG00000001069	gga-miR-34c-5p	-1.66886	2.81381e-12	-1.28294	1.06473e-97	down-down
ENSGALG00000001109	gga-miR-6669-5p	1.37815	6.96155e-09	-1.27971	8.70966e-05	up-down
ENSGALG00000001109	gga-miR-1574-3p	2.38695	0.016692	-1.27971	8.70966e-05	up-down
ENSGALG00000001109	gga-miR-460a-5p	-2.53204	0.00994591	-1.27971	8.70966e-05	down-down
ENSGALG00000001109	gga-miR-6583-5p	3.3863	0.00450435	-1.27971	8.70966e-05	up-down
ENSGALG00000001109	gga-miR-2188-5p	-1.03933	0.00499379	-1.27971	8.70966e-05	down-down
ENSGALG00000001109	gga-miR-196-5p	1.29764	1.72944e-37	-1.27971	8.70966e-05	up-down
ENSGALG00000001115	gga-miR-142-5p	-1.94685	0.027582	1.92922	0.000156918	down-up
ENSGALG00000001115	gga-miR-204	1.10199	4.79083e-25	1.92922	0.000156918	up-up
ENSGALG00000001115	gga-miR-1609	-1.54066	1.03053e-07	1.92922	0.000156918	down-up
ENSGALG00000001115	gga-miR-449a	9.22222	5.70931e-17	1.92922	0.000156918	up-up
ENSGALG00000001115	gga-miR-460a-5p	-2.53204	0.00994591	1.92922	0.000156918	down-up
ENSGALG00000001115	gga-miR-9-5p	5.31973	1.34833e-74	1.92922	0.000156918	up-up
ENSGALG00000001115	gga-miR-1656	1.17542	0.00481392	1.92922	0.000156918	up-up
ENSGALG00000001115	gga-miR-1574-3p	2.38695	0.016692	1.92922	0.000156918	up-up
ENSGALG00000001115	gga-miR-10b-5p	-3.93055	1.20278e-07	1.92922	0.000156918	down-up
ENSGALG00000001115	gga-miR-3530-3p	1.40324	6.14957e-07	1.92922	0.000156918	up-up
ENSGALG00000001115	gga-miR-2188-5p	-1.03933	0.00499379	1.92922	0.000156918	down-up
ENSGALG00000001115	gga-miR-211	1.10199	4.79083e-25	1.92922	0.000156918	up-up
ENSGALG00000001126	gga-miR-3533	-3.07255	5.14029e-07	1.51648	3.79772e-56	down-up
ENSGALG00000001126	gga-miR-6625-5p	1.35631	0.00252291	1.51648	3.79772e-56	up-up
ENSGALG00000001126	gga-miR-1772-5p	2.01496	0.00620463	1.51648	3.79772e-56	up-up
ENSGALG00000001126	gga-miR-1797	-3.3938	0.00489994	1.51648	3.79772e-56	down-up
ENSGALG00000001126	gga-miR-128-1-5p	-1.97944	0.000160621	1.51648	3.79772e-56	down-up
ENSGALG00000001126	gga-miR-6657-3p	1.16846	0.0210358	1.51648	3.79772e-56	up-up
ENSGALG00000001126	gga-miR-204	1.10199	4.79083e-25	1.51648	3.79772e-56	up-up
ENSGALG00000001126	gga-miR-1589	-1.22447	0.0305242	1.51648	3.79772e-56	down-up
ENSGALG00000001126	gga-miR-2188-5p	-1.03933	0.00499379	1.51648	3.79772e-56	down-up
ENSGALG00000001126	gga-miR-449c-5p	2.57134	0.000103242	1.51648	3.79772e-56	up-up
ENSGALG00000001126	gga-miR-138-5p	-1.20636	1.98745e-302	1.51648	3.79772e-56	down-up
ENSGALG00000001126	gga-miR-211	1.10199	4.79083e-25	1.51648	3.79772e-56	up-up
ENSGALG00000001143	gga-miR-1306-5p	1.32376	1.616e-14	1.79464	8.13218e-05	up-up
ENSGALG00000001143	gga-miR-128-1-5p	-1.97944	0.000160621	1.79464	8.13218e-05	down-up
ENSGALG00000001143	gga-miR-1706	1.1416	0.000630387	1.79464	8.13218e-05	up-up
ENSGALG00000001143	gga-miR-6615-5p	-1.21002	0.00557	1.79464	8.13218e-05	down-up
ENSGALG00000001143	gga-miR-34c-5p	-1.66886	2.81381e-12	1.79464	8.13218e-05	down-up
ENSGALG00000001143	gga-miR-6657-3p	1.16846	0.0210358	1.79464	8.13218e-05	up-up
ENSGALG00000001143	gga-miR-1306-5p	1.32376	1.616e-14	1.79464	8.13218e-05	up-up
ENSGALG00000001143	gga-miR-222b-3p	1.64023	5.64375e-06	1.79464	8.13218e-05	up-up
ENSGALG00000001143	gga-miR-142-5p	-1.94685	0.027582	1.79464	8.13218e-05	down-up
ENSGALG00000001143	gga-miR-1801	-1.65742	0.0197191	1.79464	8.13218e-05	down-up
ENSGALG00000001143	gga-miR-6594-5p	3.3863	0.00450435	1.79464	8.13218e-05	up-up
ENSGALG00000001143	gga-miR-142-5p	-1.94685	0.027582	1.79464	8.13218e-05	down-up
ENSGALG00000001143	gga-miR-1609	-1.54066	1.03053e-07	1.79464	8.13218e-05	down-up
ENSGALG00000001143	gga-miR-1609	-1.54066	1.03053e-07	1.79464	8.13218e-05	down-up
ENSGALG00000001143	gga-miR-1706	1.1416	0.000630387	1.79464	8.13218e-05	up-up
ENSGALG00000001143	gga-miR-1801	-1.65742	0.0197191	1.79464	8.13218e-05	down-up
ENSGALG00000001169	gga-miR-449a	9.22222	5.70931e-17	2.53626	2.90523e-27	up-up
ENSGALG00000001169	gga-miR-7441-5p	1.43769	1.78363e-07	2.53626	2.90523e-27	up-up
ENSGALG00000001169	gga-miR-2188-5p	-1.03933	0.00499379	2.53626	2.90523e-27	down-up
ENSGALG00000001169	gga-miR-1801	-1.65742	0.0197191	2.53626	2.90523e-27	down-up
ENSGALG00000001169	gga-miR-449c-5p	2.57134	0.000103242	2.53626	2.90523e-27	up-up
ENSGALG00000001169	gga-miR-6625-5p	1.35631	0.00252291	2.53626	2.90523e-27	up-up
ENSGALG00000001169	gga-miR-1306-5p	1.32376	1.616e-14	2.53626	2.90523e-27	up-up
ENSGALG00000001169	gga-miR-1552-3p	-1.77303	0.0235468	2.53626	2.90523e-27	down-up
ENSGALG00000001169	gga-miR-1574-3p	2.38695	0.016692	2.53626	2.90523e-27	up-up
ENSGALG00000001169	gga-miR-490-3p	6.99977	0.000337082	2.53626	2.90523e-27	up-up
ENSGALG00000001169	gga-miR-142-5p	-1.94685	0.027582	2.53626	2.90523e-27	down-up
ENSGALG00000001169	gga-miR-1609	-1.54066	1.03053e-07	2.53626	2.90523e-27	down-up
ENSGALG00000001169	gga-miR-128-1-5p	-1.97944	0.000160621	2.53626	2.90523e-27	down-up
ENSGALG00000001169	gga-miR-1699	6.4026	6.76349e-25	2.53626	2.90523e-27	up-up
ENSGALG00000001169	gga-miR-1636	1.21127	0.000432669	2.53626	2.90523e-27	up-up
ENSGALG00000001169	gga-miR-9-5p	5.31973	1.34833e-74	2.53626	2.90523e-27	up-up
ENSGALG00000001191	gga-miR-1434	1.77547	2.74023e-09	6.12984	0.000892093	up-up
ENSGALG00000001191	gga-miR-183	1.38695	0.0157445	6.12984	0.000892093	up-up
ENSGALG00000001191	gga-miR-449c-5p	2.57134	0.000103242	6.12984	0.000892093	up-up
ENSGALG00000001191	gga-miR-3533	-3.07255	5.14029e-07	6.12984	0.000892093	down-up
ENSGALG00000001191	gga-miR-2188-5p	-1.03933	0.00499379	6.12984	0.000892093	down-up
ENSGALG00000001191	gga-miR-1682	2.07045	4.83332e-07	6.12984	0.000892093	up-up
ENSGALG00000001191	gga-miR-1555-5p	2.42978	0.00217552	6.12984	0.000892093	up-up
ENSGALG00000001191	gga-miR-1797	-3.3938	0.00489994	6.12984	0.000892093	down-up
ENSGALG00000001191	gga-miR-126-5p	-1.02668	0.018621	6.12984	0.000892093	down-up
ENSGALG00000001191	gga-miR-1552-3p	-1.77303	0.0235468	6.12984	0.000892093	down-up
ENSGALG00000001191	gga-miR-1699	6.4026	6.76349e-25	6.12984	0.000892093	up-up
ENSGALG00000001191	gga-miR-1706	1.1416	0.000630387	6.12984	0.000892093	up-up
ENSGALG00000001229	gga-miR-142-5p	-1.94685	0.027582	1.13482	1.40485e-09	down-up
ENSGALG00000001229	gga-miR-1797	-3.3938	0.00489994	1.13482	1.40485e-09	down-up
ENSGALG00000001229	gga-miR-1555-5p	2.42978	0.00217552	1.13482	1.40485e-09	up-up
ENSGALG00000001229	gga-miR-6625-5p	1.35631	0.00252291	1.13482	1.40485e-09	up-up
ENSGALG00000001229	gga-miR-3533	-3.07255	5.14029e-07	1.13482	1.40485e-09	down-up
ENSGALG00000001229	gga-miR-490-3p	6.99977	0.000337082	1.13482	1.40485e-09	up-up
ENSGALG00000001229	gga-miR-1b-3p	-1.80951	0.00396754	1.13482	1.40485e-09	down-up
ENSGALG00000001229	gga-miR-9-5p	5.31973	1.34833e-74	1.13482	1.40485e-09	up-up
ENSGALG00000001229	gga-miR-6583-5p	3.3863	0.00450435	1.13482	1.40485e-09	up-up
ENSGALG00000001234	gga-miR-1676-3p	1.27537	0.0102316	5.21268	1.0626e-09	up-up
ENSGALG00000001234	gga-miR-6583-5p	3.3863	0.00450435	5.21268	1.0626e-09	up-up
ENSGALG00000001234	gga-miR-1589	-1.22447	0.0305242	5.21268	1.0626e-09	down-up
ENSGALG00000001234	gga-miR-1801	-1.65742	0.0197191	5.21268	1.0626e-09	down-up
ENSGALG00000001234	gga-miR-2188-5p	-1.03933	0.00499379	5.21268	1.0626e-09	down-up
ENSGALG00000001234	gga-miR-1574-3p	2.38695	0.016692	5.21268	1.0626e-09	up-up
ENSGALG00000001234	gga-miR-222b-3p	1.64023	5.64375e-06	5.21268	1.0626e-09	up-up
ENSGALG00000001256	gga-miR-6594-5p	3.3863	0.00450435	2.40532	1.47419e-05	up-up
ENSGALG00000001256	gga-miR-1710	3.3863	0.00450435	2.40532	1.47419e-05	up-up
ENSGALG00000001256	gga-miR-1552-3p	-1.77303	0.0235468	2.40532	1.47419e-05	down-up
ENSGALG00000001256	gga-miR-1699	6.4026	6.76349e-25	2.40532	1.47419e-05	up-up
ENSGALG00000001256	gga-miR-490-3p	6.99977	0.000337082	2.40532	1.47419e-05	up-up
ENSGALG00000001256	gga-miR-1801	-1.65742	0.0197191	2.40532	1.47419e-05	down-up
ENSGALG00000001256	gga-miR-1609	-1.54066	1.03053e-07	2.40532	1.47419e-05	down-up
ENSGALG00000001256	gga-miR-1772-5p	2.01496	0.00620463	2.40532	1.47419e-05	up-up
ENSGALG00000001256	gga-miR-222b-3p	1.64023	5.64375e-06	2.40532	1.47419e-05	up-up
ENSGALG00000001256	gga-miR-1676-3p	1.27537	0.0102316	2.40532	1.47419e-05	up-up
ENSGALG00000001256	gga-miR-6625-5p	1.35631	0.00252291	2.40532	1.47419e-05	up-up
ENSGALG00000001281	gga-miR-1706	1.1416	0.000630387	1.31198	4.13405e-13	up-up
ENSGALG00000001281	gga-miR-449a	9.22222	5.70931e-17	1.31198	4.13405e-13	up-up
ENSGALG00000001281	gga-miR-1674	-1.24247	0.0383105	1.31198	4.13405e-13	down-up
ENSGALG00000001281	gga-miR-30e-5p	-1.34935	4.69244e-21	1.31198	4.13405e-13	down-up
ENSGALG00000001281	gga-miR-1552-3p	-1.77303	0.0235468	1.31198	4.13405e-13	down-up
ENSGALG00000001281	gga-miR-1710	3.3863	0.00450435	1.31198	4.13405e-13	up-up
ENSGALG00000001281	gga-miR-7441-5p	1.43769	1.78363e-07	1.31198	4.13405e-13	up-up
ENSGALG00000001281	gga-miR-449c-5p	2.57134	0.000103242	1.31198	4.13405e-13	up-up
ENSGALG00000001281	gga-miR-2188-5p	-1.03933	0.00499379	1.31198	4.13405e-13	down-up
ENSGALG00000001291	gga-miR-7455-3p	1.16526	1.10061e-14	1.86716	3.19542e-35	up-up
ENSGALG00000001291	gga-miR-6657-3p	1.16846	0.0210358	1.86716	3.19542e-35	up-up
ENSGALG00000001291	gga-miR-2188-5p	-1.03933	0.00499379	1.86716	3.19542e-35	down-up
ENSGALG00000001291	gga-miR-126-5p	-1.02668	0.018621	1.86716	3.19542e-35	down-up
ENSGALG00000001343	gga-miR-1797	-3.3938	0.00489994	1.75216	3.08617e-32	down-up
ENSGALG00000001343	gga-miR-128-1-5p	-1.97944	0.000160621	1.75216	3.08617e-32	down-up
ENSGALG00000001343	gga-miR-10b-5p	-3.93055	1.20278e-07	1.75216	3.08617e-32	down-up
ENSGALG00000001343	gga-miR-1682	2.07045	4.83332e-07	1.75216	3.08617e-32	up-up
ENSGALG00000001343	gga-miR-1434	1.77547	2.74023e-09	1.75216	3.08617e-32	up-up
ENSGALG00000001343	gga-miR-1625-5p	-1.62	7.08883e-14	1.75216	3.08617e-32	down-up
ENSGALG00000001343	gga-miR-1694	3.83439	2.69242e-07	1.75216	3.08617e-32	up-up
ENSGALG00000001343	gga-miR-138-5p	-1.20636	1.98745e-302	1.75216	3.08617e-32	down-up
ENSGALG00000001343	gga-miR-1699	6.4026	6.76349e-25	1.75216	3.08617e-32	up-up
ENSGALG00000001343	gga-miR-6625-5p	1.35631	0.00252291	1.75216	3.08617e-32	up-up
ENSGALG00000001343	gga-miR-34c-5p	-1.66886	2.81381e-12	1.75216	3.08617e-32	down-up
ENSGALG00000001343	gga-miR-1636	1.21127	0.000432669	1.75216	3.08617e-32	up-up
ENSGALG00000001343	gga-miR-1589	-1.22447	0.0305242	1.75216	3.08617e-32	down-up
ENSGALG00000001352	gga-miR-34c-5p	-1.66886	2.81381e-12	7.78981	0.000243623	down-up
ENSGALG00000001352	gga-miR-128-1-5p	-1.97944	0.000160621	7.78981	0.000243623	down-up
ENSGALG00000001352	gga-miR-1625-5p	-1.62	7.08883e-14	7.78981	0.000243623	down-up
ENSGALG00000001352	gga-miR-7455-3p	1.16526	1.10061e-14	7.78981	0.000243623	up-up
ENSGALG00000001407	gga-miR-3533	-3.07255	5.14029e-07	1.25848	9.47764e-05	down-up
ENSGALG00000001407	gga-miR-10b-5p	-3.93055	1.20278e-07	1.25848	9.47764e-05	down-up
ENSGALG00000001407	gga-miR-1772-5p	2.01496	0.00620463	1.25848	9.47764e-05	up-up
ENSGALG00000001407	gga-miR-196-5p	1.29764	1.72944e-37	1.25848	9.47764e-05	up-up
ENSGALG00000001407	gga-miR-1574-3p	2.38695	0.016692	1.25848	9.47764e-05	up-up
ENSGALG00000001407	gga-miR-1589	-1.22447	0.0305242	1.25848	9.47764e-05	down-up
ENSGALG00000001407	gga-miR-6615-5p	-1.21002	0.00557	1.25848	9.47764e-05	down-up
ENSGALG00000001407	gga-miR-128-1-5p	-1.97944	0.000160621	1.25848	9.47764e-05	down-up
ENSGALG00000001407	gga-miR-184-3p	7.49729	0	1.25848	9.47764e-05	up-up
ENSGALG00000001407	gga-miR-1552-3p	-1.77303	0.0235468	1.25848	9.47764e-05	down-up
ENSGALG00000001407	gga-miR-6625-5p	1.35631	0.00252291	1.25848	9.47764e-05	up-up
ENSGALG00000001407	gga-miR-7441-5p	1.43769	1.78363e-07	1.25848	9.47764e-05	up-up
ENSGALG00000001407	gga-miR-6594-5p	3.3863	0.00450435	1.25848	9.47764e-05	up-up
ENSGALG00000001407	gga-miR-34c-5p	-1.66886	2.81381e-12	1.25848	9.47764e-05	down-up
ENSGALG00000001407	gga-miR-449a	9.22222	5.70931e-17	1.25848	9.47764e-05	up-up
ENSGALG00000001410	gga-miR-126-5p	-1.02668	0.018621	4.09069	0.00029916	down-up
ENSGALG00000001410	gga-miR-6615-5p	-1.21002	0.00557	4.09069	0.00029916	down-up
ENSGALG00000001410	gga-miR-383-5p	-1.1161	2.22339e-32	4.09069	0.00029916	down-up
ENSGALG00000001410	gga-miR-1552-3p	-1.77303	0.0235468	4.09069	0.00029916	down-up
ENSGALG00000001410	gga-miR-1b-3p	-1.80951	0.00396754	4.09069	0.00029916	down-up
ENSGALG00000001410	gga-miR-1801	-1.65742	0.0197191	4.09069	0.00029916	down-up
ENSGALG00000001410	gga-miR-1434	1.77547	2.74023e-09	4.09069	0.00029916	up-up
ENSGALG00000001410	gga-miR-2188-5p	-1.03933	0.00499379	4.09069	0.00029916	down-up
ENSGALG00000001410	gga-miR-7455-3p	1.16526	1.10061e-14	4.09069	0.00029916	up-up
ENSGALG00000001410	gga-miR-460a-5p	-2.53204	0.00994591	4.09069	0.00029916	down-up
ENSGALG00000001437	gga-miR-6594-5p	3.3863	0.00450435	4.17315	0.000164891	up-up
ENSGALG00000001437	gga-miR-1772-5p	2.01496	0.00620463	4.17315	0.000164891	up-up
ENSGALG00000001437	gga-miR-1772-5p	2.01496	0.00620463	4.17315	0.000164891	up-up
ENSGALG00000001437	gga-miR-1772-5p	2.01496	0.00620463	4.17315	0.000164891	up-up
ENSGALG00000001437	gga-miR-128-1-5p	-1.97944	0.000160621	4.17315	0.000164891	down-up
ENSGALG00000001437	gga-miR-130c-5p	2.38695	0.000501254	4.17315	0.000164891	up-up
ENSGALG00000001437	gga-miR-1676-3p	1.27537	0.0102316	4.17315	0.000164891	up-up
ENSGALG00000001437	gga-miR-1699	6.4026	6.76349e-25	4.17315	0.000164891	up-up
ENSGALG00000001437	gga-miR-130c-5p	2.38695	0.000501254	4.17315	0.000164891	up-up
ENSGALG00000001437	gga-miR-142-5p	-1.94685	0.027582	4.17315	0.000164891	down-up
ENSGALG00000001437	gga-miR-142-5p	-1.94685	0.027582	4.17315	0.000164891	down-up
ENSGALG00000001437	gga-miR-128-1-5p	-1.97944	0.000160621	4.17315	0.000164891	down-up
ENSGALG00000001437	gga-miR-130c-5p	2.38695	0.000501254	4.17315	0.000164891	up-up
ENSGALG00000001437	gga-miR-142-5p	-1.94685	0.027582	4.17315	0.000164891	down-up
ENSGALG00000001437	gga-miR-138-5p	-1.20636	1.98745e-302	4.17315	0.000164891	down-up
ENSGALG00000001437	gga-miR-3530-3p	1.40324	6.14957e-07	4.17315	0.000164891	up-up
ENSGALG00000001437	gga-miR-138-5p	-1.20636	1.98745e-302	4.17315	0.000164891	down-up
ENSGALG00000001437	gga-miR-138-5p	-1.20636	1.98745e-302	4.17315	0.000164891	down-up
ENSGALG00000001437	gga-miR-130c-5p	2.38695	0.000501254	4.17315	0.000164891	up-up
ENSGALG00000001437	gga-miR-3538	3.42978	1.48106e-07	4.17315	0.000164891	up-up
ENSGALG00000001437	gga-miR-138-5p	-1.20636	1.98745e-302	4.17315	0.000164891	down-up
ENSGALG00000001437	gga-miR-128-1-5p	-1.97944	0.000160621	4.17315	0.000164891	down-up
ENSGALG00000001437	gga-miR-3538	3.42978	1.48106e-07	4.17315	0.000164891	up-up
ENSGALG00000001450	gga-miR-1574-3p	2.38695	0.016692	1.47453	6.27545e-05	up-up
ENSGALG00000001450	gga-miR-1682	2.07045	4.83332e-07	1.47453	6.27545e-05	up-up
ENSGALG00000001450	gga-miR-3533	-3.07255	5.14029e-07	1.47453	6.27545e-05	down-up
ENSGALG00000001450	gga-miR-1801	-1.65742	0.0197191	1.47453	6.27545e-05	down-up
ENSGALG00000001450	gga-miR-1b-3p	-1.80951	0.00396754	1.47453	6.27545e-05	down-up
ENSGALG00000001450	gga-miR-9-5p	5.31973	1.34833e-74	1.47453	6.27545e-05	up-up
ENSGALG00000001450	gga-miR-1552-3p	-1.77303	0.0235468	1.47453	6.27545e-05	down-up
ENSGALG00000001450	gga-miR-3538	3.42978	1.48106e-07	1.47453	6.27545e-05	up-up
ENSGALG00000001450	gga-miR-138-5p	-1.20636	1.98745e-302	1.47453	6.27545e-05	down-up
ENSGALG00000001450	gga-miR-128-1-5p	-1.97944	0.000160621	1.47453	6.27545e-05	down-up
ENSGALG00000001450	gga-miR-490-3p	6.99977	0.000337082	1.47453	6.27545e-05	up-up
ENSGALG00000001450	gga-miR-34c-5p	-1.66886	2.81381e-12	1.47453	6.27545e-05	down-up
ENSGALG00000001459	gga-miR-2188-5p	-1.03933	0.00499379	1.68539	9.56983e-30	down-up
ENSGALG00000001459	gga-miR-1772-5p	2.01496	0.00620463	1.68539	9.56983e-30	up-up
ENSGALG00000001459	gga-miR-1801	-1.65742	0.0197191	1.68539	9.56983e-30	down-up
ENSGALG00000001459	gga-miR-6594-5p	3.3863	0.00450435	1.68539	9.56983e-30	up-up
ENSGALG00000001459	gga-miR-128-1-5p	-1.97944	0.000160621	1.68539	9.56983e-30	down-up
ENSGALG00000001459	gga-miR-7441-5p	1.43769	1.78363e-07	1.68539	9.56983e-30	up-up
ENSGALG00000001491	gga-miR-9-5p	5.31973	1.34833e-74	1.76994	2.81944e-22	up-up
ENSGALG00000001491	gga-miR-449c-5p	2.57134	0.000103242	1.76994	2.81944e-22	up-up
ENSGALG00000001491	gga-miR-138-5p	-1.20636	1.98745e-302	1.76994	2.81944e-22	down-up
ENSGALG00000001491	gga-miR-1589	-1.22447	0.0305242	1.76994	2.81944e-22	down-up
ENSGALG00000001491	gga-miR-1555-5p	2.42978	0.00217552	1.76994	2.81944e-22	up-up
ENSGALG00000001491	gga-miR-383-5p	-1.1161	2.22339e-32	1.76994	2.81944e-22	down-up
ENSGALG00000001491	gga-miR-1552-3p	-1.77303	0.0235468	1.76994	2.81944e-22	down-up
ENSGALG00000001491	gga-miR-130c-5p	2.38695	0.000501254	1.76994	2.81944e-22	up-up
ENSGALG00000001491	gga-miR-490-3p	6.99977	0.000337082	1.76994	2.81944e-22	up-up
ENSGALG00000001491	gga-miR-7441-5p	1.43769	1.78363e-07	1.76994	2.81944e-22	up-up
ENSGALG00000001491	gga-miR-1676-3p	1.27537	0.0102316	1.76994	2.81944e-22	up-up
ENSGALG00000001491	gga-miR-184-3p	7.49729	0	1.76994	2.81944e-22	up-up
ENSGALG00000001491	gga-miR-7455-3p	1.16526	1.10061e-14	1.76994	2.81944e-22	up-up
ENSGALG00000001491	gga-miR-1625-5p	-1.62	7.08883e-14	1.76994	2.81944e-22	down-up
ENSGALG00000001491	gga-miR-1b-3p	-1.80951	0.00396754	1.76994	2.81944e-22	down-up
ENSGALG00000001491	gga-miR-183	1.38695	0.0157445	1.76994	2.81944e-22	up-up
ENSGALG00000001491	gga-miR-1709	-1.80929	0.0461271	1.76994	2.81944e-22	down-up
ENSGALG00000001491	gga-miR-1636	1.21127	0.000432669	1.76994	2.81944e-22	up-up
ENSGALG00000001516	gga-miR-1589	-1.22447	0.0305242	1.50005	8.02212e-45	down-up
ENSGALG00000001516	gga-miR-1552-3p	-1.77303	0.0235468	1.50005	8.02212e-45	down-up
ENSGALG00000001516	gga-miR-1699	6.4026	6.76349e-25	1.50005	8.02212e-45	up-up
ENSGALG00000001516	gga-miR-7455-3p	1.16526	1.10061e-14	1.50005	8.02212e-45	up-up
ENSGALG00000001516	gga-miR-2188-5p	-1.03933	0.00499379	1.50005	8.02212e-45	down-up
ENSGALG00000001516	gga-miR-1772-5p	2.01496	0.00620463	1.50005	8.02212e-45	up-up
ENSGALG00000001527	gga-miR-1772-5p	2.01496	0.00620463	2.87198	1.9307e-27	up-up
ENSGALG00000001527	gga-miR-449a	9.22222	5.70931e-17	2.87198	1.9307e-27	up-up
ENSGALG00000001527	gga-miR-2188-5p	-1.03933	0.00499379	2.87198	1.9307e-27	down-up
ENSGALG00000001527	gga-miR-126-5p	-1.02668	0.018621	2.87198	1.9307e-27	down-up
ENSGALG00000001527	gga-miR-449c-5p	2.57134	0.000103242	2.87198	1.9307e-27	up-up
ENSGALG00000001527	gga-miR-1674	-1.24247	0.0383105	2.87198	1.9307e-27	down-up
ENSGALG00000001527	gga-miR-1306-5p	1.32376	1.616e-14	2.87198	1.9307e-27	up-up
ENSGALG00000001527	gga-miR-1656	1.17542	0.00481392	2.87198	1.9307e-27	up-up
ENSGALG00000001527	gga-miR-128-1-5p	-1.97944	0.000160621	2.87198	1.9307e-27	down-up
ENSGALG00000001527	gga-miR-6594-5p	3.3863	0.00450435	2.87198	1.9307e-27	up-up
ENSGALG00000001527	gga-miR-1574-3p	2.38695	0.016692	2.87198	1.9307e-27	up-up
ENSGALG00000001527	gga-miR-34c-5p	-1.66886	2.81381e-12	2.87198	1.9307e-27	down-up
ENSGALG00000001527	gga-miR-6583-5p	3.3863	0.00450435	2.87198	1.9307e-27	up-up
ENSGALG00000001527	gga-miR-7455-3p	1.16526	1.10061e-14	2.87198	1.9307e-27	up-up
ENSGALG00000001621	gga-miR-6594-5p	3.3863	0.00450435	2.80231	1.07263e-27	up-up
ENSGALG00000001621	gga-miR-1656	1.17542	0.00481392	2.80231	1.07263e-27	up-up
ENSGALG00000001648	gga-miR-1797	-3.3938	0.00489994	1.37004	1.85678e-151	down-up
ENSGALG00000001648	gga-miR-183	1.38695	0.0157445	1.37004	1.85678e-151	up-up
ENSGALG00000001648	gga-miR-204	1.10199	4.79083e-25	1.37004	1.85678e-151	up-up
ENSGALG00000001648	gga-miR-211	1.10199	4.79083e-25	1.37004	1.85678e-151	up-up
ENSGALG00000001648	gga-miR-128-1-5p	-1.97944	0.000160621	1.37004	1.85678e-151	down-up
ENSGALG00000001662	gga-miR-3533	-3.07255	5.14029e-07	2.6553	3.96035e-07	down-up
ENSGALG00000001662	gga-miR-3538	3.42978	1.48106e-07	2.6553	3.96035e-07	up-up
ENSGALG00000001662	gga-miR-9-5p	5.31973	1.34833e-74	2.6553	3.96035e-07	up-up
ENSGALG00000001662	gga-miR-1609	-1.54066	1.03053e-07	2.6553	3.96035e-07	down-up
ENSGALG00000001662	gga-miR-10b-5p	-3.93055	1.20278e-07	2.6553	3.96035e-07	down-up
ENSGALG00000001662	gga-miR-1710	3.3863	0.00450435	2.6553	3.96035e-07	up-up
ENSGALG00000001662	gga-miR-1589	-1.22447	0.0305242	2.6553	3.96035e-07	down-up
ENSGALG00000001662	gga-miR-1676-3p	1.27537	0.0102316	2.6553	3.96035e-07	up-up
ENSGALG00000001662	gga-miR-1306-5p	1.32376	1.616e-14	2.6553	3.96035e-07	up-up
ENSGALG00000001662	gga-miR-1801	-1.65742	0.0197191	2.6553	3.96035e-07	down-up
ENSGALG00000001662	gga-miR-1715-3p	6.87431	0.000657641	2.6553	3.96035e-07	up-up
ENSGALG00000001664	gga-miR-1589	-1.22447	0.0305242	1.09182	9.07124e-28	down-up
ENSGALG00000001664	gga-miR-183	1.38695	0.0157445	1.09182	9.07124e-28	up-up
ENSGALG00000001664	gga-miR-204	1.10199	4.79083e-25	1.09182	9.07124e-28	up-up
ENSGALG00000001664	gga-miR-128-1-5p	-1.97944	0.000160621	1.09182	9.07124e-28	down-up
ENSGALG00000001664	gga-miR-6615-5p	-1.21002	0.00557	1.09182	9.07124e-28	down-up
ENSGALG00000001664	gga-miR-1674	-1.24247	0.0383105	1.09182	9.07124e-28	down-up
ENSGALG00000001664	gga-miR-1609	-1.54066	1.03053e-07	1.09182	9.07124e-28	down-up
ENSGALG00000001664	gga-miR-1306-5p	1.32376	1.616e-14	1.09182	9.07124e-28	up-up
ENSGALG00000001664	gga-miR-211	1.10199	4.79083e-25	1.09182	9.07124e-28	up-up
ENSGALG00000001664	gga-miR-1710	3.3863	0.00450435	1.09182	9.07124e-28	up-up
ENSGALG00000001664	gga-miR-2188-5p	-1.03933	0.00499379	1.09182	9.07124e-28	down-up
ENSGALG00000001664	gga-miR-6583-5p	3.3863	0.00450435	1.09182	9.07124e-28	up-up
ENSGALG00000001697	gga-miR-211	1.10199	4.79083e-25	1.25848	9.48062e-05	up-up
ENSGALG00000001697	gga-miR-130c-5p	2.38695	0.000501254	1.25848	9.48062e-05	up-up
ENSGALG00000001697	gga-miR-1797	-3.3938	0.00489994	1.25848	9.48062e-05	down-up
ENSGALG00000001697	gga-miR-3533	-3.07255	5.14029e-07	1.25848	9.48062e-05	down-up
ENSGALG00000001697	gga-miR-1710	3.3863	0.00450435	1.25848	9.48062e-05	up-up
ENSGALG00000001697	gga-miR-460a-5p	-2.53204	0.00994591	1.25848	9.48062e-05	down-up
ENSGALG00000001697	gga-miR-1682	2.07045	4.83332e-07	1.25848	9.48062e-05	up-up
ENSGALG00000001697	gga-miR-138-5p	-1.20636	1.98745e-302	1.25848	9.48062e-05	down-up
ENSGALG00000001697	gga-miR-126-5p	-1.02668	0.018621	1.25848	9.48062e-05	down-up
ENSGALG00000001697	gga-miR-204	1.10199	4.79083e-25	1.25848	9.48062e-05	up-up
ENSGALG00000001697	gga-miR-1434	1.77547	2.74023e-09	1.25848	9.48062e-05	up-up
ENSGALG00000001697	gga-miR-1555-5p	2.42978	0.00217552	1.25848	9.48062e-05	up-up
ENSGALG00000001697	gga-miR-30e-5p	-1.34935	4.69244e-21	1.25848	9.48062e-05	down-up
ENSGALG00000001697	gga-miR-383-5p	-1.1161	2.22339e-32	1.25848	9.48062e-05	down-up
ENSGALG00000001727	gga-miR-6657-3p	1.16846	0.0210358	1.09176	6.45491e-08	up-up
ENSGALG00000001727	gga-miR-1715-3p	6.87431	0.000657641	1.09176	6.45491e-08	up-up
ENSGALG00000001727	gga-miR-1706	1.1416	0.000630387	1.09176	6.45491e-08	up-up
ENSGALG00000001727	gga-miR-138-5p	-1.20636	1.98745e-302	1.09176	6.45491e-08	down-up
ENSGALG00000001727	gga-miR-1589	-1.22447	0.0305242	1.09176	6.45491e-08	down-up
ENSGALG00000001727	gga-miR-6625-5p	1.35631	0.00252291	1.09176	6.45491e-08	up-up
ENSGALG00000001727	gga-miR-1710	3.3863	0.00450435	1.09176	6.45491e-08	up-up
ENSGALG00000001727	gga-miR-3530-3p	1.40324	6.14957e-07	1.09176	6.45491e-08	up-up
ENSGALG00000001727	gga-miR-1574-3p	2.38695	0.016692	1.09176	6.45491e-08	up-up
ENSGALG00000001727	gga-miR-1709	-1.80929	0.0461271	1.09176	6.45491e-08	down-up
ENSGALG00000001727	gga-miR-1682	2.07045	4.83332e-07	1.09176	6.45491e-08	up-up
ENSGALG00000001727	gga-miR-1434	1.77547	2.74023e-09	1.09176	6.45491e-08	up-up
ENSGALG00000001727	gga-miR-128-1-5p	-1.97944	0.000160621	1.09176	6.45491e-08	down-up
ENSGALG00000001727	gga-miR-1694	3.83439	2.69242e-07	1.09176	6.45491e-08	up-up
ENSGALG00000001789	gga-miR-6583-5p	3.3863	0.00450435	-1.52495	3.69302e-20	up-down
ENSGALG00000001789	gga-miR-128-1-5p	-1.97944	0.000160621	-1.52495	3.69302e-20	down-down
ENSGALG00000001789	gga-miR-1434	1.77547	2.74023e-09	-1.52495	3.69302e-20	up-down
ENSGALG00000001789	gga-miR-183	1.38695	0.0157445	-1.52495	3.69302e-20	up-down
ENSGALG00000001789	gga-miR-1589	-1.22447	0.0305242	-1.52495	3.69302e-20	down-down
ENSGALG00000001789	gga-miR-383-5p	-1.1161	2.22339e-32	-1.52495	3.69302e-20	down-down
ENSGALG00000001789	gga-miR-34c-5p	-1.66886	2.81381e-12	-1.52495	3.69302e-20	down-down
ENSGALG00000001789	gga-miR-1694	3.83439	2.69242e-07	-1.52495	3.69302e-20	up-down
ENSGALG00000001789	gga-miR-2188-5p	-1.03933	0.00499379	-1.52495	3.69302e-20	down-down
ENSGALG00000001812	gga-miR-490-3p	6.99977	0.000337082	1.45358	9.79785e-43	up-up
ENSGALG00000001812	gga-miR-3533	-3.07255	5.14029e-07	1.45358	9.79785e-43	down-up
ENSGALG00000001812	gga-miR-128-1-5p	-1.97944	0.000160621	1.45358	9.79785e-43	down-up
ENSGALG00000001812	gga-miR-1674	-1.24247	0.0383105	1.45358	9.79785e-43	down-up
ENSGALG00000001812	gga-miR-1797	-3.3938	0.00489994	1.45358	9.79785e-43	down-up
ENSGALG00000001812	gga-miR-1589	-1.22447	0.0305242	1.45358	9.79785e-43	down-up
ENSGALG00000001812	gga-miR-1574-3p	2.38695	0.016692	1.45358	9.79785e-43	up-up
ENSGALG00000001832	gga-miR-34c-5p	-1.66886	2.81381e-12	1.79677	1.89727e-05	down-up
ENSGALG00000001832	gga-miR-2188-5p	-1.03933	0.00499379	1.79677	1.89727e-05	down-up
ENSGALG00000001832	gga-miR-1715-3p	6.87431	0.000657641	1.79677	1.89727e-05	up-up
ENSGALG00000001832	gga-miR-3533	-3.07255	5.14029e-07	1.79677	1.89727e-05	down-up
ENSGALG00000001832	gga-miR-1772-5p	2.01496	0.00620463	1.79677	1.89727e-05	up-up
ENSGALG00000001832	gga-miR-7455-3p	1.16526	1.10061e-14	1.79677	1.89727e-05	up-up
ENSGALG00000001832	gga-miR-7441-5p	1.43769	1.78363e-07	1.79677	1.89727e-05	up-up
ENSGALG00000001832	gga-miR-383-5p	-1.1161	2.22339e-32	1.79677	1.89727e-05	down-up
ENSGALG00000001832	gga-miR-1609	-1.54066	1.03053e-07	1.79677	1.89727e-05	down-up
ENSGALG00000001847	gga-miR-1772-5p	2.01496	0.00620463	1.0914	7.20815e-33	up-up
ENSGALG00000001847	gga-miR-449c-5p	2.57134	0.000103242	1.0914	7.20815e-33	up-up
ENSGALG00000001847	gga-miR-6594-5p	3.3863	0.00450435	1.0914	7.20815e-33	up-up
ENSGALG00000001847	gga-miR-449c-5p	2.57134	0.000103242	1.0914	7.20815e-33	up-up
ENSGALG00000001847	gga-miR-3530-3p	1.40324	6.14957e-07	1.0914	7.20815e-33	up-up
ENSGALG00000001847	gga-miR-1682	2.07045	4.83332e-07	1.0914	7.20815e-33	up-up
ENSGALG00000001847	gga-miR-383-5p	-1.1161	2.22339e-32	1.0914	7.20815e-33	down-up
ENSGALG00000001847	gga-miR-1555-5p	2.42978	0.00217552	1.0914	7.20815e-33	up-up
ENSGALG00000001847	gga-miR-490-3p	6.99977	0.000337082	1.0914	7.20815e-33	up-up
ENSGALG00000001847	gga-miR-1710	3.3863	0.00450435	1.0914	7.20815e-33	up-up
ENSGALG00000001847	gga-miR-1710	3.3863	0.00450435	1.0914	7.20815e-33	up-up
ENSGALG00000001847	gga-miR-126-5p	-1.02668	0.018621	1.0914	7.20815e-33	down-up
ENSGALG00000001847	gga-miR-196-5p	1.29764	1.72944e-37	1.0914	7.20815e-33	up-up
ENSGALG00000001847	gga-miR-126-5p	-1.02668	0.018621	1.0914	7.20815e-33	down-up
ENSGALG00000001847	gga-miR-1682	2.07045	4.83332e-07	1.0914	7.20815e-33	up-up
ENSGALG00000001847	gga-miR-1b-3p	-1.80951	0.00396754	1.0914	7.20815e-33	down-up
ENSGALG00000001847	gga-miR-1555-5p	2.42978	0.00217552	1.0914	7.20815e-33	up-up
ENSGALG00000001847	gga-miR-1636	1.21127	0.000432669	1.0914	7.20815e-33	up-up
ENSGALG00000001847	gga-miR-130c-5p	2.38695	0.000501254	1.0914	7.20815e-33	up-up
ENSGALG00000001847	gga-miR-1574-3p	2.38695	0.016692	1.0914	7.20815e-33	up-up
ENSGALG00000001847	gga-miR-3533	-3.07255	5.14029e-07	1.0914	7.20815e-33	down-up
ENSGALG00000001847	gga-miR-10b-5p	-3.93055	1.20278e-07	1.0914	7.20815e-33	down-up
ENSGALG00000001847	gga-miR-3533	-3.07255	5.14029e-07	1.0914	7.20815e-33	down-up
ENSGALG00000001857	gga-miR-449a	9.22222	5.70931e-17	4.14073	7.75444e-20	up-up
ENSGALG00000001857	gga-miR-1553-3p	1.29675	0.00611606	4.14073	7.75444e-20	up-up
ENSGALG00000001857	gga-miR-126-5p	-1.02668	0.018621	4.14073	7.75444e-20	down-up
ENSGALG00000001857	gga-miR-375	1.24115	7.27622e-06	4.14073	7.75444e-20	up-up
ENSGALG00000001857	gga-miR-1706	1.1416	0.000630387	4.14073	7.75444e-20	up-up
ENSGALG00000001857	gga-miR-3538	3.42978	1.48106e-07	4.14073	7.75444e-20	up-up
ENSGALG00000001857	gga-miR-3533	-3.07255	5.14029e-07	4.14073	7.75444e-20	down-up
ENSGALG00000001857	gga-miR-383-5p	-1.1161	2.22339e-32	4.14073	7.75444e-20	down-up
ENSGALG00000001857	gga-miR-34c-5p	-1.66886	2.81381e-12	4.14073	7.75444e-20	down-up
ENSGALG00000001857	gga-miR-10b-5p	-3.93055	1.20278e-07	4.14073	7.75444e-20	down-up
ENSGALG00000001857	gga-miR-2188-5p	-1.03933	0.00499379	4.14073	7.75444e-20	down-up
ENSGALG00000001857	gga-miR-3530-3p	1.40324	6.14957e-07	4.14073	7.75444e-20	up-up
ENSGALG00000001857	gga-miR-142-5p	-1.94685	0.027582	4.14073	7.75444e-20	down-up
ENSGALG00000001866	gga-miR-128-1-5p	-1.97944	0.000160621	7.20485	4.83937e-06	down-up
ENSGALG00000001866	gga-miR-1797	-3.3938	0.00489994	7.20485	4.83937e-06	down-up
ENSGALG00000001866	gga-miR-1636	1.21127	0.000432669	7.20485	4.83937e-06	up-up
ENSGALG00000001866	gga-miR-138-5p	-1.20636	1.98745e-302	7.20485	4.83937e-06	down-up
ENSGALG00000001866	gga-miR-6583-5p	3.3863	0.00450435	7.20485	4.83937e-06	up-up
ENSGALG00000001870	gga-miR-1694	3.83439	2.69242e-07	1.23715	3.29763e-33	up-up
ENSGALG00000001870	gga-miR-1797	-3.3938	0.00489994	1.23715	3.29763e-33	down-up
ENSGALG00000001870	gga-miR-1797	-3.3938	0.00489994	1.23715	3.29763e-33	down-up
ENSGALG00000001870	gga-miR-1574-3p	2.38695	0.016692	1.23715	3.29763e-33	up-up
ENSGALG00000001870	gga-miR-1656	1.17542	0.00481392	1.23715	3.29763e-33	up-up
ENSGALG00000001870	gga-miR-3533	-3.07255	5.14029e-07	1.23715	3.29763e-33	down-up
ENSGALG00000001870	gga-miR-1434	1.77547	2.74023e-09	1.23715	3.29763e-33	up-up
ENSGALG00000001870	gga-miR-460a-5p	-2.53204	0.00994591	1.23715	3.29763e-33	down-up
ENSGALG00000001870	gga-miR-1b-3p	-1.80951	0.00396754	1.23715	3.29763e-33	down-up
ENSGALG00000001870	gga-miR-142-5p	-1.94685	0.027582	1.23715	3.29763e-33	down-up
ENSGALG00000001870	gga-miR-1b-3p	-1.80951	0.00396754	1.23715	3.29763e-33	down-up
ENSGALG00000001870	gga-miR-1694	3.83439	2.69242e-07	1.23715	3.29763e-33	up-up
ENSGALG00000001870	gga-miR-460a-5p	-2.53204	0.00994591	1.23715	3.29763e-33	down-up
ENSGALG00000001870	gga-miR-196-5p	1.29764	1.72944e-37	1.23715	3.29763e-33	up-up
ENSGALG00000001870	gga-miR-1710	3.3863	0.00450435	1.23715	3.29763e-33	up-up
ENSGALG00000001870	gga-miR-1656	1.17542	0.00481392	1.23715	3.29763e-33	up-up
ENSGALG00000001870	gga-miR-1574-3p	2.38695	0.016692	1.23715	3.29763e-33	up-up
ENSGALG00000001870	gga-miR-142-5p	-1.94685	0.027582	1.23715	3.29763e-33	down-up
ENSGALG00000001870	gga-miR-1710	3.3863	0.00450435	1.23715	3.29763e-33	up-up
ENSGALG00000001870	gga-miR-3533	-3.07255	5.14029e-07	1.23715	3.29763e-33	down-up
ENSGALG00000001870	gga-miR-34c-5p	-1.66886	2.81381e-12	1.23715	3.29763e-33	down-up
ENSGALG00000001879	gga-miR-1797	-3.3938	0.00489994	-1.09439	7.27966e-10	down-down
ENSGALG00000001879	gga-miR-2188-5p	-1.03933	0.00499379	-1.09439	7.27966e-10	down-down
ENSGALG00000001879	gga-miR-10b-5p	-3.93055	1.20278e-07	-1.09439	7.27966e-10	down-down
ENSGALG00000001879	gga-miR-1656	1.17542	0.00481392	-1.09439	7.27966e-10	up-down
ENSGALG00000001879	gga-miR-1801	-1.65742	0.0197191	-1.09439	7.27966e-10	down-down
ENSGALG00000001879	gga-miR-7455-3p	1.16526	1.10061e-14	-1.09439	7.27966e-10	up-down
ENSGALG00000001879	gga-miR-1674	-1.24247	0.0383105	-1.09439	7.27966e-10	down-down
ENSGALG00000001879	gga-miR-1b-3p	-1.80951	0.00396754	-1.09439	7.27966e-10	down-down
ENSGALG00000001879	gga-miR-1676-3p	1.27537	0.0102316	-1.09439	7.27966e-10	up-down
ENSGALG00000001879	gga-miR-3533	-3.07255	5.14029e-07	-1.09439	7.27966e-10	down-down
ENSGALG00000001879	gga-miR-142-5p	-1.94685	0.027582	-1.09439	7.27966e-10	down-down
ENSGALG00000001879	gga-miR-6615-5p	-1.21002	0.00557	-1.09439	7.27966e-10	down-down
ENSGALG00000001879	gga-miR-1574-3p	2.38695	0.016692	-1.09439	7.27966e-10	up-down
ENSGALG00000001879	gga-miR-183	1.38695	0.0157445	-1.09439	7.27966e-10	up-down
ENSGALG00000001879	gga-miR-196-5p	1.29764	1.72944e-37	-1.09439	7.27966e-10	up-down
ENSGALG00000001879	gga-miR-1636	1.21127	0.000432669	-1.09439	7.27966e-10	up-down
ENSGALG00000001882	gga-miR-211	1.10199	4.79083e-25	4.46265	1.42585e-05	up-up
ENSGALG00000001882	gga-miR-1706	1.1416	0.000630387	4.46265	1.42585e-05	up-up
ENSGALG00000001882	gga-miR-10b-5p	-3.93055	1.20278e-07	4.46265	1.42585e-05	down-up
ENSGALG00000001882	gga-miR-6657-3p	1.16846	0.0210358	4.46265	1.42585e-05	up-up
ENSGALG00000001882	gga-miR-7455-3p	1.16526	1.10061e-14	4.46265	1.42585e-05	up-up
ENSGALG00000001882	gga-miR-1676-3p	1.27537	0.0102316	4.46265	1.42585e-05	up-up
ENSGALG00000001882	gga-miR-30e-5p	-1.34935	4.69244e-21	4.46265	1.42585e-05	down-up
ENSGALG00000001882	gga-miR-142-5p	-1.94685	0.027582	4.46265	1.42585e-05	down-up
ENSGALG00000001882	gga-miR-383-5p	-1.1161	2.22339e-32	4.46265	1.42585e-05	down-up
ENSGALG00000001882	gga-miR-1625-5p	-1.62	7.08883e-14	4.46265	1.42585e-05	down-up
ENSGALG00000001882	gga-miR-204	1.10199	4.79083e-25	4.46265	1.42585e-05	up-up
ENSGALG00000001882	gga-miR-222b-3p	1.64023	5.64375e-06	4.46265	1.42585e-05	up-up
ENSGALG00000001882	gga-miR-1656	1.17542	0.00481392	4.46265	1.42585e-05	up-up
ENSGALG00000001882	gga-miR-1306-5p	1.32376	1.616e-14	4.46265	1.42585e-05	up-up
ENSGALG00000001895	gga-miR-196-5p	1.29764	1.72944e-37	2.03297	1.50344e-47	up-up
ENSGALG00000001895	gga-miR-1589	-1.22447	0.0305242	2.03297	1.50344e-47	down-up
ENSGALG00000001895	gga-miR-6657-3p	1.16846	0.0210358	2.03297	1.50344e-47	up-up
ENSGALG00000001895	gga-miR-183	1.38695	0.0157445	2.03297	1.50344e-47	up-up
ENSGALG00000001916	gga-miR-2188-5p	-1.03933	0.00499379	1.51675	1.55137e-28	down-up
ENSGALG00000001916	gga-miR-184-3p	7.49729	0	1.51675	1.55137e-28	up-up
ENSGALG00000001916	gga-miR-1706	1.1416	0.000630387	1.51675	1.55137e-28	up-up
ENSGALG00000001916	gga-miR-1434	1.77547	2.74023e-09	1.51675	1.55137e-28	up-up
ENSGALG00000001916	gga-miR-1589	-1.22447	0.0305242	1.51675	1.55137e-28	down-up
ENSGALG00000001916	gga-miR-1b-3p	-1.80951	0.00396754	1.51675	1.55137e-28	down-up
ENSGALG00000001916	gga-miR-6583-5p	3.3863	0.00450435	1.51675	1.55137e-28	up-up
ENSGALG00000001916	gga-miR-1555-5p	2.42978	0.00217552	1.51675	1.55137e-28	up-up
ENSGALG00000001916	gga-miR-126-5p	-1.02668	0.018621	1.51675	1.55137e-28	down-up
ENSGALG00000001916	gga-miR-3533	-3.07255	5.14029e-07	1.51675	1.55137e-28	down-up
ENSGALG00000001916	gga-miR-10b-5p	-3.93055	1.20278e-07	1.51675	1.55137e-28	down-up
ENSGALG00000001916	gga-miR-1709	-1.80929	0.0461271	1.51675	1.55137e-28	down-up
ENSGALG00000001918	gga-miR-3538	3.42978	1.48106e-07	2.37668	4.68081e-08	up-up
ENSGALG00000001918	gga-miR-3533	-3.07255	5.14029e-07	2.37668	4.68081e-08	down-up
ENSGALG00000001918	gga-miR-1801	-1.65742	0.0197191	2.37668	4.68081e-08	down-up
ENSGALG00000001918	gga-miR-10b-5p	-3.93055	1.20278e-07	2.37668	4.68081e-08	down-up
ENSGALG00000001918	gga-miR-34c-5p	-1.66886	2.81381e-12	2.37668	4.68081e-08	down-up
ENSGALG00000001918	gga-miR-128-1-5p	-1.97944	0.000160621	2.37668	4.68081e-08	down-up
ENSGALG00000001918	gga-miR-1709	-1.80929	0.0461271	2.37668	4.68081e-08	down-up
ENSGALG00000001918	gga-miR-142-5p	-1.94685	0.027582	2.37668	4.68081e-08	down-up
ENSGALG00000001918	gga-miR-138-5p	-1.20636	1.98745e-302	2.37668	4.68081e-08	down-up
ENSGALG00000001925	gga-miR-7441-5p	1.43769	1.78363e-07	1.21133	0.000353298	up-up
ENSGALG00000001925	gga-miR-1699	6.4026	6.76349e-25	1.21133	0.000353298	up-up
ENSGALG00000001925	gga-miR-34c-5p	-1.66886	2.81381e-12	1.21133	0.000353298	down-up
ENSGALG00000001925	gga-miR-1589	-1.22447	0.0305242	1.21133	0.000353298	down-up
ENSGALG00000001925	gga-miR-6594-5p	3.3863	0.00450435	1.21133	0.000353298	up-up
ENSGALG00000001925	gga-miR-130c-5p	2.38695	0.000501254	1.21133	0.000353298	up-up
ENSGALG00000001925	gga-miR-1801	-1.65742	0.0197191	1.21133	0.000353298	down-up
ENSGALG00000001925	gga-miR-126-5p	-1.02668	0.018621	1.21133	0.000353298	down-up
ENSGALG00000001925	gga-miR-3533	-3.07255	5.14029e-07	1.21133	0.000353298	down-up
ENSGALG00000001925	gga-miR-7455-3p	1.16526	1.10061e-14	1.21133	0.000353298	up-up
ENSGALG00000001925	gga-miR-490-3p	6.99977	0.000337082	1.21133	0.000353298	up-up
ENSGALG00000001926	gga-miR-6594-5p	3.3863	0.00450435	1.75856	9.64493e-107	up-up
ENSGALG00000001926	gga-miR-1676-3p	1.27537	0.0102316	1.75856	9.64493e-107	up-up
ENSGALG00000001926	gga-miR-1636	1.21127	0.000432669	1.75856	9.64493e-107	up-up
ENSGALG00000001926	gga-miR-34c-5p	-1.66886	2.81381e-12	1.75856	9.64493e-107	down-up
ENSGALG00000001926	gga-miR-1674	-1.24247	0.0383105	1.75856	9.64493e-107	down-up
ENSGALG00000001926	gga-miR-184-3p	7.49729	0	1.75856	9.64493e-107	up-up
ENSGALG00000001926	gga-miR-1772-5p	2.01496	0.00620463	1.75856	9.64493e-107	up-up
ENSGALG00000001926	gga-miR-1656	1.17542	0.00481392	1.75856	9.64493e-107	up-up
ENSGALG00000001938	gga-miR-2188-5p	-1.03933	0.00499379	1.09356	9.74987e-57	down-up
ENSGALG00000001938	gga-miR-30e-5p	-1.34935	4.69244e-21	1.09356	9.74987e-57	down-up
ENSGALG00000001938	gga-miR-211	1.10199	4.79083e-25	1.09356	9.74987e-57	up-up
ENSGALG00000001938	gga-miR-3530-3p	1.40324	6.14957e-07	1.09356	9.74987e-57	up-up
ENSGALG00000001938	gga-miR-6583-5p	3.3863	0.00450435	1.09356	9.74987e-57	up-up
ENSGALG00000001938	gga-miR-449a	9.22222	5.70931e-17	1.09356	9.74987e-57	up-up
ENSGALG00000001938	gga-miR-1b-3p	-1.80951	0.00396754	1.09356	9.74987e-57	down-up
ENSGALG00000001938	gga-miR-204	1.10199	4.79083e-25	1.09356	9.74987e-57	up-up
ENSGALG00000001938	gga-miR-6625-5p	1.35631	0.00252291	1.09356	9.74987e-57	up-up
ENSGALG00000001938	gga-miR-7441-5p	1.43769	1.78363e-07	1.09356	9.74987e-57	up-up
ENSGALG00000001938	gga-miR-1609	-1.54066	1.03053e-07	1.09356	9.74987e-57	down-up
ENSGALG00000001938	gga-miR-34c-5p	-1.66886	2.81381e-12	1.09356	9.74987e-57	down-up
ENSGALG00000001939	gga-miR-138-5p	-1.20636	1.98745e-302	1.80991	1.77341e-98	down-up
ENSGALG00000001939	gga-miR-460a-5p	-2.53204	0.00994591	1.80991	1.77341e-98	down-up
ENSGALG00000001939	gga-miR-1553-3p	1.29675	0.00611606	1.80991	1.77341e-98	up-up
ENSGALG00000001939	gga-miR-1676-3p	1.27537	0.0102316	1.80991	1.77341e-98	up-up
ENSGALG00000001939	gga-miR-1772-5p	2.01496	0.00620463	1.80991	1.77341e-98	up-up
ENSGALG00000001939	gga-miR-196-5p	1.29764	1.72944e-37	1.80991	1.77341e-98	up-up
ENSGALG00000001939	gga-miR-6583-5p	3.3863	0.00450435	1.80991	1.77341e-98	up-up
ENSGALG00000001939	gga-miR-449a	9.22222	5.70931e-17	1.80991	1.77341e-98	up-up
ENSGALG00000002005	gga-miR-6657-3p	1.16846	0.0210358	-1.74068	1.45851e-24	up-down
ENSGALG00000002005	gga-miR-6625-5p	1.35631	0.00252291	-1.74068	1.45851e-24	up-down
ENSGALG00000002005	gga-miR-1772-5p	2.01496	0.00620463	-1.74068	1.45851e-24	up-down
ENSGALG00000002005	gga-miR-1710	3.3863	0.00450435	-1.74068	1.45851e-24	up-down
ENSGALG00000002005	gga-miR-1674	-1.24247	0.0383105	-1.74068	1.45851e-24	down-down
ENSGALG00000002005	gga-miR-3533	-3.07255	5.14029e-07	-1.74068	1.45851e-24	down-down
ENSGALG00000002005	gga-miR-1674	-1.24247	0.0383105	-1.74068	1.45851e-24	down-down
ENSGALG00000002005	gga-miR-1797	-3.3938	0.00489994	-1.74068	1.45851e-24	down-down
ENSGALG00000002005	gga-miR-1772-5p	2.01496	0.00620463	-1.74068	1.45851e-24	up-down
ENSGALG00000002005	gga-miR-138-5p	-1.20636	1.98745e-302	-1.74068	1.45851e-24	down-down
ENSGALG00000002005	gga-miR-6594-5p	3.3863	0.00450435	-1.74068	1.45851e-24	up-down
ENSGALG00000002005	gga-miR-1636	1.21127	0.000432669	-1.74068	1.45851e-24	up-down
ENSGALG00000002005	gga-miR-1b-3p	-1.80951	0.00396754	-1.74068	1.45851e-24	down-down
ENSGALG00000002005	gga-miR-1552-3p	-1.77303	0.0235468	-1.74068	1.45851e-24	down-down
ENSGALG00000002005	gga-miR-138-5p	-1.20636	1.98745e-302	-1.74068	1.45851e-24	down-down
ENSGALG00000002005	gga-miR-1589	-1.22447	0.0305242	-1.74068	1.45851e-24	down-down
ENSGALG00000002009	gga-miR-383-5p	-1.1161	2.22339e-32	1.72905	0.000188457	down-up
ENSGALG00000002009	gga-miR-7441-5p	1.43769	1.78363e-07	1.72905	0.000188457	up-up
ENSGALG00000002009	gga-miR-1710	3.3863	0.00450435	1.72905	0.000188457	up-up
ENSGALG00000002009	gga-miR-3533	-3.07255	5.14029e-07	1.72905	0.000188457	down-up
ENSGALG00000002009	gga-miR-1682	2.07045	4.83332e-07	1.72905	0.000188457	up-up
ENSGALG00000002009	gga-miR-3530-3p	1.40324	6.14957e-07	1.72905	0.000188457	up-up
ENSGALG00000002009	gga-miR-490-3p	6.99977	0.000337082	1.72905	0.000188457	up-up
ENSGALG00000002009	gga-miR-128-1-5p	-1.97944	0.000160621	1.72905	0.000188457	down-up
ENSGALG00000002009	gga-miR-1656	1.17542	0.00481392	1.72905	0.000188457	up-up
ENSGALG00000002009	gga-miR-1589	-1.22447	0.0305242	1.72905	0.000188457	down-up
ENSGALG00000002009	gga-miR-138-5p	-1.20636	1.98745e-302	1.72905	0.000188457	down-up
ENSGALG00000002028	gga-miR-1674	-1.24247	0.0383105	1.61466	4.83886e-05	down-up
ENSGALG00000002028	gga-miR-183	1.38695	0.0157445	1.61466	4.83886e-05	up-up
ENSGALG00000002028	gga-miR-6594-5p	3.3863	0.00450435	1.61466	4.83886e-05	up-up
ENSGALG00000002028	gga-miR-1589	-1.22447	0.0305242	1.61466	4.83886e-05	down-up
ENSGALG00000002028	gga-miR-7455-3p	1.16526	1.10061e-14	1.61466	4.83886e-05	up-up
ENSGALG00000002028	gga-miR-126-5p	-1.02668	0.018621	1.61466	4.83886e-05	down-up
ENSGALG00000002028	gga-miR-1694	3.83439	2.69242e-07	1.61466	4.83886e-05	up-up
ENSGALG00000002028	gga-miR-1609	-1.54066	1.03053e-07	1.61466	4.83886e-05	down-up
ENSGALG00000002028	gga-miR-1555-5p	2.42978	0.00217552	1.61466	4.83886e-05	up-up
ENSGALG00000002028	gga-miR-1636	1.21127	0.000432669	1.61466	4.83886e-05	up-up
ENSGALG00000002028	gga-miR-490-3p	6.99977	0.000337082	1.61466	4.83886e-05	up-up
ENSGALG00000002028	gga-miR-1306-5p	1.32376	1.616e-14	1.61466	4.83886e-05	up-up
ENSGALG00000002028	gga-miR-1715-3p	6.87431	0.000657641	1.61466	4.83886e-05	up-up
ENSGALG00000002028	gga-miR-1656	1.17542	0.00481392	1.61466	4.83886e-05	up-up
ENSGALG00000002028	gga-miR-2188-5p	-1.03933	0.00499379	1.61466	4.83886e-05	down-up
ENSGALG00000002040	gga-miR-383-5p	-1.1161	2.22339e-32	1.0417	1.31151e-21	down-up
ENSGALG00000002040	gga-miR-30e-5p	-1.34935	4.69244e-21	1.0417	1.31151e-21	down-up
ENSGALG00000002040	gga-miR-3538	3.42978	1.48106e-07	1.0417	1.31151e-21	up-up
ENSGALG00000002040	gga-miR-34c-5p	-1.66886	2.81381e-12	1.0417	1.31151e-21	down-up
ENSGALG00000002040	gga-miR-2188-5p	-1.03933	0.00499379	1.0417	1.31151e-21	down-up
ENSGALG00000002040	gga-miR-449c-5p	2.57134	0.000103242	1.0417	1.31151e-21	up-up
ENSGALG00000002040	gga-miR-126-5p	-1.02668	0.018621	1.0417	1.31151e-21	down-up
ENSGALG00000002040	gga-miR-3530-3p	1.40324	6.14957e-07	1.0417	1.31151e-21	up-up
ENSGALG00000002040	gga-miR-1609	-1.54066	1.03053e-07	1.0417	1.31151e-21	down-up
ENSGALG00000002040	gga-miR-183	1.38695	0.0157445	1.0417	1.31151e-21	up-up
ENSGALG00000002040	gga-miR-6615-5p	-1.21002	0.00557	1.0417	1.31151e-21	down-up
ENSGALG00000002040	gga-miR-460a-5p	-2.53204	0.00994591	1.0417	1.31151e-21	down-up
ENSGALG00000002081	gga-miR-30e-5p	-1.34935	4.69244e-21	1.27924	1.02412e-11	down-up
ENSGALG00000002081	gga-miR-1306-5p	1.32376	1.616e-14	1.27924	1.02412e-11	up-up
ENSGALG00000002081	gga-miR-130c-5p	2.38695	0.000501254	1.27924	1.02412e-11	up-up
ENSGALG00000002081	gga-miR-1589	-1.22447	0.0305242	1.27924	1.02412e-11	down-up
ENSGALG00000002081	gga-miR-383-5p	-1.1161	2.22339e-32	1.27924	1.02412e-11	down-up
ENSGALG00000002081	gga-miR-1552-3p	-1.77303	0.0235468	1.27924	1.02412e-11	down-up
ENSGALG00000002081	gga-miR-449a	9.22222	5.70931e-17	1.27924	1.02412e-11	up-up
ENSGALG00000002081	gga-miR-34c-5p	-1.66886	2.81381e-12	1.27924	1.02412e-11	down-up
ENSGALG00000002081	gga-miR-6625-5p	1.35631	0.00252291	1.27924	1.02412e-11	up-up
ENSGALG00000002081	gga-miR-1555-5p	2.42978	0.00217552	1.27924	1.02412e-11	up-up
ENSGALG00000002081	gga-miR-6615-5p	-1.21002	0.00557	1.27924	1.02412e-11	down-up
ENSGALG00000002081	gga-miR-1699	6.4026	6.76349e-25	1.27924	1.02412e-11	up-up
ENSGALG00000002081	gga-miR-126-5p	-1.02668	0.018621	1.27924	1.02412e-11	down-up
ENSGALG00000002081	gga-miR-128-1-5p	-1.97944	0.000160621	1.27924	1.02412e-11	down-up
ENSGALG00000002081	gga-miR-1797	-3.3938	0.00489994	1.27924	1.02412e-11	down-up
ENSGALG00000002098	gga-miR-3533	-3.07255	5.14029e-07	8.61057	1.28999e-23	down-up
ENSGALG00000002098	gga-miR-6615-5p	-1.21002	0.00557	8.61057	1.28999e-23	down-up
ENSGALG00000002098	gga-miR-1636	1.21127	0.000432669	8.61057	1.28999e-23	up-up
ENSGALG00000002098	gga-miR-460a-5p	-2.53204	0.00994591	8.61057	1.28999e-23	down-up
ENSGALG00000002098	gga-miR-2188-5p	-1.03933	0.00499379	8.61057	1.28999e-23	down-up
ENSGALG00000002098	gga-miR-1709	-1.80929	0.0461271	8.61057	1.28999e-23	down-up
ENSGALG00000002098	gga-miR-1674	-1.24247	0.0383105	8.61057	1.28999e-23	down-up
ENSGALG00000002098	gga-miR-183	1.38695	0.0157445	8.61057	1.28999e-23	up-up
ENSGALG00000002098	gga-miR-449a	9.22222	5.70931e-17	8.61057	1.28999e-23	up-up
ENSGALG00000002098	gga-miR-128-1-5p	-1.97944	0.000160621	8.61057	1.28999e-23	down-up
ENSGALG00000002130	gga-miR-1609	-1.54066	1.03053e-07	1.00322	3.08807e-13	down-up
ENSGALG00000002130	gga-miR-490-3p	6.99977	0.000337082	1.00322	3.08807e-13	up-up
ENSGALG00000002130	gga-miR-1589	-1.22447	0.0305242	1.00322	3.08807e-13	down-up
ENSGALG00000002130	gga-miR-375	1.24115	7.27622e-06	1.00322	3.08807e-13	up-up
ENSGALG00000002130	gga-miR-1682	2.07045	4.83332e-07	1.00322	3.08807e-13	up-up
ENSGALG00000002130	gga-miR-1801	-1.65742	0.0197191	1.00322	3.08807e-13	down-up
ENSGALG00000002130	gga-miR-6625-5p	1.35631	0.00252291	1.00322	3.08807e-13	up-up
ENSGALG00000002130	gga-miR-128-1-5p	-1.97944	0.000160621	1.00322	3.08807e-13	down-up
ENSGALG00000002130	gga-miR-1715-3p	6.87431	0.000657641	1.00322	3.08807e-13	up-up
ENSGALG00000002175	gga-miR-6669-5p	1.37815	6.96155e-09	1.4947	3.13555e-17	up-up
ENSGALG00000002175	gga-miR-196-5p	1.29764	1.72944e-37	1.4947	3.13555e-17	up-up
ENSGALG00000002175	gga-miR-126-5p	-1.02668	0.018621	1.4947	3.13555e-17	down-up
ENSGALG00000002175	gga-miR-204	1.10199	4.79083e-25	1.4947	3.13555e-17	up-up
ENSGALG00000002175	gga-miR-6583-5p	3.3863	0.00450435	1.4947	3.13555e-17	up-up
ENSGALG00000002175	gga-miR-1676-3p	1.27537	0.0102316	1.4947	3.13555e-17	up-up
ENSGALG00000002175	gga-miR-1709	-1.80929	0.0461271	1.4947	3.13555e-17	down-up
ENSGALG00000002175	gga-miR-1772-5p	2.01496	0.00620463	1.4947	3.13555e-17	up-up
ENSGALG00000002175	gga-miR-1434	1.77547	2.74023e-09	1.4947	3.13555e-17	up-up
ENSGALG00000002175	gga-miR-184-3p	7.49729	0	1.4947	3.13555e-17	up-up
ENSGALG00000002175	gga-miR-128-1-5p	-1.97944	0.000160621	1.4947	3.13555e-17	down-up
ENSGALG00000002175	gga-miR-460a-5p	-2.53204	0.00994591	1.4947	3.13555e-17	down-up
ENSGALG00000002175	gga-miR-490-3p	6.99977	0.000337082	1.4947	3.13555e-17	up-up
ENSGALG00000002175	gga-miR-183	1.38695	0.0157445	1.4947	3.13555e-17	up-up
ENSGALG00000002175	gga-miR-1574-3p	2.38695	0.016692	1.4947	3.13555e-17	up-up
ENSGALG00000002175	gga-miR-211	1.10199	4.79083e-25	1.4947	3.13555e-17	up-up
ENSGALG00000002175	gga-miR-30e-5p	-1.34935	4.69244e-21	1.4947	3.13555e-17	down-up
ENSGALG00000002192	gga-miR-1699	6.4026	6.76349e-25	2.65858	6.52689e-10	up-up
ENSGALG00000002192	gga-miR-1b-3p	-1.80951	0.00396754	2.65858	6.52689e-10	down-up
ENSGALG00000002192	gga-miR-383-5p	-1.1161	2.22339e-32	2.65858	6.52689e-10	down-up
ENSGALG00000002192	gga-miR-196-5p	1.29764	1.72944e-37	2.65858	6.52689e-10	up-up
ENSGALG00000002192	gga-miR-30e-5p	-1.34935	4.69244e-21	2.65858	6.52689e-10	down-up
ENSGALG00000002192	gga-miR-1772-5p	2.01496	0.00620463	2.65858	6.52689e-10	up-up
ENSGALG00000002192	gga-miR-1552-3p	-1.77303	0.0235468	2.65858	6.52689e-10	down-up
ENSGALG00000002192	gga-miR-1589	-1.22447	0.0305242	2.65858	6.52689e-10	down-up
ENSGALG00000002192	gga-miR-7441-5p	1.43769	1.78363e-07	2.65858	6.52689e-10	up-up
ENSGALG00000002192	gga-miR-1709	-1.80929	0.0461271	2.65858	6.52689e-10	down-up
ENSGALG00000002192	gga-miR-6583-5p	3.3863	0.00450435	2.65858	6.52689e-10	up-up
ENSGALG00000002192	gga-miR-183	1.38695	0.0157445	2.65858	6.52689e-10	up-up
ENSGALG00000002192	gga-miR-6625-5p	1.35631	0.00252291	2.65858	6.52689e-10	up-up
ENSGALG00000002193	gga-miR-1801	-1.65742	0.0197191	1.08811	0.000877986	down-up
ENSGALG00000002193	gga-miR-7441-5p	1.43769	1.78363e-07	1.08811	0.000877986	up-up
ENSGALG00000002193	gga-miR-34c-5p	-1.66886	2.81381e-12	1.08811	0.000877986	down-up
ENSGALG00000002193	gga-miR-1709	-1.80929	0.0461271	1.08811	0.000877986	down-up
ENSGALG00000002193	gga-miR-183	1.38695	0.0157445	1.08811	0.000877986	up-up
ENSGALG00000002193	gga-miR-6583-5p	3.3863	0.00450435	1.08811	0.000877986	up-up
ENSGALG00000002193	gga-miR-1772-5p	2.01496	0.00620463	1.08811	0.000877986	up-up
ENSGALG00000002193	gga-miR-30e-5p	-1.34935	4.69244e-21	1.08811	0.000877986	down-up
ENSGALG00000002193	gga-miR-449a	9.22222	5.70931e-17	1.08811	0.000877986	up-up
ENSGALG00000002193	gga-miR-1710	3.3863	0.00450435	1.08811	0.000877986	up-up
ENSGALG00000002193	gga-miR-1555-5p	2.42978	0.00217552	1.08811	0.000877986	up-up
ENSGALG00000002193	gga-miR-1306-5p	1.32376	1.616e-14	1.08811	0.000877986	up-up
ENSGALG00000002193	gga-miR-1682	2.07045	4.83332e-07	1.08811	0.000877986	up-up
ENSGALG00000002193	gga-miR-142-5p	-1.94685	0.027582	1.08811	0.000877986	down-up
ENSGALG00000002193	gga-miR-1589	-1.22447	0.0305242	1.08811	0.000877986	down-up
ENSGALG00000002193	gga-miR-1699	6.4026	6.76349e-25	1.08811	0.000877986	up-up
ENSGALG00000002193	gga-miR-128-1-5p	-1.97944	0.000160621	1.08811	0.000877986	down-up
ENSGALG00000002201	gga-miR-1772-5p	2.01496	0.00620463	1.79172	1.45378e-07	up-up
ENSGALG00000002201	gga-miR-1710	3.3863	0.00450435	1.79172	1.45378e-07	up-up
ENSGALG00000002201	gga-miR-184-3p	7.49729	0	1.79172	1.45378e-07	up-up
ENSGALG00000002201	gga-miR-6615-5p	-1.21002	0.00557	1.79172	1.45378e-07	down-up
ENSGALG00000002201	gga-miR-1306-5p	1.32376	1.616e-14	1.79172	1.45378e-07	up-up
ENSGALG00000002201	gga-miR-183	1.38695	0.0157445	1.79172	1.45378e-07	up-up
ENSGALG00000002201	gga-miR-7441-5p	1.43769	1.78363e-07	1.79172	1.45378e-07	up-up
ENSGALG00000002201	gga-miR-138-5p	-1.20636	1.98745e-302	1.79172	1.45378e-07	down-up
ENSGALG00000002201	gga-miR-130c-5p	2.38695	0.000501254	1.79172	1.45378e-07	up-up
ENSGALG00000002282	gga-miR-2188-5p	-1.03933	0.00499379	3.46265	6.91099e-07	down-up
ENSGALG00000002282	gga-miR-138-5p	-1.20636	1.98745e-302	3.46265	6.91099e-07	down-up
ENSGALG00000002282	gga-miR-128-1-5p	-1.97944	0.000160621	3.46265	6.91099e-07	down-up
ENSGALG00000002282	gga-miR-6669-5p	1.37815	6.96155e-09	3.46265	6.91099e-07	up-up
ENSGALG00000002282	gga-miR-1710	3.3863	0.00450435	3.46265	6.91099e-07	up-up
ENSGALG00000002282	gga-miR-126-5p	-1.02668	0.018621	3.46265	6.91099e-07	down-up
ENSGALG00000002282	gga-miR-142-5p	-1.94685	0.027582	3.46265	6.91099e-07	down-up
ENSGALG00000002282	gga-miR-1709	-1.80929	0.0461271	3.46265	6.91099e-07	down-up
ENSGALG00000002282	gga-miR-1555-5p	2.42978	0.00217552	3.46265	6.91099e-07	up-up
ENSGALG00000002282	gga-miR-449c-5p	2.57134	0.000103242	3.46265	6.91099e-07	up-up
ENSGALG00000002282	gga-miR-1682	2.07045	4.83332e-07	3.46265	6.91099e-07	up-up
ENSGALG00000002283	gga-miR-1574-3p	2.38695	0.016692	-1.17735	1.09642e-26	up-down
ENSGALG00000002283	gga-miR-1555-5p	2.42978	0.00217552	-1.17735	1.09642e-26	up-down
ENSGALG00000002283	gga-miR-196-5p	1.29764	1.72944e-37	-1.17735	1.09642e-26	up-down
ENSGALG00000002283	gga-miR-1772-5p	2.01496	0.00620463	-1.17735	1.09642e-26	up-down
ENSGALG00000002283	gga-miR-6615-5p	-1.21002	0.00557	-1.17735	1.09642e-26	down-down
ENSGALG00000002283	gga-miR-1552-3p	-1.77303	0.0235468	-1.17735	1.09642e-26	down-down
ENSGALG00000002283	gga-miR-3538	3.42978	1.48106e-07	-1.17735	1.09642e-26	up-down
ENSGALG00000002283	gga-miR-222b-3p	1.64023	5.64375e-06	-1.17735	1.09642e-26	up-down
ENSGALG00000002283	gga-miR-184-3p	7.49729	0	-1.17735	1.09642e-26	up-down
ENSGALG00000002283	gga-miR-1b-3p	-1.80951	0.00396754	-1.17735	1.09642e-26	down-down
ENSGALG00000002301	gga-miR-204	1.10199	4.79083e-25	1.17411	6.68925e-108	up-up
ENSGALG00000002301	gga-miR-6594-5p	3.3863	0.00450435	1.17411	6.68925e-108	up-up
ENSGALG00000002301	gga-miR-7441-5p	1.43769	1.78363e-07	1.17411	6.68925e-108	up-up
ENSGALG00000002301	gga-miR-1715-3p	6.87431	0.000657641	1.17411	6.68925e-108	up-up
ENSGALG00000002301	gga-miR-1609	-1.54066	1.03053e-07	1.17411	6.68925e-108	down-up
ENSGALG00000002301	gga-miR-128-1-5p	-1.97944	0.000160621	1.17411	6.68925e-108	down-up
ENSGALG00000002301	gga-miR-1636	1.21127	0.000432669	1.17411	6.68925e-108	up-up
ENSGALG00000002301	gga-miR-2188-5p	-1.03933	0.00499379	1.17411	6.68925e-108	down-up
ENSGALG00000002301	gga-miR-3530-3p	1.40324	6.14957e-07	1.17411	6.68925e-108	up-up
ENSGALG00000002301	gga-miR-211	1.10199	4.79083e-25	1.17411	6.68925e-108	up-up
ENSGALG00000002301	gga-miR-1306-5p	1.32376	1.616e-14	1.17411	6.68925e-108	up-up
ENSGALG00000002301	gga-miR-1b-3p	-1.80951	0.00396754	1.17411	6.68925e-108	down-up
ENSGALG00000002301	gga-miR-1709	-1.80929	0.0461271	1.17411	6.68925e-108	down-up
ENSGALG00000002301	gga-miR-1589	-1.22447	0.0305242	1.17411	6.68925e-108	down-up
ENSGALG00000002301	gga-miR-1574-3p	2.38695	0.016692	1.17411	6.68925e-108	up-up
ENSGALG00000002301	gga-miR-1772-5p	2.01496	0.00620463	1.17411	6.68925e-108	up-up
ENSGALG00000002301	gga-miR-6583-5p	3.3863	0.00450435	1.17411	6.68925e-108	up-up
ENSGALG00000002301	gga-miR-1710	3.3863	0.00450435	1.17411	6.68925e-108	up-up
ENSGALG00000002304	gga-miR-1306-5p	1.32376	1.616e-14	1.09927	2.11953e-13	up-up
ENSGALG00000002304	gga-miR-1710	3.3863	0.00450435	1.09927	2.11953e-13	up-up
ENSGALG00000002304	gga-miR-1709	-1.80929	0.0461271	1.09927	2.11953e-13	down-up
ENSGALG00000002304	gga-miR-2188-5p	-1.03933	0.00499379	1.09927	2.11953e-13	down-up
ENSGALG00000002304	gga-miR-1589	-1.22447	0.0305242	1.09927	2.11953e-13	down-up
ENSGALG00000002304	gga-miR-6625-5p	1.35631	0.00252291	1.09927	2.11953e-13	up-up
ENSGALG00000002304	gga-miR-1694	3.83439	2.69242e-07	1.09927	2.11953e-13	up-up
ENSGALG00000002304	gga-miR-1772-5p	2.01496	0.00620463	1.09927	2.11953e-13	up-up
ENSGALG00000002304	gga-miR-383-5p	-1.1161	2.22339e-32	1.09927	2.11953e-13	down-up
ENSGALG00000002311	gga-miR-6615-5p	-1.21002	0.00557	-2.64063	0.000247067	down-down
ENSGALG00000002311	gga-miR-1553-3p	1.29675	0.00611606	-2.64063	0.000247067	up-down
ENSGALG00000002311	gga-miR-1801	-1.65742	0.0197191	-2.64063	0.000247067	down-down
ENSGALG00000002311	gga-miR-449a	9.22222	5.70931e-17	-2.64063	0.000247067	up-down
ENSGALG00000002311	gga-miR-1682	2.07045	4.83332e-07	-2.64063	0.000247067	up-down
ENSGALG00000002311	gga-miR-6583-5p	3.3863	0.00450435	-2.64063	0.000247067	up-down
ENSGALG00000002311	gga-miR-1306-5p	1.32376	1.616e-14	-2.64063	0.000247067	up-down
ENSGALG00000002311	gga-miR-6594-5p	3.3863	0.00450435	-2.64063	0.000247067	up-down
ENSGALG00000002311	gga-miR-1699	6.4026	6.76349e-25	-2.64063	0.000247067	up-down
ENSGALG00000002311	gga-miR-1555-5p	2.42978	0.00217552	-2.64063	0.000247067	up-down
ENSGALG00000002311	gga-miR-1706	1.1416	0.000630387	-2.64063	0.000247067	up-down
ENSGALG00000002311	gga-miR-7441-5p	1.43769	1.78363e-07	-2.64063	0.000247067	up-down
ENSGALG00000002311	gga-miR-6625-5p	1.35631	0.00252291	-2.64063	0.000247067	up-down
ENSGALG00000002325	gga-miR-2188-5p	-1.03933	0.00499379	1.44683	2.83252e-05	down-up
ENSGALG00000002325	gga-miR-1625-5p	-1.62	7.08883e-14	1.44683	2.83252e-05	down-up
ENSGALG00000002325	gga-miR-1656	1.17542	0.00481392	1.44683	2.83252e-05	up-up
ENSGALG00000002325	gga-miR-10b-5p	-3.93055	1.20278e-07	1.44683	2.83252e-05	down-up
ENSGALG00000002325	gga-miR-1552-3p	-1.77303	0.0235468	1.44683	2.83252e-05	down-up
ENSGALG00000002325	gga-miR-3530-3p	1.40324	6.14957e-07	1.44683	2.83252e-05	up-up
ENSGALG00000002325	gga-miR-130c-5p	2.38695	0.000501254	1.44683	2.83252e-05	up-up
ENSGALG00000002325	gga-miR-1636	1.21127	0.000432669	1.44683	2.83252e-05	up-up
ENSGALG00000002325	gga-miR-1676-3p	1.27537	0.0102316	1.44683	2.83252e-05	up-up
ENSGALG00000002325	gga-miR-138-5p	-1.20636	1.98745e-302	1.44683	2.83252e-05	down-up
ENSGALG00000002338	gga-miR-1b-3p	-1.80951	0.00396754	1.09209	4.63e-17	down-up
ENSGALG00000002338	gga-miR-2188-5p	-1.03933	0.00499379	1.09209	4.63e-17	down-up
ENSGALG00000002338	gga-miR-449c-5p	2.57134	0.000103242	1.09209	4.63e-17	up-up
ENSGALG00000002338	gga-miR-183	1.38695	0.0157445	1.09209	4.63e-17	up-up
ENSGALG00000002338	gga-miR-128-1-5p	-1.97944	0.000160621	1.09209	4.63e-17	down-up
ENSGALG00000002338	gga-miR-1589	-1.22447	0.0305242	1.09209	4.63e-17	down-up
ENSGALG00000002338	gga-miR-30e-5p	-1.34935	4.69244e-21	1.09209	4.63e-17	down-up
ENSGALG00000002338	gga-miR-6615-5p	-1.21002	0.00557	1.09209	4.63e-17	down-up
ENSGALG00000002338	gga-miR-1434	1.77547	2.74023e-09	1.09209	4.63e-17	up-up
ENSGALG00000002338	gga-miR-1715-3p	6.87431	0.000657641	1.09209	4.63e-17	up-up
ENSGALG00000002338	gga-miR-1797	-3.3938	0.00489994	1.09209	4.63e-17	down-up
ENSGALG00000002338	gga-miR-130c-5p	2.38695	0.000501254	1.09209	4.63e-17	up-up
ENSGALG00000002338	gga-miR-1709	-1.80929	0.0461271	1.09209	4.63e-17	down-up
ENSGALG00000002338	gga-miR-1710	3.3863	0.00450435	1.09209	4.63e-17	up-up
ENSGALG00000002338	gga-miR-3533	-3.07255	5.14029e-07	1.09209	4.63e-17	down-up
ENSGALG00000002338	gga-miR-460a-5p	-2.53204	0.00994591	1.09209	4.63e-17	down-up
ENSGALG00000002338	gga-miR-142-5p	-1.94685	0.027582	1.09209	4.63e-17	down-up
ENSGALG00000002338	gga-miR-490-3p	6.99977	0.000337082	1.09209	4.63e-17	up-up
ENSGALG00000002338	gga-miR-383-5p	-1.1161	2.22339e-32	1.09209	4.63e-17	down-up
ENSGALG00000002342	gga-miR-1b-3p	-1.80951	0.00396754	1.16057	1.98786e-27	down-up
ENSGALG00000002342	gga-miR-1801	-1.65742	0.0197191	1.16057	1.98786e-27	down-up
ENSGALG00000002342	gga-miR-1555-5p	2.42978	0.00217552	1.16057	1.98786e-27	up-up
ENSGALG00000002342	gga-miR-6625-5p	1.35631	0.00252291	1.16057	1.98786e-27	up-up
ENSGALG00000002342	gga-miR-1699	6.4026	6.76349e-25	1.16057	1.98786e-27	up-up
ENSGALG00000002342	gga-miR-1589	-1.22447	0.0305242	1.16057	1.98786e-27	down-up
ENSGALG00000002342	gga-miR-449c-5p	2.57134	0.000103242	1.16057	1.98786e-27	up-up
ENSGALG00000002342	gga-miR-1434	1.77547	2.74023e-09	1.16057	1.98786e-27	up-up
ENSGALG00000002342	gga-miR-204	1.10199	4.79083e-25	1.16057	1.98786e-27	up-up
ENSGALG00000002342	gga-miR-1609	-1.54066	1.03053e-07	1.16057	1.98786e-27	down-up
ENSGALG00000002342	gga-miR-211	1.10199	4.79083e-25	1.16057	1.98786e-27	up-up
ENSGALG00000002347	gga-miR-34c-5p	-1.66886	2.81381e-12	1.26102	0.000935725	down-up
ENSGALG00000002347	gga-miR-2188-5p	-1.03933	0.00499379	1.26102	0.000935725	down-up
ENSGALG00000002347	gga-miR-1772-5p	2.01496	0.00620463	1.26102	0.000935725	up-up
ENSGALG00000002347	gga-miR-460a-5p	-2.53204	0.00994591	1.26102	0.000935725	down-up
ENSGALG00000002347	gga-miR-449a	9.22222	5.70931e-17	1.26102	0.000935725	up-up
ENSGALG00000002347	gga-miR-3530-3p	1.40324	6.14957e-07	1.26102	0.000935725	up-up
ENSGALG00000002347	gga-miR-7441-5p	1.43769	1.78363e-07	1.26102	0.000935725	up-up
ENSGALG00000002347	gga-miR-3533	-3.07255	5.14029e-07	1.26102	0.000935725	down-up
ENSGALG00000002347	gga-miR-126-5p	-1.02668	0.018621	1.26102	0.000935725	down-up
ENSGALG00000002347	gga-miR-184-3p	7.49729	0	1.26102	0.000935725	up-up
ENSGALG00000002358	gga-miR-204	1.10199	4.79083e-25	-2.18213	5.07753e-17	up-down
ENSGALG00000002358	gga-miR-1706	1.1416	0.000630387	-2.18213	5.07753e-17	up-down
ENSGALG00000002358	gga-miR-138-5p	-1.20636	1.98745e-302	-2.18213	5.07753e-17	down-down
ENSGALG00000002358	gga-miR-34c-5p	-1.66886	2.81381e-12	-2.18213	5.07753e-17	down-down
ENSGALG00000002358	gga-miR-449a	9.22222	5.70931e-17	-2.18213	5.07753e-17	up-down
ENSGALG00000002358	gga-miR-130c-5p	2.38695	0.000501254	-2.18213	5.07753e-17	up-down
ENSGALG00000002358	gga-miR-1772-5p	2.01496	0.00620463	-2.18213	5.07753e-17	up-down
ENSGALG00000002358	gga-miR-211	1.10199	4.79083e-25	-2.18213	5.07753e-17	up-down
ENSGALG00000002358	gga-miR-183	1.38695	0.0157445	-2.18213	5.07753e-17	up-down
ENSGALG00000002371	gga-miR-126-5p	-1.02668	0.018621	1.75658	2.85411e-21	down-up
ENSGALG00000002371	gga-miR-1715-3p	6.87431	0.000657641	1.75658	2.85411e-21	up-up
ENSGALG00000002371	gga-miR-6594-5p	3.3863	0.00450435	1.75658	2.85411e-21	up-up
ENSGALG00000002371	gga-miR-128-1-5p	-1.97944	0.000160621	1.75658	2.85411e-21	down-up
ENSGALG00000002371	gga-miR-138-5p	-1.20636	1.98745e-302	1.75658	2.85411e-21	down-up
ENSGALG00000002371	gga-miR-2188-5p	-1.03933	0.00499379	1.75658	2.85411e-21	down-up
ENSGALG00000002371	gga-miR-1589	-1.22447	0.0305242	1.75658	2.85411e-21	down-up
ENSGALG00000002371	gga-miR-449a	9.22222	5.70931e-17	1.75658	2.85411e-21	up-up
ENSGALG00000002371	gga-miR-6625-5p	1.35631	0.00252291	1.75658	2.85411e-21	up-up
ENSGALG00000002371	gga-miR-6583-5p	3.3863	0.00450435	1.75658	2.85411e-21	up-up
ENSGALG00000002371	gga-miR-1306-5p	1.32376	1.616e-14	1.75658	2.85411e-21	up-up
ENSGALG00000002371	gga-miR-1625-5p	-1.62	7.08883e-14	1.75658	2.85411e-21	down-up
ENSGALG00000002371	gga-miR-1609	-1.54066	1.03053e-07	1.75658	2.85411e-21	down-up
ENSGALG00000002371	gga-miR-10b-5p	-3.93055	1.20278e-07	1.75658	2.85411e-21	down-up
ENSGALG00000002375	gga-miR-34c-5p	-1.66886	2.81381e-12	1.2578	2.21548e-22	down-up
ENSGALG00000002375	gga-miR-6615-5p	-1.21002	0.00557	1.2578	2.21548e-22	down-up
ENSGALG00000002375	gga-miR-1b-3p	-1.80951	0.00396754	1.2578	2.21548e-22	down-up
ENSGALG00000002375	gga-miR-1555-5p	2.42978	0.00217552	1.2578	2.21548e-22	up-up
ENSGALG00000002375	gga-miR-6583-5p	3.3863	0.00450435	1.2578	2.21548e-22	up-up
ENSGALG00000002375	gga-miR-1656	1.17542	0.00481392	1.2578	2.21548e-22	up-up
ENSGALG00000002375	gga-miR-460a-5p	-2.53204	0.00994591	1.2578	2.21548e-22	down-up
ENSGALG00000002375	gga-miR-1706	1.1416	0.000630387	1.2578	2.21548e-22	up-up
ENSGALG00000002375	gga-miR-184-3p	7.49729	0	1.2578	2.21548e-22	up-up
ENSGALG00000002375	gga-miR-449a	9.22222	5.70931e-17	1.2578	2.21548e-22	up-up
ENSGALG00000002375	gga-miR-138-5p	-1.20636	1.98745e-302	1.2578	2.21548e-22	down-up
ENSGALG00000002375	gga-miR-6657-3p	1.16846	0.0210358	1.2578	2.21548e-22	up-up
ENSGALG00000002375	gga-miR-142-5p	-1.94685	0.027582	1.2578	2.21548e-22	down-up
ENSGALG00000002375	gga-miR-1434	1.77547	2.74023e-09	1.2578	2.21548e-22	up-up
ENSGALG00000002375	gga-miR-128-1-5p	-1.97944	0.000160621	1.2578	2.21548e-22	down-up
ENSGALG00000002377	gga-miR-30e-5p	-1.34935	4.69244e-21	1.31245	0	down-up
ENSGALG00000002377	gga-miR-1772-5p	2.01496	0.00620463	1.31245	0	up-up
ENSGALG00000002377	gga-miR-6625-5p	1.35631	0.00252291	1.31245	0	up-up
ENSGALG00000002377	gga-miR-1801	-1.65742	0.0197191	1.31245	0	down-up
ENSGALG00000002377	gga-miR-1574-3p	2.38695	0.016692	1.31245	0	up-up
ENSGALG00000002377	gga-miR-2188-5p	-1.03933	0.00499379	1.31245	0	down-up
ENSGALG00000002377	gga-miR-383-5p	-1.1161	2.22339e-32	1.31245	0	down-up
ENSGALG00000002377	gga-miR-6583-5p	3.3863	0.00450435	1.31245	0	up-up
ENSGALG00000002377	gga-miR-1706	1.1416	0.000630387	1.31245	0	up-up
ENSGALG00000002433	gga-miR-211	1.10199	4.79083e-25	1.12751	1.07711e-104	up-up
ENSGALG00000002433	gga-miR-183	1.38695	0.0157445	1.12751	1.07711e-104	up-up
ENSGALG00000002433	gga-miR-1709	-1.80929	0.0461271	1.12751	1.07711e-104	down-up
ENSGALG00000002433	gga-miR-204	1.10199	4.79083e-25	1.12751	1.07711e-104	up-up
ENSGALG00000002433	gga-miR-142-5p	-1.94685	0.027582	1.12751	1.07711e-104	down-up
ENSGALG00000002433	gga-miR-2188-5p	-1.03933	0.00499379	1.12751	1.07711e-104	down-up
ENSGALG00000002433	gga-miR-6625-5p	1.35631	0.00252291	1.12751	1.07711e-104	up-up
ENSGALG00000002433	gga-miR-6657-3p	1.16846	0.0210358	1.12751	1.07711e-104	up-up
ENSGALG00000002433	gga-miR-1552-3p	-1.77303	0.0235468	1.12751	1.07711e-104	down-up
ENSGALG00000002452	gga-miR-222b-3p	1.64023	5.64375e-06	-1.74713	5.73549e-35	up-down
ENSGALG00000002452	gga-miR-184-3p	7.49729	0	-1.74713	5.73549e-35	up-down
ENSGALG00000002452	gga-miR-183	1.38695	0.0157445	-1.74713	5.73549e-35	up-down
ENSGALG00000002452	gga-miR-128-1-5p	-1.97944	0.000160621	-1.74713	5.73549e-35	down-down
ENSGALG00000002452	gga-miR-30e-5p	-1.34935	4.69244e-21	-1.74713	5.73549e-35	down-down
ENSGALG00000002452	gga-miR-1674	-1.24247	0.0383105	-1.74713	5.73549e-35	down-down
ENSGALG00000002452	gga-miR-449c-5p	2.57134	0.000103242	-1.74713	5.73549e-35	up-down
ENSGALG00000002452	gga-miR-1434	1.77547	2.74023e-09	-1.74713	5.73549e-35	up-down
ENSGALG00000002452	gga-miR-6625-5p	1.35631	0.00252291	-1.74713	5.73549e-35	up-down
ENSGALG00000002452	gga-miR-196-5p	1.29764	1.72944e-37	-1.74713	5.73549e-35	up-down
ENSGALG00000002452	gga-miR-1656	1.17542	0.00481392	-1.74713	5.73549e-35	up-down
ENSGALG00000002480	gga-miR-128-1-5p	-1.97944	0.000160621	3.91011	7.3257e-07	down-up
ENSGALG00000002480	gga-miR-1801	-1.65742	0.0197191	3.91011	7.3257e-07	down-up
ENSGALG00000002480	gga-miR-1574-3p	2.38695	0.016692	3.91011	7.3257e-07	up-up
ENSGALG00000002480	gga-miR-449a	9.22222	5.70931e-17	3.91011	7.3257e-07	up-up
ENSGALG00000002480	gga-miR-10b-5p	-3.93055	1.20278e-07	3.91011	7.3257e-07	down-up
ENSGALG00000002480	gga-miR-1682	2.07045	4.83332e-07	3.91011	7.3257e-07	up-up
ENSGALG00000002480	gga-miR-30e-5p	-1.34935	4.69244e-21	3.91011	7.3257e-07	down-up
ENSGALG00000002480	gga-miR-1710	3.3863	0.00450435	3.91011	7.3257e-07	up-up
ENSGALG00000002480	gga-miR-1772-5p	2.01496	0.00620463	3.91011	7.3257e-07	up-up
ENSGALG00000002480	gga-miR-1625-5p	-1.62	7.08883e-14	3.91011	7.3257e-07	down-up
ENSGALG00000002480	gga-miR-1699	6.4026	6.76349e-25	3.91011	7.3257e-07	up-up
ENSGALG00000002480	gga-miR-138-5p	-1.20636	1.98745e-302	3.91011	7.3257e-07	down-up
ENSGALG00000002480	gga-miR-7441-5p	1.43769	1.78363e-07	3.91011	7.3257e-07	up-up
ENSGALG00000002480	gga-miR-1709	-1.80929	0.0461271	3.91011	7.3257e-07	down-up
ENSGALG00000002480	gga-miR-2188-5p	-1.03933	0.00499379	3.91011	7.3257e-07	down-up
ENSGALG00000002480	gga-miR-9-5p	5.31973	1.34833e-74	3.91011	7.3257e-07	up-up
ENSGALG00000002480	gga-miR-222b-3p	1.64023	5.64375e-06	3.91011	7.3257e-07	up-up
ENSGALG00000002480	gga-miR-3533	-3.07255	5.14029e-07	3.91011	7.3257e-07	down-up
ENSGALG00000002480	gga-miR-1589	-1.22447	0.0305242	3.91011	7.3257e-07	down-up
ENSGALG00000002480	gga-miR-34c-5p	-1.66886	2.81381e-12	3.91011	7.3257e-07	down-up
ENSGALG00000002480	gga-miR-1636	1.21127	0.000432669	3.91011	7.3257e-07	up-up
ENSGALG00000002484	gga-miR-3530-3p	1.40324	6.14957e-07	-1.05732	1.14843e-06	up-down
ENSGALG00000002484	gga-miR-1772-5p	2.01496	0.00620463	-1.05732	1.14843e-06	up-down
ENSGALG00000002484	gga-miR-10b-5p	-3.93055	1.20278e-07	-1.05732	1.14843e-06	down-down
ENSGALG00000002484	gga-miR-3538	3.42978	1.48106e-07	-1.05732	1.14843e-06	up-down
ENSGALG00000002484	gga-miR-3533	-3.07255	5.14029e-07	-1.05732	1.14843e-06	down-down
ENSGALG00000002484	gga-miR-7455-3p	1.16526	1.10061e-14	-1.05732	1.14843e-06	up-down
ENSGALG00000002484	gga-miR-6657-3p	1.16846	0.0210358	-1.05732	1.14843e-06	up-down
ENSGALG00000002484	gga-miR-6615-5p	-1.21002	0.00557	-1.05732	1.14843e-06	down-down
ENSGALG00000002484	gga-miR-6583-5p	3.3863	0.00450435	-1.05732	1.14843e-06	up-down
ENSGALG00000002484	gga-miR-138-5p	-1.20636	1.98745e-302	-1.05732	1.14843e-06	down-down
ENSGALG00000002484	gga-miR-1555-5p	2.42978	0.00217552	-1.05732	1.14843e-06	up-down
ENSGALG00000002504	gga-miR-211	1.10199	4.79083e-25	1.65927	4.05615e-09	up-up
ENSGALG00000002504	gga-miR-1710	3.3863	0.00450435	1.65927	4.05615e-09	up-up
ENSGALG00000002504	gga-miR-204	1.10199	4.79083e-25	1.65927	4.05615e-09	up-up
ENSGALG00000002504	gga-miR-1589	-1.22447	0.0305242	1.65927	4.05615e-09	down-up
ENSGALG00000002504	gga-miR-130c-5p	2.38695	0.000501254	1.65927	4.05615e-09	up-up
ENSGALG00000002504	gga-miR-1715-3p	6.87431	0.000657641	1.65927	4.05615e-09	up-up
ENSGALG00000002504	gga-miR-126-5p	-1.02668	0.018621	1.65927	4.05615e-09	down-up
ENSGALG00000002504	gga-miR-222b-3p	1.64023	5.64375e-06	1.65927	4.05615e-09	up-up
ENSGALG00000002509	gga-miR-1552-3p	-1.77303	0.0235468	1.35195	2.0896e-214	down-up
ENSGALG00000002509	gga-miR-449a	9.22222	5.70931e-17	1.35195	2.0896e-214	up-up
ENSGALG00000002509	gga-miR-130c-5p	2.38695	0.000501254	1.35195	2.0896e-214	up-up
ENSGALG00000002509	gga-miR-1b-3p	-1.80951	0.00396754	1.35195	2.0896e-214	down-up
ENSGALG00000002509	gga-miR-2188-5p	-1.03933	0.00499379	1.35195	2.0896e-214	down-up
ENSGALG00000002509	gga-miR-1589	-1.22447	0.0305242	1.35195	2.0896e-214	down-up
ENSGALG00000002509	gga-miR-1589	-1.22447	0.0305242	1.35195	2.0896e-214	down-up
ENSGALG00000002509	gga-miR-196-5p	1.29764	1.72944e-37	1.35195	2.0896e-214	up-up
ENSGALG00000002509	gga-miR-1772-5p	2.01496	0.00620463	1.35195	2.0896e-214	up-up
ENSGALG00000002509	gga-miR-7441-5p	1.43769	1.78363e-07	1.35195	2.0896e-214	up-up
ENSGALG00000002509	gga-miR-6615-5p	-1.21002	0.00557	1.35195	2.0896e-214	down-up
ENSGALG00000002509	gga-miR-1801	-1.65742	0.0197191	1.35195	2.0896e-214	down-up
ENSGALG00000002509	gga-miR-222b-3p	1.64023	5.64375e-06	1.35195	2.0896e-214	up-up
ENSGALG00000002509	gga-miR-1706	1.1416	0.000630387	1.35195	2.0896e-214	up-up
ENSGALG00000002509	gga-miR-1552-3p	-1.77303	0.0235468	1.35195	2.0896e-214	down-up
ENSGALG00000002509	gga-miR-449a	9.22222	5.70931e-17	1.35195	2.0896e-214	up-up
ENSGALG00000002509	gga-miR-6615-5p	-1.21002	0.00557	1.35195	2.0896e-214	down-up
ENSGALG00000002509	gga-miR-2188-5p	-1.03933	0.00499379	1.35195	2.0896e-214	down-up
ENSGALG00000002509	gga-miR-1801	-1.65742	0.0197191	1.35195	2.0896e-214	down-up
ENSGALG00000002522	gga-miR-1636	1.21127	0.000432669	3.75811	4.40584e-06	up-up
ENSGALG00000002522	gga-miR-1682	2.07045	4.83332e-07	3.75811	4.40584e-06	up-up
ENSGALG00000002522	gga-miR-1589	-1.22447	0.0305242	3.75811	4.40584e-06	down-up
ENSGALG00000002522	gga-miR-1715-3p	6.87431	0.000657641	3.75811	4.40584e-06	up-up
ENSGALG00000002522	gga-miR-6615-5p	-1.21002	0.00557	3.75811	4.40584e-06	down-up
ENSGALG00000002522	gga-miR-30e-5p	-1.34935	4.69244e-21	3.75811	4.40584e-06	down-up
ENSGALG00000002522	gga-miR-6594-5p	3.3863	0.00450435	3.75811	4.40584e-06	up-up
ENSGALG00000002522	gga-miR-34c-5p	-1.66886	2.81381e-12	3.75811	4.40584e-06	down-up
ENSGALG00000002522	gga-miR-142-5p	-1.94685	0.027582	3.75811	4.40584e-06	down-up
ENSGALG00000002527	gga-miR-1636	1.21127	0.000432669	1.5659	1.00698e-19	up-up
ENSGALG00000002527	gga-miR-204	1.10199	4.79083e-25	1.5659	1.00698e-19	up-up
ENSGALG00000002527	gga-miR-1699	6.4026	6.76349e-25	1.5659	1.00698e-19	up-up
ENSGALG00000002527	gga-miR-211	1.10199	4.79083e-25	1.5659	1.00698e-19	up-up
ENSGALG00000002527	gga-miR-130c-5p	2.38695	0.000501254	1.5659	1.00698e-19	up-up
ENSGALG00000002527	gga-miR-128-1-5p	-1.97944	0.000160621	1.5659	1.00698e-19	down-up
ENSGALG00000002527	gga-miR-138-5p	-1.20636	1.98745e-302	1.5659	1.00698e-19	down-up
ENSGALG00000002527	gga-miR-6615-5p	-1.21002	0.00557	1.5659	1.00698e-19	down-up
ENSGALG00000002527	gga-miR-6625-5p	1.35631	0.00252291	1.5659	1.00698e-19	up-up
ENSGALG00000002527	gga-miR-1b-3p	-1.80951	0.00396754	1.5659	1.00698e-19	down-up
ENSGALG00000002527	gga-miR-7441-5p	1.43769	1.78363e-07	1.5659	1.00698e-19	up-up
ENSGALG00000002527	gga-miR-1772-5p	2.01496	0.00620463	1.5659	1.00698e-19	up-up
ENSGALG00000002527	gga-miR-183	1.38695	0.0157445	1.5659	1.00698e-19	up-up
ENSGALG00000002538	gga-miR-184-3p	7.49729	0	1.08569	0.000739956	up-up
ENSGALG00000002538	gga-miR-1636	1.21127	0.000432669	1.08569	0.000739956	up-up
ENSGALG00000002538	gga-miR-3533	-3.07255	5.14029e-07	1.08569	0.000739956	down-up
ENSGALG00000002538	gga-miR-6625-5p	1.35631	0.00252291	1.08569	0.000739956	up-up
ENSGALG00000002538	gga-miR-138-5p	-1.20636	1.98745e-302	1.08569	0.000739956	down-up
ENSGALG00000002538	gga-miR-1589	-1.22447	0.0305242	1.08569	0.000739956	down-up
ENSGALG00000002538	gga-miR-1434	1.77547	2.74023e-09	1.08569	0.000739956	up-up
ENSGALG00000002538	gga-miR-6594-5p	3.3863	0.00450435	1.08569	0.000739956	up-up
ENSGALG00000002538	gga-miR-34c-5p	-1.66886	2.81381e-12	1.08569	0.000739956	down-up
ENSGALG00000002546	gga-miR-1589	-1.22447	0.0305242	2.48865	4.09831e-12	down-up
ENSGALG00000002546	gga-miR-6657-3p	1.16846	0.0210358	2.48865	4.09831e-12	up-up
ENSGALG00000002546	gga-miR-128-1-5p	-1.97944	0.000160621	2.48865	4.09831e-12	down-up
ENSGALG00000002546	gga-miR-10b-5p	-3.93055	1.20278e-07	2.48865	4.09831e-12	down-up
ENSGALG00000002546	gga-miR-9-5p	5.31973	1.34833e-74	2.48865	4.09831e-12	up-up
ENSGALG00000002546	gga-miR-3533	-3.07255	5.14029e-07	2.48865	4.09831e-12	down-up
ENSGALG00000002546	gga-miR-6583-5p	3.3863	0.00450435	2.48865	4.09831e-12	up-up
ENSGALG00000002546	gga-miR-1609	-1.54066	1.03053e-07	2.48865	4.09831e-12	down-up
ENSGALG00000002546	gga-miR-204	1.10199	4.79083e-25	2.48865	4.09831e-12	up-up
ENSGALG00000002546	gga-miR-6594-5p	3.3863	0.00450435	2.48865	4.09831e-12	up-up
ENSGALG00000002546	gga-miR-6615-5p	-1.21002	0.00557	2.48865	4.09831e-12	down-up
ENSGALG00000002546	gga-miR-1306-5p	1.32376	1.616e-14	2.48865	4.09831e-12	up-up
ENSGALG00000002546	gga-miR-1710	3.3863	0.00450435	2.48865	4.09831e-12	up-up
ENSGALG00000002546	gga-miR-211	1.10199	4.79083e-25	2.48865	4.09831e-12	up-up
ENSGALG00000002546	gga-miR-1636	1.21127	0.000432669	2.48865	4.09831e-12	up-up
ENSGALG00000002576	gga-miR-7455-3p	1.16526	1.10061e-14	1.65773	1.36673e-07	up-up
ENSGALG00000002576	gga-miR-2188-5p	-1.03933	0.00499379	1.65773	1.36673e-07	down-up
ENSGALG00000002576	gga-miR-142-5p	-1.94685	0.027582	1.65773	1.36673e-07	down-up
ENSGALG00000002576	gga-miR-449a	9.22222	5.70931e-17	1.65773	1.36673e-07	up-up
ENSGALG00000002576	gga-miR-1699	6.4026	6.76349e-25	1.65773	1.36673e-07	up-up
ENSGALG00000002576	gga-miR-490-3p	6.99977	0.000337082	1.65773	1.36673e-07	up-up
ENSGALG00000002576	gga-miR-34c-5p	-1.66886	2.81381e-12	1.65773	1.36673e-07	down-up
ENSGALG00000002576	gga-miR-6657-3p	1.16846	0.0210358	1.65773	1.36673e-07	up-up
ENSGALG00000002579	gga-miR-222b-3p	1.64023	5.64375e-06	-1.10102	1.55038e-34	up-down
ENSGALG00000002579	gga-miR-1589	-1.22447	0.0305242	-1.10102	1.55038e-34	down-down
ENSGALG00000002579	gga-miR-9-5p	5.31973	1.34833e-74	-1.10102	1.55038e-34	up-down
ENSGALG00000002579	gga-miR-449c-5p	2.57134	0.000103242	-1.10102	1.55038e-34	up-down
ENSGALG00000002579	gga-miR-1699	6.4026	6.76349e-25	-1.10102	1.55038e-34	up-down
ENSGALG00000002579	gga-miR-3533	-3.07255	5.14029e-07	-1.10102	1.55038e-34	down-down
ENSGALG00000002579	gga-miR-3530-3p	1.40324	6.14957e-07	-1.10102	1.55038e-34	up-down
ENSGALG00000002579	gga-miR-6615-5p	-1.21002	0.00557	-1.10102	1.55038e-34	down-down
ENSGALG00000002579	gga-miR-1636	1.21127	0.000432669	-1.10102	1.55038e-34	up-down
ENSGALG00000002579	gga-miR-183	1.38695	0.0157445	-1.10102	1.55038e-34	up-down
ENSGALG00000002579	gga-miR-6625-5p	1.35631	0.00252291	-1.10102	1.55038e-34	up-down
ENSGALG00000002579	gga-miR-142-5p	-1.94685	0.027582	-1.10102	1.55038e-34	down-down
ENSGALG00000002579	gga-miR-1772-5p	2.01496	0.00620463	-1.10102	1.55038e-34	up-down
ENSGALG00000002579	gga-miR-138-5p	-1.20636	1.98745e-302	-1.10102	1.55038e-34	down-down
ENSGALG00000002579	gga-miR-10b-5p	-3.93055	1.20278e-07	-1.10102	1.55038e-34	down-down
ENSGALG00000002579	gga-miR-490-3p	6.99977	0.000337082	-1.10102	1.55038e-34	up-down
ENSGALG00000002583	gga-miR-7455-3p	1.16526	1.10061e-14	1.51816	1.60415e-40	up-up
ENSGALG00000002583	gga-miR-34c-5p	-1.66886	2.81381e-12	1.51816	1.60415e-40	down-up
ENSGALG00000002583	gga-miR-183	1.38695	0.0157445	1.51816	1.60415e-40	up-up
ENSGALG00000002583	gga-miR-1715-3p	6.87431	0.000657641	1.51816	1.60415e-40	up-up
ENSGALG00000002583	gga-miR-142-5p	-1.94685	0.027582	1.51816	1.60415e-40	down-up
ENSGALG00000002583	gga-miR-3533	-3.07255	5.14029e-07	1.51816	1.60415e-40	down-up
ENSGALG00000002583	gga-miR-30e-5p	-1.34935	4.69244e-21	1.51816	1.60415e-40	down-up
ENSGALG00000002583	gga-miR-6594-5p	3.3863	0.00450435	1.51816	1.60415e-40	up-up
ENSGALG00000002583	gga-miR-1574-3p	2.38695	0.016692	1.51816	1.60415e-40	up-up
ENSGALG00000002583	gga-miR-449a	9.22222	5.70931e-17	1.51816	1.60415e-40	up-up
ENSGALG00000002583	gga-miR-10b-5p	-3.93055	1.20278e-07	1.51816	1.60415e-40	down-up
ENSGALG00000002599	gga-miR-1609	-1.54066	1.03053e-07	1.02312	2.2195e-06	down-up
ENSGALG00000002599	gga-miR-6625-5p	1.35631	0.00252291	1.02312	2.2195e-06	up-up
ENSGALG00000002599	gga-miR-6594-5p	3.3863	0.00450435	1.02312	2.2195e-06	up-up
ENSGALG00000002599	gga-miR-1589	-1.22447	0.0305242	1.02312	2.2195e-06	down-up
ENSGALG00000002599	gga-miR-142-5p	-1.94685	0.027582	1.02312	2.2195e-06	down-up
ENSGALG00000002599	gga-miR-211	1.10199	4.79083e-25	1.02312	2.2195e-06	up-up
ENSGALG00000002599	gga-miR-196-5p	1.29764	1.72944e-37	1.02312	2.2195e-06	up-up
ENSGALG00000002599	gga-miR-1709	-1.80929	0.0461271	1.02312	2.2195e-06	down-up
ENSGALG00000002599	gga-miR-138-5p	-1.20636	1.98745e-302	1.02312	2.2195e-06	down-up
ENSGALG00000002599	gga-miR-204	1.10199	4.79083e-25	1.02312	2.2195e-06	up-up
ENSGALG00000002599	gga-miR-10b-5p	-3.93055	1.20278e-07	1.02312	2.2195e-06	down-up
ENSGALG00000002599	gga-miR-3533	-3.07255	5.14029e-07	1.02312	2.2195e-06	down-up
ENSGALG00000002602	gga-miR-1656	1.17542	0.00481392	-3.03909	4.88719e-59	up-down
ENSGALG00000002602	gga-miR-2188-5p	-1.03933	0.00499379	-3.03909	4.88719e-59	down-down
ENSGALG00000002602	gga-miR-1552-3p	-1.77303	0.0235468	-3.03909	4.88719e-59	down-down
ENSGALG00000002602	gga-miR-1625-5p	-1.62	7.08883e-14	-3.03909	4.88719e-59	down-down
ENSGALG00000002602	gga-miR-1b-3p	-1.80951	0.00396754	-3.03909	4.88719e-59	down-down
ENSGALG00000002602	gga-miR-142-5p	-1.94685	0.027582	-3.03909	4.88719e-59	down-down
ENSGALG00000002602	gga-miR-184-3p	7.49729	0	-3.03909	4.88719e-59	up-down
ENSGALG00000002602	gga-miR-7441-5p	1.43769	1.78363e-07	-3.03909	4.88719e-59	up-down
ENSGALG00000002602	gga-miR-1306-5p	1.32376	1.616e-14	-3.03909	4.88719e-59	up-down
ENSGALG00000002602	gga-miR-449a	9.22222	5.70931e-17	-3.03909	4.88719e-59	up-down
ENSGALG00000002602	gga-miR-1555-5p	2.42978	0.00217552	-3.03909	4.88719e-59	up-down
ENSGALG00000002602	gga-miR-222b-3p	1.64023	5.64375e-06	-3.03909	4.88719e-59	up-down
ENSGALG00000002602	gga-miR-1797	-3.3938	0.00489994	-3.03909	4.88719e-59	down-down
ENSGALG00000002602	gga-miR-1709	-1.80929	0.0461271	-3.03909	4.88719e-59	down-down
ENSGALG00000002602	gga-miR-449c-5p	2.57134	0.000103242	-3.03909	4.88719e-59	up-down
ENSGALG00000002610	gga-miR-1656	1.17542	0.00481392	3.27624	4.02309e-11	up-up
ENSGALG00000002610	gga-miR-1801	-1.65742	0.0197191	3.27624	4.02309e-11	down-up
ENSGALG00000002610	gga-miR-34c-5p	-1.66886	2.81381e-12	3.27624	4.02309e-11	down-up
ENSGALG00000002610	gga-miR-128-1-5p	-1.97944	0.000160621	3.27624	4.02309e-11	down-up
ENSGALG00000002610	gga-miR-1574-3p	2.38695	0.016692	3.27624	4.02309e-11	up-up
ENSGALG00000002621	gga-miR-6594-5p	3.3863	0.00450435	1.54919	4.21528e-06	up-up
ENSGALG00000002621	gga-miR-1699	6.4026	6.76349e-25	1.54919	4.21528e-06	up-up
ENSGALG00000002621	gga-miR-460a-5p	-2.53204	0.00994591	1.54919	4.21528e-06	down-up
ENSGALG00000002621	gga-miR-9-5p	5.31973	1.34833e-74	1.54919	4.21528e-06	up-up
ENSGALG00000002621	gga-miR-1801	-1.65742	0.0197191	1.54919	4.21528e-06	down-up
ENSGALG00000002621	gga-miR-1709	-1.80929	0.0461271	1.54919	4.21528e-06	down-up
ENSGALG00000002621	gga-miR-1772-5p	2.01496	0.00620463	1.54919	4.21528e-06	up-up
ENSGALG00000002655	gga-miR-490-3p	6.99977	0.000337082	1.78336	0	up-up
ENSGALG00000002655	gga-miR-1636	1.21127	0.000432669	1.78336	0	up-up
ENSGALG00000002655	gga-miR-7455-3p	1.16526	1.10061e-14	1.78336	0	up-up
ENSGALG00000002655	gga-miR-1674	-1.24247	0.0383105	1.78336	0	down-up
ENSGALG00000002655	gga-miR-1772-5p	2.01496	0.00620463	1.78336	0	up-up
ENSGALG00000002655	gga-miR-204	1.10199	4.79083e-25	1.78336	0	up-up
ENSGALG00000002655	gga-miR-211	1.10199	4.79083e-25	1.78336	0	up-up
ENSGALG00000002655	gga-miR-183	1.38695	0.0157445	1.78336	0	up-up
ENSGALG00000002655	gga-miR-1706	1.1416	0.000630387	1.78336	0	up-up
ENSGALG00000002655	gga-miR-6625-5p	1.35631	0.00252291	1.78336	0	up-up
ENSGALG00000002655	gga-miR-383-5p	-1.1161	2.22339e-32	1.78336	0	down-up
ENSGALG00000002655	gga-miR-138-5p	-1.20636	1.98745e-302	1.78336	0	down-up
ENSGALG00000002655	gga-miR-1710	3.3863	0.00450435	1.78336	0	up-up
ENSGALG00000002655	gga-miR-142-5p	-1.94685	0.027582	1.78336	0	down-up
ENSGALG00000002655	gga-miR-30e-5p	-1.34935	4.69244e-21	1.78336	0	down-up
ENSGALG00000002655	gga-miR-7441-5p	1.43769	1.78363e-07	1.78336	0	up-up
ENSGALG00000002663	gga-miR-130c-5p	2.38695	0.000501254	1.36312	4.99854e-10	up-up
ENSGALG00000002663	gga-miR-383-5p	-1.1161	2.22339e-32	1.36312	4.99854e-10	down-up
ENSGALG00000002663	gga-miR-9-5p	5.31973	1.34833e-74	1.36312	4.99854e-10	up-up
ENSGALG00000002663	gga-miR-2188-5p	-1.03933	0.00499379	1.36312	4.99854e-10	down-up
ENSGALG00000002663	gga-miR-1715-3p	6.87431	0.000657641	1.36312	4.99854e-10	up-up
ENSGALG00000002663	gga-miR-3533	-3.07255	5.14029e-07	1.36312	4.99854e-10	down-up
ENSGALG00000002663	gga-miR-30e-5p	-1.34935	4.69244e-21	1.36312	4.99854e-10	down-up
ENSGALG00000002663	gga-miR-1574-3p	2.38695	0.016692	1.36312	4.99854e-10	up-up
ENSGALG00000002663	gga-miR-142-5p	-1.94685	0.027582	1.36312	4.99854e-10	down-up
ENSGALG00000002663	gga-miR-1709	-1.80929	0.0461271	1.36312	4.99854e-10	down-up
ENSGALG00000002663	gga-miR-204	1.10199	4.79083e-25	1.36312	4.99854e-10	up-up
ENSGALG00000002663	gga-miR-211	1.10199	4.79083e-25	1.36312	4.99854e-10	up-up
ENSGALG00000002663	gga-miR-1710	3.3863	0.00450435	1.36312	4.99854e-10	up-up
ENSGALG00000002663	gga-miR-1589	-1.22447	0.0305242	1.36312	4.99854e-10	down-up
ENSGALG00000002663	gga-miR-1656	1.17542	0.00481392	1.36312	4.99854e-10	up-up
ENSGALG00000002664	gga-miR-1706	1.1416	0.000630387	1.35719	7.17678e-88	up-up
ENSGALG00000002664	gga-miR-1801	-1.65742	0.0197191	1.35719	7.17678e-88	down-up
ENSGALG00000002664	gga-miR-138-5p	-1.20636	1.98745e-302	1.35719	7.17678e-88	down-up
ENSGALG00000002664	gga-miR-10b-5p	-3.93055	1.20278e-07	1.35719	7.17678e-88	down-up
ENSGALG00000002664	gga-miR-34c-5p	-1.66886	2.81381e-12	1.35719	7.17678e-88	down-up
ENSGALG00000002664	gga-miR-1699	6.4026	6.76349e-25	1.35719	7.17678e-88	up-up
ENSGALG00000002664	gga-miR-1306-5p	1.32376	1.616e-14	1.35719	7.17678e-88	up-up
ENSGALG00000002664	gga-miR-490-3p	6.99977	0.000337082	1.35719	7.17678e-88	up-up
ENSGALG00000002664	gga-miR-6594-5p	3.3863	0.00450435	1.35719	7.17678e-88	up-up
ENSGALG00000002664	gga-miR-222b-3p	1.64023	5.64375e-06	1.35719	7.17678e-88	up-up
ENSGALG00000002664	gga-miR-3533	-3.07255	5.14029e-07	1.35719	7.17678e-88	down-up
ENSGALG00000002664	gga-miR-1656	1.17542	0.00481392	1.35719	7.17678e-88	up-up
ENSGALG00000002664	gga-miR-142-5p	-1.94685	0.027582	1.35719	7.17678e-88	down-up
ENSGALG00000002667	gga-miR-1306-5p	1.32376	1.616e-14	2.49704	1.94672e-38	up-up
ENSGALG00000002667	gga-miR-1656	1.17542	0.00481392	2.49704	1.94672e-38	up-up
ENSGALG00000002667	gga-miR-1715-3p	6.87431	0.000657641	2.49704	1.94672e-38	up-up
ENSGALG00000002667	gga-miR-128-1-5p	-1.97944	0.000160621	2.49704	1.94672e-38	down-up
ENSGALG00000002667	gga-miR-7455-3p	1.16526	1.10061e-14	2.49704	1.94672e-38	up-up
ENSGALG00000002667	gga-miR-184-3p	7.49729	0	2.49704	1.94672e-38	up-up
ENSGALG00000002667	gga-miR-1589	-1.22447	0.0305242	2.49704	1.94672e-38	down-up
ENSGALG00000002671	gga-miR-1552-3p	-1.77303	0.0235468	-1.43288	0.000872859	down-down
ENSGALG00000002671	gga-miR-1709	-1.80929	0.0461271	-1.43288	0.000872859	down-down
ENSGALG00000002671	gga-miR-1434	1.77547	2.74023e-09	-1.43288	0.000872859	up-down
ENSGALG00000002671	gga-miR-449a	9.22222	5.70931e-17	-1.43288	0.000872859	up-down
ENSGALG00000002671	gga-miR-142-5p	-1.94685	0.027582	-1.43288	0.000872859	down-down
ENSGALG00000002671	gga-miR-1555-5p	2.42978	0.00217552	-1.43288	0.000872859	up-down
ENSGALG00000002671	gga-miR-6625-5p	1.35631	0.00252291	-1.43288	0.000872859	up-down
ENSGALG00000002671	gga-miR-30e-5p	-1.34935	4.69244e-21	-1.43288	0.000872859	down-down
ENSGALG00000002671	gga-miR-460a-5p	-2.53204	0.00994591	-1.43288	0.000872859	down-down
ENSGALG00000002671	gga-miR-1772-5p	2.01496	0.00620463	-1.43288	0.000872859	up-down
ENSGALG00000002671	gga-miR-7441-5p	1.43769	1.78363e-07	-1.43288	0.000872859	up-down
ENSGALG00000002671	gga-miR-138-5p	-1.20636	1.98745e-302	-1.43288	0.000872859	down-down
ENSGALG00000002671	gga-miR-1589	-1.22447	0.0305242	-1.43288	0.000872859	down-down
ENSGALG00000002671	gga-miR-383-5p	-1.1161	2.22339e-32	-1.43288	0.000872859	down-down
ENSGALG00000002675	gga-miR-1709	-1.80929	0.0461271	1.6849	1.1429e-33	down-up
ENSGALG00000002675	gga-miR-130c-5p	2.38695	0.000501254	1.6849	1.1429e-33	up-up
ENSGALG00000002675	gga-miR-1656	1.17542	0.00481392	1.6849	1.1429e-33	up-up
ENSGALG00000002675	gga-miR-1552-3p	-1.77303	0.0235468	1.6849	1.1429e-33	down-up
ENSGALG00000002675	gga-miR-1772-5p	2.01496	0.00620463	1.6849	1.1429e-33	up-up
ENSGALG00000002675	gga-miR-449c-5p	2.57134	0.000103242	1.6849	1.1429e-33	up-up
ENSGALG00000002675	gga-miR-6615-5p	-1.21002	0.00557	1.6849	1.1429e-33	down-up
ENSGALG00000002675	gga-miR-128-1-5p	-1.97944	0.000160621	1.6849	1.1429e-33	down-up
ENSGALG00000002675	gga-miR-449a	9.22222	5.70931e-17	1.6849	1.1429e-33	up-up
ENSGALG00000002675	gga-miR-3538	3.42978	1.48106e-07	1.6849	1.1429e-33	up-up
ENSGALG00000002675	gga-miR-1574-3p	2.38695	0.016692	1.6849	1.1429e-33	up-up
ENSGALG00000002675	gga-miR-138-5p	-1.20636	1.98745e-302	1.6849	1.1429e-33	down-up
ENSGALG00000002675	gga-miR-1636	1.21127	0.000432669	1.6849	1.1429e-33	up-up
ENSGALG00000002675	gga-miR-34c-5p	-1.66886	2.81381e-12	1.6849	1.1429e-33	down-up
ENSGALG00000002675	gga-miR-1801	-1.65742	0.0197191	1.6849	1.1429e-33	down-up
ENSGALG00000002675	gga-miR-1553-3p	1.29675	0.00611606	1.6849	1.1429e-33	up-up
ENSGALG00000002678	gga-miR-1715-3p	6.87431	0.000657641	1.86572	0.000146794	up-up
ENSGALG00000002678	gga-miR-183	1.38695	0.0157445	1.86572	0.000146794	up-up
ENSGALG00000002678	gga-miR-449a	9.22222	5.70931e-17	1.86572	0.000146794	up-up
ENSGALG00000002678	gga-miR-1801	-1.65742	0.0197191	1.86572	0.000146794	down-up
ENSGALG00000002678	gga-miR-3538	3.42978	1.48106e-07	1.86572	0.000146794	up-up
ENSGALG00000002678	gga-miR-184-3p	7.49729	0	1.86572	0.000146794	up-up
ENSGALG00000002678	gga-miR-490-3p	6.99977	0.000337082	1.86572	0.000146794	up-up
ENSGALG00000002678	gga-miR-7441-5p	1.43769	1.78363e-07	1.86572	0.000146794	up-up
ENSGALG00000002678	gga-miR-2188-5p	-1.03933	0.00499379	1.86572	0.000146794	down-up
ENSGALG00000002678	gga-miR-34c-5p	-1.66886	2.81381e-12	1.86572	0.000146794	down-up
ENSGALG00000002678	gga-miR-130c-5p	2.38695	0.000501254	1.86572	0.000146794	up-up
ENSGALG00000002678	gga-miR-449c-5p	2.57134	0.000103242	1.86572	0.000146794	up-up
ENSGALG00000002678	gga-miR-1555-5p	2.42978	0.00217552	1.86572	0.000146794	up-up
ENSGALG00000002678	gga-miR-460a-5p	-2.53204	0.00994591	1.86572	0.000146794	down-up
ENSGALG00000002679	gga-miR-1772-5p	2.01496	0.00620463	1.00322	0.00037034	up-up
ENSGALG00000002679	gga-miR-1589	-1.22447	0.0305242	1.00322	0.00037034	down-up
ENSGALG00000002679	gga-miR-1552-3p	-1.77303	0.0235468	1.00322	0.00037034	down-up
ENSGALG00000002679	gga-miR-1715-3p	6.87431	0.000657641	1.00322	0.00037034	up-up
ENSGALG00000002679	gga-miR-6615-5p	-1.21002	0.00557	1.00322	0.00037034	down-up
ENSGALG00000002679	gga-miR-449c-5p	2.57134	0.000103242	1.00322	0.00037034	up-up
ENSGALG00000002679	gga-miR-460a-5p	-2.53204	0.00994591	1.00322	0.00037034	down-up
ENSGALG00000002679	gga-miR-30e-5p	-1.34935	4.69244e-21	1.00322	0.00037034	down-up
ENSGALG00000002679	gga-miR-1801	-1.65742	0.0197191	1.00322	0.00037034	down-up
ENSGALG00000002679	gga-miR-126-5p	-1.02668	0.018621	1.00322	0.00037034	down-up
ENSGALG00000002679	gga-miR-9-5p	5.31973	1.34833e-74	1.00322	0.00037034	up-up
ENSGALG00000002679	gga-miR-6625-5p	1.35631	0.00252291	1.00322	0.00037034	up-up
ENSGALG00000002679	gga-miR-383-5p	-1.1161	2.22339e-32	1.00322	0.00037034	down-up
ENSGALG00000002679	gga-miR-142-5p	-1.94685	0.027582	1.00322	0.00037034	down-up
ENSGALG00000002679	gga-miR-183	1.38695	0.0157445	1.00322	0.00037034	up-up
ENSGALG00000002679	gga-miR-1797	-3.3938	0.00489994	1.00322	0.00037034	down-up
ENSGALG00000002679	gga-miR-128-1-5p	-1.97944	0.000160621	1.00322	0.00037034	down-up
ENSGALG00000002679	gga-miR-1709	-1.80929	0.0461271	1.00322	0.00037034	down-up
ENSGALG00000002679	gga-miR-1b-3p	-1.80951	0.00396754	1.00322	0.00037034	down-up
ENSGALG00000002679	gga-miR-211	1.10199	4.79083e-25	1.00322	0.00037034	up-up
ENSGALG00000002679	gga-miR-2188-5p	-1.03933	0.00499379	1.00322	0.00037034	down-up
ENSGALG00000002679	gga-miR-138-5p	-1.20636	1.98745e-302	1.00322	0.00037034	down-up
ENSGALG00000002679	gga-miR-204	1.10199	4.79083e-25	1.00322	0.00037034	up-up
ENSGALG00000002686	gga-miR-10b-5p	-3.93055	1.20278e-07	1.64548	1.25542e-45	down-up
ENSGALG00000002686	gga-miR-3538	3.42978	1.48106e-07	1.64548	1.25542e-45	up-up
ENSGALG00000002686	gga-miR-449a	9.22222	5.70931e-17	1.64548	1.25542e-45	up-up
ENSGALG00000002686	gga-miR-126-5p	-1.02668	0.018621	1.64548	1.25542e-45	down-up
ENSGALG00000002686	gga-miR-6669-5p	1.37815	6.96155e-09	1.64548	1.25542e-45	up-up
ENSGALG00000002686	gga-miR-1609	-1.54066	1.03053e-07	1.64548	1.25542e-45	down-up
ENSGALG00000002686	gga-miR-1801	-1.65742	0.0197191	1.64548	1.25542e-45	down-up
ENSGALG00000002686	gga-miR-449c-5p	2.57134	0.000103242	1.64548	1.25542e-45	up-up
ENSGALG00000002686	gga-miR-1b-3p	-1.80951	0.00396754	1.64548	1.25542e-45	down-up
ENSGALG00000002686	gga-miR-130c-5p	2.38695	0.000501254	1.64548	1.25542e-45	up-up
ENSGALG00000002686	gga-miR-222b-3p	1.64023	5.64375e-06	1.64548	1.25542e-45	up-up
ENSGALG00000002693	gga-miR-2188-5p	-1.03933	0.00499379	1.58099	9.99887e-16	down-up
ENSGALG00000002693	gga-miR-34c-5p	-1.66886	2.81381e-12	1.58099	9.99887e-16	down-up
ENSGALG00000002693	gga-miR-449a	9.22222	5.70931e-17	1.58099	9.99887e-16	up-up
ENSGALG00000002693	gga-miR-1b-3p	-1.80951	0.00396754	1.58099	9.99887e-16	down-up
ENSGALG00000002693	gga-miR-183	1.38695	0.0157445	1.58099	9.99887e-16	up-up
ENSGALG00000002693	gga-miR-1574-3p	2.38695	0.016692	1.58099	9.99887e-16	up-up
ENSGALG00000002693	gga-miR-449c-5p	2.57134	0.000103242	1.58099	9.99887e-16	up-up
ENSGALG00000002693	gga-miR-1609	-1.54066	1.03053e-07	1.58099	9.99887e-16	down-up
ENSGALG00000002693	gga-miR-383-5p	-1.1161	2.22339e-32	1.58099	9.99887e-16	down-up
ENSGALG00000002726	gga-miR-3530-3p	1.40324	6.14957e-07	1.21371	2.99018e-53	up-up
ENSGALG00000002726	gga-miR-211	1.10199	4.79083e-25	1.21371	2.99018e-53	up-up
ENSGALG00000002726	gga-miR-1b-3p	-1.80951	0.00396754	1.21371	2.99018e-53	down-up
ENSGALG00000002726	gga-miR-449c-5p	2.57134	0.000103242	1.21371	2.99018e-53	up-up
ENSGALG00000002726	gga-miR-3533	-3.07255	5.14029e-07	1.21371	2.99018e-53	down-up
ENSGALG00000002726	gga-miR-1676-3p	1.27537	0.0102316	1.21371	2.99018e-53	up-up
ENSGALG00000002726	gga-miR-142-5p	-1.94685	0.027582	1.21371	2.99018e-53	down-up
ENSGALG00000002726	gga-miR-6615-5p	-1.21002	0.00557	1.21371	2.99018e-53	down-up
ENSGALG00000002726	gga-miR-204	1.10199	4.79083e-25	1.21371	2.99018e-53	up-up
ENSGALG00000002726	gga-miR-449a	9.22222	5.70931e-17	1.21371	2.99018e-53	up-up
ENSGALG00000002726	gga-miR-184-3p	7.49729	0	1.21371	2.99018e-53	up-up
ENSGALG00000002726	gga-miR-1589	-1.22447	0.0305242	1.21371	2.99018e-53	down-up
ENSGALG00000002726	gga-miR-1801	-1.65742	0.0197191	1.21371	2.99018e-53	down-up
ENSGALG00000002749	gga-miR-1552-3p	-1.77303	0.0235468	1.01303	2.37713e-17	down-up
ENSGALG00000002749	gga-miR-2188-5p	-1.03933	0.00499379	1.01303	2.37713e-17	down-up
ENSGALG00000002749	gga-miR-1625-5p	-1.62	7.08883e-14	1.01303	2.37713e-17	down-up
ENSGALG00000002749	gga-miR-3533	-3.07255	5.14029e-07	1.01303	2.37713e-17	down-up
ENSGALG00000002749	gga-miR-1553-3p	1.29675	0.00611606	1.01303	2.37713e-17	up-up
ENSGALG00000002749	gga-miR-1b-3p	-1.80951	0.00396754	1.01303	2.37713e-17	down-up
ENSGALG00000002749	gga-miR-6657-3p	1.16846	0.0210358	1.01303	2.37713e-17	up-up
ENSGALG00000002749	gga-miR-1797	-3.3938	0.00489994	1.01303	2.37713e-17	down-up
ENSGALG00000002749	gga-miR-1636	1.21127	0.000432669	1.01303	2.37713e-17	up-up
ENSGALG00000002749	gga-miR-449c-5p	2.57134	0.000103242	1.01303	2.37713e-17	up-up
ENSGALG00000002749	gga-miR-1715-3p	6.87431	0.000657641	1.01303	2.37713e-17	up-up
ENSGALG00000002749	gga-miR-1682	2.07045	4.83332e-07	1.01303	2.37713e-17	up-up
ENSGALG00000002749	gga-miR-7441-5p	1.43769	1.78363e-07	1.01303	2.37713e-17	up-up
ENSGALG00000002759	gga-miR-183	1.38695	0.0157445	1.89873	1.71137e-83	up-up
ENSGALG00000002759	gga-miR-138-5p	-1.20636	1.98745e-302	1.89873	1.71137e-83	down-up
ENSGALG00000002759	gga-miR-30e-5p	-1.34935	4.69244e-21	1.89873	1.71137e-83	down-up
ENSGALG00000002759	gga-miR-1706	1.1416	0.000630387	1.89873	1.71137e-83	up-up
ENSGALG00000002759	gga-miR-1715-3p	6.87431	0.000657641	1.89873	1.71137e-83	up-up
ENSGALG00000002759	gga-miR-1552-3p	-1.77303	0.0235468	1.89873	1.71137e-83	down-up
ENSGALG00000002759	gga-miR-1772-5p	2.01496	0.00620463	1.89873	1.71137e-83	up-up
ENSGALG00000002759	gga-miR-1801	-1.65742	0.0197191	1.89873	1.71137e-83	down-up
ENSGALG00000002759	gga-miR-3530-3p	1.40324	6.14957e-07	1.89873	1.71137e-83	up-up
ENSGALG00000002759	gga-miR-6625-5p	1.35631	0.00252291	1.89873	1.71137e-83	up-up
ENSGALG00000002759	gga-miR-2188-5p	-1.03933	0.00499379	1.89873	1.71137e-83	down-up
ENSGALG00000002763	gga-miR-126-5p	-1.02668	0.018621	1.53666	2.94168e-44	down-up
ENSGALG00000002763	gga-miR-1574-3p	2.38695	0.016692	1.53666	2.94168e-44	up-up
ENSGALG00000002763	gga-miR-222b-3p	1.64023	5.64375e-06	1.53666	2.94168e-44	up-up
ENSGALG00000002763	gga-miR-211	1.10199	4.79083e-25	1.53666	2.94168e-44	up-up
ENSGALG00000002763	gga-miR-30e-5p	-1.34935	4.69244e-21	1.53666	2.94168e-44	down-up
ENSGALG00000002763	gga-miR-128-1-5p	-1.97944	0.000160621	1.53666	2.94168e-44	down-up
ENSGALG00000002763	gga-miR-142-5p	-1.94685	0.027582	1.53666	2.94168e-44	down-up
ENSGALG00000002763	gga-miR-204	1.10199	4.79083e-25	1.53666	2.94168e-44	up-up
ENSGALG00000002763	gga-miR-1553-3p	1.29675	0.00611606	1.53666	2.94168e-44	up-up
ENSGALG00000002763	gga-miR-2188-5p	-1.03933	0.00499379	1.53666	2.94168e-44	down-up
ENSGALG00000002763	gga-miR-1772-5p	2.01496	0.00620463	1.53666	2.94168e-44	up-up
ENSGALG00000002771	gga-miR-449a	9.22222	5.70931e-17	2.81274	0	up-up
ENSGALG00000002771	gga-miR-6594-5p	3.3863	0.00450435	2.81274	0	up-up
ENSGALG00000002771	gga-miR-6615-5p	-1.21002	0.00557	2.81274	0	down-up
ENSGALG00000002771	gga-miR-34c-5p	-1.66886	2.81381e-12	2.81274	0	down-up
ENSGALG00000002771	gga-miR-128-1-5p	-1.97944	0.000160621	2.81274	0	down-up
ENSGALG00000002771	gga-miR-1589	-1.22447	0.0305242	2.81274	0	down-up
ENSGALG00000002781	gga-miR-1710	3.3863	0.00450435	1.3772	1.55816e-08	up-up
ENSGALG00000002781	gga-miR-222b-3p	1.64023	5.64375e-06	1.3772	1.55816e-08	up-up
ENSGALG00000002781	gga-miR-449a	9.22222	5.70931e-17	1.3772	1.55816e-08	up-up
ENSGALG00000002781	gga-miR-6615-5p	-1.21002	0.00557	1.3772	1.55816e-08	down-up
ENSGALG00000002781	gga-miR-2188-5p	-1.03933	0.00499379	1.3772	1.55816e-08	down-up
ENSGALG00000002781	gga-miR-7455-3p	1.16526	1.10061e-14	1.3772	1.55816e-08	up-up
ENSGALG00000002781	gga-miR-3538	3.42978	1.48106e-07	1.3772	1.55816e-08	up-up
ENSGALG00000002781	gga-miR-10b-5p	-3.93055	1.20278e-07	1.3772	1.55816e-08	down-up
ENSGALG00000002781	gga-miR-449c-5p	2.57134	0.000103242	1.3772	1.55816e-08	up-up
ENSGALG00000002781	gga-miR-138-5p	-1.20636	1.98745e-302	1.3772	1.55816e-08	down-up
ENSGALG00000002783	gga-miR-142-5p	-1.94685	0.027582	-1.02652	5.22423e-12	down-down
ENSGALG00000002783	gga-miR-449a	9.22222	5.70931e-17	-1.02652	5.22423e-12	up-down
ENSGALG00000002783	gga-miR-1589	-1.22447	0.0305242	-1.02652	5.22423e-12	down-down
ENSGALG00000002783	gga-miR-10b-5p	-3.93055	1.20278e-07	-1.02652	5.22423e-12	down-down
ENSGALG00000002783	gga-miR-34c-5p	-1.66886	2.81381e-12	-1.02652	5.22423e-12	down-down
ENSGALG00000002783	gga-miR-1676-3p	1.27537	0.0102316	-1.02652	5.22423e-12	up-down
ENSGALG00000002783	gga-miR-6657-3p	1.16846	0.0210358	-1.02652	5.22423e-12	up-down
ENSGALG00000002790	gga-miR-1772-5p	2.01496	0.00620463	7.22239	2.74629e-42	up-up
ENSGALG00000002790	gga-miR-1676-3p	1.27537	0.0102316	7.22239	2.74629e-42	up-up
ENSGALG00000002790	gga-miR-1553-3p	1.29675	0.00611606	7.22239	2.74629e-42	up-up
ENSGALG00000002790	gga-miR-1682	2.07045	4.83332e-07	7.22239	2.74629e-42	up-up
ENSGALG00000002790	gga-miR-6583-5p	3.3863	0.00450435	7.22239	2.74629e-42	up-up
ENSGALG00000002790	gga-miR-1797	-3.3938	0.00489994	7.22239	2.74629e-42	down-up
ENSGALG00000002790	gga-miR-460a-5p	-2.53204	0.00994591	7.22239	2.74629e-42	down-up
ENSGALG00000002790	gga-miR-449c-5p	2.57134	0.000103242	7.22239	2.74629e-42	up-up
ENSGALG00000002846	gga-miR-1656	1.17542	0.00481392	1.27408	8.28144e-07	up-up
ENSGALG00000002846	gga-miR-6615-5p	-1.21002	0.00557	1.27408	8.28144e-07	down-up
ENSGALG00000002846	gga-miR-1589	-1.22447	0.0305242	1.27408	8.28144e-07	down-up
ENSGALG00000002846	gga-miR-1574-3p	2.38695	0.016692	1.27408	8.28144e-07	up-up
ENSGALG00000002846	gga-miR-1553-3p	1.29675	0.00611606	1.27408	8.28144e-07	up-up
ENSGALG00000002846	gga-miR-1674	-1.24247	0.0383105	1.27408	8.28144e-07	down-up
ENSGALG00000002846	gga-miR-2188-5p	-1.03933	0.00499379	1.27408	8.28144e-07	down-up
ENSGALG00000002846	gga-miR-1609	-1.54066	1.03053e-07	1.27408	8.28144e-07	down-up
ENSGALG00000002846	gga-miR-1306-5p	1.32376	1.616e-14	1.27408	8.28144e-07	up-up
ENSGALG00000002846	gga-miR-30e-5p	-1.34935	4.69244e-21	1.27408	8.28144e-07	down-up
ENSGALG00000002866	gga-miR-130c-5p	2.38695	0.000501254	1.21268	4.74757e-10	up-up
ENSGALG00000002866	gga-miR-1801	-1.65742	0.0197191	1.21268	4.74757e-10	down-up
ENSGALG00000002866	gga-miR-6594-5p	3.3863	0.00450435	1.21268	4.74757e-10	up-up
ENSGALG00000002866	gga-miR-1710	3.3863	0.00450435	1.21268	4.74757e-10	up-up
ENSGALG00000002866	gga-miR-1682	2.07045	4.83332e-07	1.21268	4.74757e-10	up-up
ENSGALG00000002866	gga-miR-1434	1.77547	2.74023e-09	1.21268	4.74757e-10	up-up
ENSGALG00000002866	gga-miR-196-5p	1.29764	1.72944e-37	1.21268	4.74757e-10	up-up
ENSGALG00000002866	gga-miR-1574-3p	2.38695	0.016692	1.21268	4.74757e-10	up-up
ENSGALG00000002866	gga-miR-30e-5p	-1.34935	4.69244e-21	1.21268	4.74757e-10	down-up
ENSGALG00000002866	gga-miR-138-5p	-1.20636	1.98745e-302	1.21268	4.74757e-10	down-up
ENSGALG00000002893	gga-miR-128-1-5p	-1.97944	0.000160621	1.03685	1.20979e-17	down-up
ENSGALG00000002893	gga-miR-34c-5p	-1.66886	2.81381e-12	1.03685	1.20979e-17	down-up
ENSGALG00000002893	gga-miR-6594-5p	3.3863	0.00450435	1.03685	1.20979e-17	up-up
ENSGALG00000002893	gga-miR-449a	9.22222	5.70931e-17	1.03685	1.20979e-17	up-up
ENSGALG00000002900	gga-miR-211	1.10199	4.79083e-25	1.63327	6.82839e-06	up-up
ENSGALG00000002900	gga-miR-1434	1.77547	2.74023e-09	1.63327	6.82839e-06	up-up
ENSGALG00000002900	gga-miR-1699	6.4026	6.76349e-25	1.63327	6.82839e-06	up-up
ENSGALG00000002900	gga-miR-1552-3p	-1.77303	0.0235468	1.63327	6.82839e-06	down-up
ENSGALG00000002900	gga-miR-6657-3p	1.16846	0.0210358	1.63327	6.82839e-06	up-up
ENSGALG00000002900	gga-miR-1674	-1.24247	0.0383105	1.63327	6.82839e-06	down-up
ENSGALG00000002900	gga-miR-128-1-5p	-1.97944	0.000160621	1.63327	6.82839e-06	down-up
ENSGALG00000002900	gga-miR-204	1.10199	4.79083e-25	1.63327	6.82839e-06	up-up
ENSGALG00000002904	gga-miR-6594-5p	3.3863	0.00450435	1.01445	1.13397e-05	up-up
ENSGALG00000002904	gga-miR-30e-5p	-1.34935	4.69244e-21	1.01445	1.13397e-05	down-up
ENSGALG00000002904	gga-miR-9-5p	5.31973	1.34833e-74	1.01445	1.13397e-05	up-up
ENSGALG00000002904	gga-miR-1676-3p	1.27537	0.0102316	1.01445	1.13397e-05	up-up
ENSGALG00000002904	gga-miR-3533	-3.07255	5.14029e-07	1.01445	1.13397e-05	down-up
ENSGALG00000002945	gga-miR-10b-5p	-3.93055	1.20278e-07	1.12106	2.48665e-05	down-up
ENSGALG00000002945	gga-miR-6583-5p	3.3863	0.00450435	1.12106	2.48665e-05	up-up
ENSGALG00000002945	gga-miR-7455-3p	1.16526	1.10061e-14	1.12106	2.48665e-05	up-up
ENSGALG00000002945	gga-miR-7441-5p	1.43769	1.78363e-07	1.12106	2.48665e-05	up-up
ENSGALG00000002945	gga-miR-6625-5p	1.35631	0.00252291	1.12106	2.48665e-05	up-up
ENSGALG00000002945	gga-miR-490-3p	6.99977	0.000337082	1.12106	2.48665e-05	up-up
ENSGALG00000002945	gga-miR-1434	1.77547	2.74023e-09	1.12106	2.48665e-05	up-up
ENSGALG00000002945	gga-miR-34c-5p	-1.66886	2.81381e-12	1.12106	2.48665e-05	down-up
ENSGALG00000002945	gga-miR-1682	2.07045	4.83332e-07	1.12106	2.48665e-05	up-up
ENSGALG00000002945	gga-miR-3533	-3.07255	5.14029e-07	1.12106	2.48665e-05	down-up
ENSGALG00000002945	gga-miR-30e-5p	-1.34935	4.69244e-21	1.12106	2.48665e-05	down-up
ENSGALG00000002945	gga-miR-142-5p	-1.94685	0.027582	1.12106	2.48665e-05	down-up
ENSGALG00000002945	gga-miR-1772-5p	2.01496	0.00620463	1.12106	2.48665e-05	up-up
ENSGALG00000002945	gga-miR-138-5p	-1.20636	1.98745e-302	1.12106	2.48665e-05	down-up
ENSGALG00000002945	gga-miR-1552-3p	-1.77303	0.0235468	1.12106	2.48665e-05	down-up
ENSGALG00000002945	gga-miR-1636	1.21127	0.000432669	1.12106	2.48665e-05	up-up
ENSGALG00000002945	gga-miR-2188-5p	-1.03933	0.00499379	1.12106	2.48665e-05	down-up
ENSGALG00000002945	gga-miR-128-1-5p	-1.97944	0.000160621	1.12106	2.48665e-05	down-up
ENSGALG00000002945	gga-miR-1609	-1.54066	1.03053e-07	1.12106	2.48665e-05	down-up
ENSGALG00000002945	gga-miR-1801	-1.65742	0.0197191	1.12106	2.48665e-05	down-up
ENSGALG00000002945	gga-miR-6594-5p	3.3863	0.00450435	1.12106	2.48665e-05	up-up
ENSGALG00000002945	gga-miR-1553-3p	1.29675	0.00611606	1.12106	2.48665e-05	up-up
ENSGALG00000002955	gga-miR-1699	6.4026	6.76349e-25	1.05288	5.63411e-22	up-up
ENSGALG00000002955	gga-miR-183	1.38695	0.0157445	1.05288	5.63411e-22	up-up
ENSGALG00000002955	gga-miR-34c-5p	-1.66886	2.81381e-12	1.05288	5.63411e-22	down-up
ENSGALG00000002955	gga-miR-1555-5p	2.42978	0.00217552	1.05288	5.63411e-22	up-up
ENSGALG00000002955	gga-miR-6625-5p	1.35631	0.00252291	1.05288	5.63411e-22	up-up
ENSGALG00000002955	gga-miR-1656	1.17542	0.00481392	1.05288	5.63411e-22	up-up
ENSGALG00000002955	gga-miR-184-3p	7.49729	0	1.05288	5.63411e-22	up-up
ENSGALG00000002955	gga-miR-1552-3p	-1.77303	0.0235468	1.05288	5.63411e-22	down-up
ENSGALG00000002955	gga-miR-1682	2.07045	4.83332e-07	1.05288	5.63411e-22	up-up
ENSGALG00000002967	gga-miR-1434	1.77547	2.74023e-09	1.04566	4.30542e-17	up-up
ENSGALG00000002967	gga-miR-7455-3p	1.16526	1.10061e-14	1.04566	4.30542e-17	up-up
ENSGALG00000002967	gga-miR-1555-5p	2.42978	0.00217552	1.04566	4.30542e-17	up-up
ENSGALG00000002967	gga-miR-30e-5p	-1.34935	4.69244e-21	1.04566	4.30542e-17	down-up
ENSGALG00000002967	gga-miR-1797	-3.3938	0.00489994	1.04566	4.30542e-17	down-up
ENSGALG00000002967	gga-miR-3538	3.42978	1.48106e-07	1.04566	4.30542e-17	up-up
ENSGALG00000002967	gga-miR-128-1-5p	-1.97944	0.000160621	1.04566	4.30542e-17	down-up
ENSGALG00000002967	gga-miR-6657-3p	1.16846	0.0210358	1.04566	4.30542e-17	up-up
ENSGALG00000002967	gga-miR-1801	-1.65742	0.0197191	1.04566	4.30542e-17	down-up
ENSGALG00000002967	gga-miR-184-3p	7.49729	0	1.04566	4.30542e-17	up-up
ENSGALG00000002967	gga-miR-2188-5p	-1.03933	0.00499379	1.04566	4.30542e-17	down-up
ENSGALG00000002967	gga-miR-1797	-3.3938	0.00489994	1.04566	4.30542e-17	down-up
ENSGALG00000002967	gga-miR-128-1-5p	-1.97944	0.000160621	1.04566	4.30542e-17	down-up
ENSGALG00000002967	gga-miR-1555-5p	2.42978	0.00217552	1.04566	4.30542e-17	up-up
ENSGALG00000002967	gga-miR-1801	-1.65742	0.0197191	1.04566	4.30542e-17	down-up
ENSGALG00000002967	gga-miR-6657-3p	1.16846	0.0210358	1.04566	4.30542e-17	up-up
ENSGALG00000002967	gga-miR-222b-3p	1.64023	5.64375e-06	1.04566	4.30542e-17	up-up
ENSGALG00000002967	gga-miR-3533	-3.07255	5.14029e-07	1.04566	4.30542e-17	down-up
ENSGALG00000002967	gga-miR-2188-5p	-1.03933	0.00499379	1.04566	4.30542e-17	down-up
ENSGALG00000002967	gga-miR-3533	-3.07255	5.14029e-07	1.04566	4.30542e-17	down-up
ENSGALG00000002967	gga-miR-7455-3p	1.16526	1.10061e-14	1.04566	4.30542e-17	up-up
ENSGALG00000002967	gga-miR-6625-5p	1.35631	0.00252291	1.04566	4.30542e-17	up-up
ENSGALG00000002967	gga-miR-6625-5p	1.35631	0.00252291	1.04566	4.30542e-17	up-up
ENSGALG00000002967	gga-miR-222b-3p	1.64023	5.64375e-06	1.04566	4.30542e-17	up-up
ENSGALG00000002967	gga-miR-3530-3p	1.40324	6.14957e-07	1.04566	4.30542e-17	up-up
ENSGALG00000002967	gga-miR-3530-3p	1.40324	6.14957e-07	1.04566	4.30542e-17	up-up
ENSGALG00000002986	gga-miR-449a	9.22222	5.70931e-17	-1.14878	2.09747e-05	up-down
ENSGALG00000002986	gga-miR-6583-5p	3.3863	0.00450435	-1.14878	2.09747e-05	up-down
ENSGALG00000002986	gga-miR-7441-5p	1.43769	1.78363e-07	-1.14878	2.09747e-05	up-down
ENSGALG00000002986	gga-miR-1552-3p	-1.77303	0.0235468	-1.14878	2.09747e-05	down-down
ENSGALG00000002986	gga-miR-184-3p	7.49729	0	-1.14878	2.09747e-05	up-down
ENSGALG00000002986	gga-miR-1589	-1.22447	0.0305242	-1.14878	2.09747e-05	down-down
ENSGALG00000002986	gga-miR-490-3p	6.99977	0.000337082	-1.14878	2.09747e-05	up-down
ENSGALG00000002986	gga-miR-1636	1.21127	0.000432669	-1.14878	2.09747e-05	up-down
ENSGALG00000002986	gga-miR-383-5p	-1.1161	2.22339e-32	-1.14878	2.09747e-05	down-down
ENSGALG00000002986	gga-miR-1674	-1.24247	0.0383105	-1.14878	2.09747e-05	down-down
ENSGALG00000002986	gga-miR-196-5p	1.29764	1.72944e-37	-1.14878	2.09747e-05	up-down
ENSGALG00000002987	gga-miR-34c-5p	-1.66886	2.81381e-12	1.16549	1.95206e-07	down-up
ENSGALG00000002987	gga-miR-449c-5p	2.57134	0.000103242	1.16549	1.95206e-07	up-up
ENSGALG00000002987	gga-miR-196-5p	1.29764	1.72944e-37	1.16549	1.95206e-07	up-up
ENSGALG00000002987	gga-miR-1b-3p	-1.80951	0.00396754	1.16549	1.95206e-07	down-up
ENSGALG00000002987	gga-miR-3533	-3.07255	5.14029e-07	1.16549	1.95206e-07	down-up
ENSGALG00000002987	gga-miR-2188-5p	-1.03933	0.00499379	1.16549	1.95206e-07	down-up
ENSGALG00000002987	gga-miR-449a	9.22222	5.70931e-17	1.16549	1.95206e-07	up-up
ENSGALG00000002987	gga-miR-1699	6.4026	6.76349e-25	1.16549	1.95206e-07	up-up
ENSGALG00000002987	gga-miR-1306-5p	1.32376	1.616e-14	1.16549	1.95206e-07	up-up
ENSGALG00000002987	gga-miR-490-3p	6.99977	0.000337082	1.16549	1.95206e-07	up-up
ENSGALG00000002987	gga-miR-1682	2.07045	4.83332e-07	1.16549	1.95206e-07	up-up
ENSGALG00000002987	gga-miR-1715-3p	6.87431	0.000657641	1.16549	1.95206e-07	up-up
ENSGALG00000003013	gga-miR-9-5p	5.31973	1.34833e-74	4.00322	0.000545997	up-up
ENSGALG00000003013	gga-miR-383-5p	-1.1161	2.22339e-32	4.00322	0.000545997	down-up
ENSGALG00000003013	gga-miR-2188-5p	-1.03933	0.00499379	4.00322	0.000545997	down-up
ENSGALG00000003018	gga-miR-211	1.10199	4.79083e-25	1.89365	3.94359e-68	up-up
ENSGALG00000003018	gga-miR-128-1-5p	-1.97944	0.000160621	1.89365	3.94359e-68	down-up
ENSGALG00000003018	gga-miR-1710	3.3863	0.00450435	1.89365	3.94359e-68	up-up
ENSGALG00000003018	gga-miR-196-5p	1.29764	1.72944e-37	1.89365	3.94359e-68	up-up
ENSGALG00000003018	gga-miR-1609	-1.54066	1.03053e-07	1.89365	3.94359e-68	down-up
ENSGALG00000003018	gga-miR-6594-5p	3.3863	0.00450435	1.89365	3.94359e-68	up-up
ENSGALG00000003018	gga-miR-204	1.10199	4.79083e-25	1.89365	3.94359e-68	up-up
ENSGALG00000003018	gga-miR-1682	2.07045	4.83332e-07	1.89365	3.94359e-68	up-up
ENSGALG00000003018	gga-miR-6625-5p	1.35631	0.00252291	1.89365	3.94359e-68	up-up
ENSGALG00000003018	gga-miR-6615-5p	-1.21002	0.00557	1.89365	3.94359e-68	down-up
ENSGALG00000003018	gga-miR-222b-3p	1.64023	5.64375e-06	1.89365	3.94359e-68	up-up
ENSGALG00000003026	gga-miR-1682	2.07045	4.83332e-07	1.78275	5.18688e-106	up-up
ENSGALG00000003026	gga-miR-383-5p	-1.1161	2.22339e-32	1.78275	5.18688e-106	down-up
ENSGALG00000003026	gga-miR-6625-5p	1.35631	0.00252291	1.78275	5.18688e-106	up-up
ENSGALG00000003026	gga-miR-1434	1.77547	2.74023e-09	1.78275	5.18688e-106	up-up
ENSGALG00000003026	gga-miR-130c-5p	2.38695	0.000501254	1.78275	5.18688e-106	up-up
ENSGALG00000003026	gga-miR-184-3p	7.49729	0	1.78275	5.18688e-106	up-up
ENSGALG00000003026	gga-miR-222b-3p	1.64023	5.64375e-06	1.78275	5.18688e-106	up-up
ENSGALG00000003026	gga-miR-138-5p	-1.20636	1.98745e-302	1.78275	5.18688e-106	down-up
ENSGALG00000003026	gga-miR-1552-3p	-1.77303	0.0235468	1.78275	5.18688e-106	down-up
ENSGALG00000003026	gga-miR-1710	3.3863	0.00450435	1.78275	5.18688e-106	up-up
ENSGALG00000003026	gga-miR-3533	-3.07255	5.14029e-07	1.78275	5.18688e-106	down-up
ENSGALG00000003026	gga-miR-1625-5p	-1.62	7.08883e-14	1.78275	5.18688e-106	down-up
ENSGALG00000003026	gga-miR-1699	6.4026	6.76349e-25	1.78275	5.18688e-106	up-up
ENSGALG00000003026	gga-miR-490-3p	6.99977	0.000337082	1.78275	5.18688e-106	up-up
ENSGALG00000003026	gga-miR-10b-5p	-3.93055	1.20278e-07	1.78275	5.18688e-106	down-up
ENSGALG00000003026	gga-miR-7441-5p	1.43769	1.78363e-07	1.78275	5.18688e-106	up-up
ENSGALG00000003026	gga-miR-2188-5p	-1.03933	0.00499379	1.78275	5.18688e-106	down-up
ENSGALG00000003026	gga-miR-126-5p	-1.02668	0.018621	1.78275	5.18688e-106	down-up
ENSGALG00000003033	gga-miR-1609	-1.54066	1.03053e-07	1.10117	6.76786e-12	down-up
ENSGALG00000003033	gga-miR-460a-5p	-2.53204	0.00994591	1.10117	6.76786e-12	down-up
ENSGALG00000003033	gga-miR-1306-5p	1.32376	1.616e-14	1.10117	6.76786e-12	up-up
ENSGALG00000003033	gga-miR-1709	-1.80929	0.0461271	1.10117	6.76786e-12	down-up
ENSGALG00000003033	gga-miR-6669-5p	1.37815	6.96155e-09	1.10117	6.76786e-12	up-up
ENSGALG00000003033	gga-miR-30e-5p	-1.34935	4.69244e-21	1.10117	6.76786e-12	down-up
ENSGALG00000003033	gga-miR-7455-3p	1.16526	1.10061e-14	1.10117	6.76786e-12	up-up
ENSGALG00000003033	gga-miR-1710	3.3863	0.00450435	1.10117	6.76786e-12	up-up
ENSGALG00000003033	gga-miR-6583-5p	3.3863	0.00450435	1.10117	6.76786e-12	up-up
ENSGALG00000003033	gga-miR-2188-5p	-1.03933	0.00499379	1.10117	6.76786e-12	down-up
ENSGALG00000003033	gga-miR-130c-5p	2.38695	0.000501254	1.10117	6.76786e-12	up-up
ENSGALG00000003033	gga-miR-34c-5p	-1.66886	2.81381e-12	1.10117	6.76786e-12	down-up
ENSGALG00000003033	gga-miR-6657-3p	1.16846	0.0210358	1.10117	6.76786e-12	up-up
ENSGALG00000003033	gga-miR-383-5p	-1.1161	2.22339e-32	1.10117	6.76786e-12	down-up
ENSGALG00000003073	gga-miR-138-5p	-1.20636	1.98745e-302	1.69922	1.68071e-07	down-up
ENSGALG00000003073	gga-miR-1715-3p	6.87431	0.000657641	1.69922	1.68071e-07	up-up
ENSGALG00000003073	gga-miR-2188-5p	-1.03933	0.00499379	1.69922	1.68071e-07	down-up
ENSGALG00000003073	gga-miR-375	1.24115	7.27622e-06	1.69922	1.68071e-07	up-up
ENSGALG00000003073	gga-miR-1553-3p	1.29675	0.00611606	1.69922	1.68071e-07	up-up
ENSGALG00000003073	gga-miR-130c-5p	2.38695	0.000501254	1.69922	1.68071e-07	up-up
ENSGALG00000003073	gga-miR-204	1.10199	4.79083e-25	1.69922	1.68071e-07	up-up
ENSGALG00000003073	gga-miR-1609	-1.54066	1.03053e-07	1.69922	1.68071e-07	down-up
ENSGALG00000003073	gga-miR-3533	-3.07255	5.14029e-07	1.69922	1.68071e-07	down-up
ENSGALG00000003073	gga-miR-1574-3p	2.38695	0.016692	1.69922	1.68071e-07	up-up
ENSGALG00000003073	gga-miR-211	1.10199	4.79083e-25	1.69922	1.68071e-07	up-up
ENSGALG00000003073	gga-miR-7455-3p	1.16526	1.10061e-14	1.69922	1.68071e-07	up-up
ENSGALG00000003073	gga-miR-1676-3p	1.27537	0.0102316	1.69922	1.68071e-07	up-up
ENSGALG00000003078	gga-miR-1b-3p	-1.80951	0.00396754	1.09069	7.77707e-57	down-up
ENSGALG00000003078	gga-miR-10b-5p	-3.93055	1.20278e-07	1.09069	7.77707e-57	down-up
ENSGALG00000003078	gga-miR-1636	1.21127	0.000432669	1.09069	7.77707e-57	up-up
ENSGALG00000003078	gga-miR-3530-3p	1.40324	6.14957e-07	1.09069	7.77707e-57	up-up
ENSGALG00000003078	gga-miR-6615-5p	-1.21002	0.00557	1.09069	7.77707e-57	down-up
ENSGALG00000003078	gga-miR-1710	3.3863	0.00450435	1.09069	7.77707e-57	up-up
ENSGALG00000003078	gga-miR-211	1.10199	4.79083e-25	1.09069	7.77707e-57	up-up
ENSGALG00000003078	gga-miR-30e-5p	-1.34935	4.69244e-21	1.09069	7.77707e-57	down-up
ENSGALG00000003078	gga-miR-1574-3p	2.38695	0.016692	1.09069	7.77707e-57	up-up
ENSGALG00000003078	gga-miR-184-3p	7.49729	0	1.09069	7.77707e-57	up-up
ENSGALG00000003078	gga-miR-204	1.10199	4.79083e-25	1.09069	7.77707e-57	up-up
ENSGALG00000003078	gga-miR-1306-5p	1.32376	1.616e-14	1.09069	7.77707e-57	up-up
ENSGALG00000003078	gga-miR-1715-3p	6.87431	0.000657641	1.09069	7.77707e-57	up-up
ENSGALG00000003078	gga-miR-6657-3p	1.16846	0.0210358	1.09069	7.77707e-57	up-up
ENSGALG00000003097	gga-miR-1772-5p	2.01496	0.00620463	1.57233	3.35803e-14	up-up
ENSGALG00000003097	gga-miR-1609	-1.54066	1.03053e-07	1.57233	3.35803e-14	down-up
ENSGALG00000003097	gga-miR-383-5p	-1.1161	2.22339e-32	1.57233	3.35803e-14	down-up
ENSGALG00000003097	gga-miR-1709	-1.80929	0.0461271	1.57233	3.35803e-14	down-up
ENSGALG00000003097	gga-miR-184-3p	7.49729	0	1.57233	3.35803e-14	up-up
ENSGALG00000003097	gga-miR-128-1-5p	-1.97944	0.000160621	1.57233	3.35803e-14	down-up
ENSGALG00000003097	gga-miR-222b-3p	1.64023	5.64375e-06	1.57233	3.35803e-14	up-up
ENSGALG00000003108	gga-miR-460a-5p	-2.53204	0.00994591	1.03904	4.23961e-15	down-up
ENSGALG00000003108	gga-miR-142-5p	-1.94685	0.027582	1.03904	4.23961e-15	down-up
ENSGALG00000003108	gga-miR-128-1-5p	-1.97944	0.000160621	1.03904	4.23961e-15	down-up
ENSGALG00000003108	gga-miR-1772-5p	2.01496	0.00620463	1.03904	4.23961e-15	up-up
ENSGALG00000003108	gga-miR-30e-5p	-1.34935	4.69244e-21	1.03904	4.23961e-15	down-up
ENSGALG00000003108	gga-miR-1656	1.17542	0.00481392	1.03904	4.23961e-15	up-up
ENSGALG00000003108	gga-miR-1801	-1.65742	0.0197191	1.03904	4.23961e-15	down-up
ENSGALG00000003108	gga-miR-490-3p	6.99977	0.000337082	1.03904	4.23961e-15	up-up
ENSGALG00000003108	gga-miR-1609	-1.54066	1.03053e-07	1.03904	4.23961e-15	down-up
ENSGALG00000003108	gga-miR-1709	-1.80929	0.0461271	1.03904	4.23961e-15	down-up
ENSGALG00000003122	gga-miR-6625-5p	1.35631	0.00252291	1.4673	3.07416e-79	up-up
ENSGALG00000003122	gga-miR-183	1.38695	0.0157445	1.4673	3.07416e-79	up-up
ENSGALG00000003122	gga-miR-126-5p	-1.02668	0.018621	1.4673	3.07416e-79	down-up
ENSGALG00000003122	gga-miR-1710	3.3863	0.00450435	1.4673	3.07416e-79	up-up
ENSGALG00000003122	gga-miR-1609	-1.54066	1.03053e-07	1.4673	3.07416e-79	down-up
ENSGALG00000003131	gga-miR-383-5p	-1.1161	2.22339e-32	1.32515	1.06531e-05	down-up
ENSGALG00000003131	gga-miR-196-5p	1.29764	1.72944e-37	1.32515	1.06531e-05	up-up
ENSGALG00000003131	gga-miR-30e-5p	-1.34935	4.69244e-21	1.32515	1.06531e-05	down-up
ENSGALG00000003131	gga-miR-142-5p	-1.94685	0.027582	1.32515	1.06531e-05	down-up
ENSGALG00000003131	gga-miR-2188-5p	-1.03933	0.00499379	1.32515	1.06531e-05	down-up
ENSGALG00000003131	gga-miR-9-5p	5.31973	1.34833e-74	1.32515	1.06531e-05	up-up
ENSGALG00000003131	gga-miR-490-3p	6.99977	0.000337082	1.32515	1.06531e-05	up-up
ENSGALG00000003131	gga-miR-130c-5p	2.38695	0.000501254	1.32515	1.06531e-05	up-up
ENSGALG00000003131	gga-miR-34c-5p	-1.66886	2.81381e-12	1.32515	1.06531e-05	down-up
ENSGALG00000003131	gga-miR-1709	-1.80929	0.0461271	1.32515	1.06531e-05	down-up
ENSGALG00000003135	gga-miR-460a-5p	-2.53204	0.00994591	1.51661	8.35287e-62	down-up
ENSGALG00000003135	gga-miR-1801	-1.65742	0.0197191	1.51661	8.35287e-62	down-up
ENSGALG00000003135	gga-miR-1656	1.17542	0.00481392	1.51661	8.35287e-62	up-up
ENSGALG00000003135	gga-miR-1b-3p	-1.80951	0.00396754	1.51661	8.35287e-62	down-up
ENSGALG00000003135	gga-miR-1555-5p	2.42978	0.00217552	1.51661	8.35287e-62	up-up
ENSGALG00000003135	gga-miR-1589	-1.22447	0.0305242	1.51661	8.35287e-62	down-up
ENSGALG00000003135	gga-miR-10b-5p	-3.93055	1.20278e-07	1.51661	8.35287e-62	down-up
ENSGALG00000003135	gga-miR-222b-3p	1.64023	5.64375e-06	1.51661	8.35287e-62	up-up
ENSGALG00000003193	gga-miR-1772-5p	2.01496	0.00620463	7.79594	0.00046722	up-up
ENSGALG00000003193	gga-miR-449c-5p	2.57134	0.000103242	7.79594	0.00046722	up-up
ENSGALG00000003212	gga-miR-1574-3p	2.38695	0.016692	6.63266	0.000467351	up-up
ENSGALG00000003212	gga-miR-1772-5p	2.01496	0.00620463	6.63266	0.000467351	up-up
ENSGALG00000003212	gga-miR-1555-5p	2.42978	0.00217552	6.63266	0.000467351	up-up
ENSGALG00000003212	gga-miR-222b-3p	1.64023	5.64375e-06	6.63266	0.000467351	up-up
ENSGALG00000003212	gga-miR-449c-5p	2.57134	0.000103242	6.63266	0.000467351	up-up
ENSGALG00000003212	gga-miR-126-5p	-1.02668	0.018621	6.63266	0.000467351	down-up
ENSGALG00000003212	gga-miR-6625-5p	1.35631	0.00252291	6.63266	0.000467351	up-up
ENSGALG00000003212	gga-miR-30e-5p	-1.34935	4.69244e-21	6.63266	0.000467351	down-up
ENSGALG00000003212	gga-miR-184-3p	7.49729	0	6.63266	0.000467351	up-up
ENSGALG00000003212	gga-miR-3530-3p	1.40324	6.14957e-07	6.63266	0.000467351	up-up
ENSGALG00000003212	gga-miR-183	1.38695	0.0157445	6.63266	0.000467351	up-up
ENSGALG00000003212	gga-miR-7441-5p	1.43769	1.78363e-07	6.63266	0.000467351	up-up
ENSGALG00000003212	gga-miR-142-5p	-1.94685	0.027582	6.63266	0.000467351	down-up
ENSGALG00000003213	gga-miR-1772-5p	2.01496	0.00620463	2.17315	6.13757e-06	up-up
ENSGALG00000003213	gga-miR-6657-3p	1.16846	0.0210358	2.17315	6.13757e-06	up-up
ENSGALG00000003213	gga-miR-34c-5p	-1.66886	2.81381e-12	2.17315	6.13757e-06	down-up
ENSGALG00000003213	gga-miR-1b-3p	-1.80951	0.00396754	2.17315	6.13757e-06	down-up
ENSGALG00000003213	gga-miR-383-5p	-1.1161	2.22339e-32	2.17315	6.13757e-06	down-up
ENSGALG00000003213	gga-miR-1801	-1.65742	0.0197191	2.17315	6.13757e-06	down-up
ENSGALG00000003213	gga-miR-30e-5p	-1.34935	4.69244e-21	2.17315	6.13757e-06	down-up
ENSGALG00000003213	gga-miR-6625-5p	1.35631	0.00252291	2.17315	6.13757e-06	up-up
ENSGALG00000003231	gga-miR-3530-3p	1.40324	6.14957e-07	1.32119	1.40906e-21	up-up
ENSGALG00000003231	gga-miR-383-5p	-1.1161	2.22339e-32	1.32119	1.40906e-21	down-up
ENSGALG00000003231	gga-miR-1715-3p	6.87431	0.000657641	1.32119	1.40906e-21	up-up
ENSGALG00000003231	gga-miR-1434	1.77547	2.74023e-09	1.32119	1.40906e-21	up-up
ENSGALG00000003231	gga-miR-7441-5p	1.43769	1.78363e-07	1.32119	1.40906e-21	up-up
ENSGALG00000003231	gga-miR-6583-5p	3.3863	0.00450435	1.32119	1.40906e-21	up-up
ENSGALG00000003231	gga-miR-1589	-1.22447	0.0305242	1.32119	1.40906e-21	down-up
ENSGALG00000003231	gga-miR-1797	-3.3938	0.00489994	1.32119	1.40906e-21	down-up
ENSGALG00000003231	gga-miR-6615-5p	-1.21002	0.00557	1.32119	1.40906e-21	down-up
ENSGALG00000003231	gga-miR-1609	-1.54066	1.03053e-07	1.32119	1.40906e-21	down-up
ENSGALG00000003231	gga-miR-10b-5p	-3.93055	1.20278e-07	1.32119	1.40906e-21	down-up
ENSGALG00000003231	gga-miR-1574-3p	2.38695	0.016692	1.32119	1.40906e-21	up-up
ENSGALG00000003231	gga-miR-449a	9.22222	5.70931e-17	1.32119	1.40906e-21	up-up
ENSGALG00000003231	gga-miR-1772-5p	2.01496	0.00620463	1.32119	1.40906e-21	up-up
ENSGALG00000003261	gga-miR-7441-5p	1.43769	1.78363e-07	1.58317	2.12754e-304	up-up
ENSGALG00000003261	gga-miR-1553-3p	1.29675	0.00611606	1.58317	2.12754e-304	up-up
ENSGALG00000003261	gga-miR-1706	1.1416	0.000630387	1.58317	2.12754e-304	up-up
ENSGALG00000003261	gga-miR-1801	-1.65742	0.0197191	1.58317	2.12754e-304	down-up
ENSGALG00000003261	gga-miR-7441-5p	1.43769	1.78363e-07	1.58317	2.12754e-304	up-up
ENSGALG00000003261	gga-miR-196-5p	1.29764	1.72944e-37	1.58317	2.12754e-304	up-up
ENSGALG00000003261	gga-miR-1682	2.07045	4.83332e-07	1.58317	2.12754e-304	up-up
ENSGALG00000003261	gga-miR-1801	-1.65742	0.0197191	1.58317	2.12754e-304	down-up
ENSGALG00000003261	gga-miR-138-5p	-1.20636	1.98745e-302	1.58317	2.12754e-304	down-up
ENSGALG00000003261	gga-miR-196-5p	1.29764	1.72944e-37	1.58317	2.12754e-304	up-up
ENSGALG00000003261	gga-miR-1656	1.17542	0.00481392	1.58317	2.12754e-304	up-up
ENSGALG00000003261	gga-miR-1682	2.07045	4.83332e-07	1.58317	2.12754e-304	up-up
ENSGALG00000003267	gga-miR-1589	-1.22447	0.0305242	1.03902	9.74708e-100	down-up
ENSGALG00000003267	gga-miR-1555-5p	2.42978	0.00217552	1.03902	9.74708e-100	up-up
ENSGALG00000003267	gga-miR-1553-3p	1.29675	0.00611606	1.03902	9.74708e-100	up-up
ENSGALG00000003267	gga-miR-1772-5p	2.01496	0.00620463	1.03902	9.74708e-100	up-up
ENSGALG00000003267	gga-miR-30e-5p	-1.34935	4.69244e-21	1.03902	9.74708e-100	down-up
[truncated: 13,101 more rows]
